# Supplementary material for: NorA, HmpX, and NorB Cooperate to Reduce NO Toxicity during Denitrification and Plant Pathogenesis in Ralstonia solanacearum
Source: Microbiol Spectr. 2022 Apr 4;10(2):e00264-22. doi: 10.1128/spectrum.00264-22 (PMC9045102; doi:10.1128/spectrum.00264-22)
Supplement: SUPPLEMENTAL FILE 2 — Supplemental material. Download SPECTRUM00264-22_Supp_2_seq12.xlsx, XLSX file, 2.6 MB [file spectrum00264-22_supp_2_seq12.xlsx]

## Sheet: GSE194210_genedescriptionnorAhm
Gene_id	chromosome	Strand	start	end	length	GMI1_readcount	GMI2_readcount	GMI3_readcount	norA1_readcount	norA2_readcount	norA3_readcount	norB1_readcount	norB2_readcount	norB3_readcount	hmpX1_readcount	hmpX2_readcount	hmpX3_readcount	GMI1_fpkm	GMI2_fpkm	GMI3_fpkm	norA1_fpkm	norA2_fpkm	norA3_fpkm	norB1_fpkm	norB2_fpkm	norB3_fpkm	hmpX1_fpkm	hmpX2_fpkm	hmpX3_fpkm	norA_group_fpkm	hmpX_group_fpkm	norA_readcount(norAvsGMI)	GMI_readcount(norAvsGMI)	log2FoldChange(norAvsGMI)	pval(norAvsGMI)	padj(norAvsGMI)	significant(norAvsGMI)	hmpX_readcount(hmpXvsGMI)	GMI_readcount(hmpXvsGMI)	log2FoldChange(hmpXvsGMI)	pval(hmpXvsGMI)	padj(hmpXvsGMI)	significant(hmpXvsGMI)	norB_readcount(norBvsGMI)	GMI_readcount(norBvsGMI)	log2FoldChange(norBvsGMI)	pval(norBvsGMI)	padj(norBvsGMI)	significant(norBvsGMI)
Novel00001	NC_003295.1	-	259	702	444	1395	689	1831	1554	1470	1381	309	437	393	1236	1047	1463	311.06	228.606	299.696	293.28	327.504	284.746	55.7682	71.4338	67.1861	281.296	204.003	279.831	301.843	255.043	1352.02	1322.12	0.032266	0.9135	1	FALSE	1148.78	1322.55	-0.20323	0.18978	0.67658	FALSE	455.972	996.352	-1.1277	3.42e-08	9.32e-08	DOWN
Novel00002	NC_003295.1	-	5597	6014	418	485	229	534	643	543	509	243	220	178	386	414	407	114.873	80.7068	92.8411	128.899	128.501	111.478	46.5845	38.199	32.3231	93.3123	85.6833	82.69	122.959	87.2285	518.55	426.877	0.28066	0.057966	0.51852	FALSE	369.59	427.003	-0.20832	0.17694	0.6643	FALSE	263.792	321.592	-0.28583	0.18384	0.22998	FALSE
Novel00003	NC_003295.1	+	6034	6457	424	3262	1823	3610	3334	3068	2971	411	649	497	2670	2785	3385	761.678	633.391	618.752	658.893	715.766	641.48	77.6761	111.092	88.9734	636.317	568.239	677.997	672.046	627.518	2874.81	3029.08	-0.075417	0.51042	0.97147	FALSE	2692.66	3029.9	-0.17024	0.28739	0.78536	FALSE	621.311	2280.75	-1.8761	1.72e-19	1.09e-18	DOWN
Novel00004	NC_003295.1	+	21065	21203	139	709	468	1049	737	721	663	4527	3085	3047	836	870	877	504.993	496	548.448	444.291	513.1	436.662	2609.8	1610.81	1663.9	607.742	541.473	535.821	464.684	561.678	651.585	767.012	-0.2353	0.046672	0.46747	FALSE	791.647	767.246	0.045169	0.92674	1	FALSE	4443.77	577.654	2.9435	1.96e-05	4.11e-05	UP
Novel00005	NC_003295.1	-	21214	21873	660	1378	765	1782	1597	1464	1346	10063	11765	10092	1905	2024	2473	206.709	170.753	196.218	202.757	219.421	186.701	1221.79	1293.76	1160.65	291.661	265.301	318.211	202.96	291.724	1351.36	1344.67	0.0071666	0.89044	1	FALSE	1947.76	1345.08	0.53413	0.0023484	0.04963	UP	12923.5	1012.92	3.6734	1.13e-61	3.78e-60	UP
Novel00006	NC_003295.1	-	28438	28712	275	119	79	183	128	118	158	305	319	221	107	104	134	42.8418	42.32	48.3608	39.0025	42.4454	52.5982	88.8748	84.1905	60.9999	39.3169	32.7169	41.3816	44.682	37.8051	124.018	130.811	-0.076928	0.61336	0.99194	FALSE	105.288	130.851	-0.31359	0.13391	0.58842	FALSE	345.752	98.5255	1.8112	3.46e-06	7.82e-06	UP
Novel00007	NC_003295.1	+	29689	30291	603	3512	2200	4266	3827	3524	3617	127	184	174	3766	4156	5133	576.621	537.473	514.137	531.81	578.096	549.133	16.8771	22.1465	21.9029	631.089	596.253	722.917	553.013	650.086	3364.55	3489.84	-0.052751	0.68112	1	FALSE	3962.39	3490.79	0.18282	0.24429	0.74275	FALSE	193.748	2627.3	-3.7613	1.25e-62	4.32e-61	DOWN
Novel00008	NC_003295.1	+	47499	47861	363	592	392	880	780	582	617	233	342	330	607	659	621	161.461	159.085	176.178	180.054	158.598	155.605	51.4352	68.3793	69.0044	168.97	157.055	145.285	164.753	157.103	603.517	642.189	-0.089604	0.45458	0.96453	FALSE	578.165	642.385	-0.15196	0.30352	0.79633	FALSE	361.165	483.648	-0.4213	0.049312	0.068424	FALSE
Novel00009	NC_003295.1	+	50812	51358	547	1565	908	1870	1423	1336	1424	1148	1306	1142	1097	1388	1569	283.257	244.54	248.444	217.988	241.602	238.325	168.177	173.285	158.471	202.65	219.52	243.596	232.638	221.922	1283.98	1507.77	-0.23179	0.045206	0.46173	FALSE	1225.11	1508.19	-0.2999	0.074673	0.44695	FALSE	1457.65	1135.36	0.3605	0.094302	0.12477	FALSE
Novel00010	NC_003295.1	-	76745	76830	86	6	7	12	8	5	6	0	1	1	10	3	14	6.90727	11.9909	10.1405	7.79483	5.75113	6.38703	0	0.843931	0.882615	11.7498	3.01783	13.825	6.64433	9.53086	5.76777	8.96106	-0.63566	0.43686	0.95733	FALSE	8.34272	8.96342	-0.10353	0.95813	1	FALSE	0.743758	6.74057	-3.18	0.017177	0.025704	DOWN
Novel00011	NC_003295.1	+	75112	75340	229	362	273	442	381	382	402	233	246	220	422	486	555	156.504	175.622	140.269	139.413	165.01	160.708	81.5327	77.9659	72.9217	186.211	183.6	205.822	155.044	191.878	358.223	385.356	-0.10533	0.63343	0.99465	FALSE	444.156	385.447	0.20453	0.17969	0.66729	FALSE	284.438	289.921	-0.027549	0.92827	0.95028	FALSE
Novel00012	NC_003295.1	-	94899	95075	177	364	221	516	436	414	480	111	162	172	421	558	549	203.602	183.937	211.861	206.409	231.371	248.264	50.2529	66.4274	73.7607	240.346	272.73	263.411	228.681	258.829	408.447	377.395	0.11407	0.53097	0.97568	FALSE	462.572	377.512	0.29316	0.13264	0.58658	FALSE	177.347	284.272	-0.68069	0.0029477	0.0048895	DOWN
Novel00013	NC_003295.1	+	106157	106292	136	222	150	293	270	209	201	433	610	528	207	238	314	161.61	162.481	156.568	166.357	152.016	135.302	255.129	325.534	294.69	153.801	151.394	196.076	151.225	167.091	207.518	232.68	-0.16511	0.35285	0.92595	FALSE	229.375	232.744	-0.021035	0.97797	1	FALSE	629.452	175.165	1.8454	1.1e-16	5.69e-16	UP
Novel00014	NC_003295.1	+	106397	106898	502	591	343	577	625	524	551	805	1362	1291	472	573	637	116.557	100.656	83.5309	104.326	103.255	100.483	128.5	196.915	195.206	95.0093	98.7468	107.763	102.688	100.506	520.159	535.35	-0.041531	0.92956	1	FALSE	509.653	535.477	-0.071309	0.81351	0.99588	FALSE	1370.75	402.912	1.7664	1.32e-17	7.25e-17	UP
Novel00015	NC_003295.1	+	107069	107510	442	602	388	723	620	543	534	998	1592	1324	385	534	678	134.843	129.318	118.875	117.54	121.523	110.603	180.934	261.412	227.371	88.017	104.518	130.269	116.555	107.601	519.78	601.925	-0.21168	0.13676	0.73268	FALSE	478.703	602.083	-0.33083	0.090976	0.48994	FALSE	1559.11	453.095	1.7828	1.03e-17	5.69e-17	UP
Novel00016	NC_003295.1	+	116715	117013	299	0	0	0	0	0	0	0	0	0	1	0	0	0	0	0	0	0	0	0	0	0	0.337953	0	0	0	0.112651	0	0	NA	NA	NA	NA	0.359577	0	Inf	1	1	FALSE	0	0	NA	NA	NA	NA
Novel00017	NC_003295.1	+	117382	117620	239	0	0	0	0	1	0	0	0	0	0	0	0	0	0	0	0	0.413889	0	0	0	0	0	0	0	0.137963	0	0.330904	0	Inf	1	1	FALSE	0	0	NA	NA	NA	NA	0	0	NA	NA	NA	NA
Novel00018	NC_003295.1	-	118044	118298	255	0	0	1	0	0	0	0	0	0	0	0	0	0	0	0.284993	0	0	0	0	0	0	0	0	0	0	0	0	0.263928	#NAME?	0.95237	1	FALSE	0	0.264176	#NAME?	0.95194	1	FALSE	0	0.200376	#NAME?	1	1	FALSE
Novel00019	NC_003295.1	-	118411	118975	565	0	0	0	0	0	0	0	0	0	0	0	0	0	0	0	0	0	0	0	0	0	0	0	0	0	0	0	0	NA	NA	NA	NA	0	0	NA	NA	NA	NA	0	0	NA	NA	NA	NA
Novel00020	NC_003295.1	+	125130	125608	479	384	233	484	390	340	371	345	532	344	305	414	471	79.3687	71.6591	73.4319	68.2251	70.2142	70.9063	57.7158	80.6086	54.5121	64.3417	74.7716	83.5065	69.7819	74.2066	337.287	382.125	-0.18007	0.20133	0.8259	FALSE	358.27	382.233	-0.093404	0.64198	0.9574	FALSE	489.049	287.741	0.76521	0.00044229	0.00080781	UP
Novel00021	NC_003295.1	-	128330	128990	661	0	0	0	0	0	0	0	0	0	0	0	0	0	0	0	0	0	0	0	0	0	0	0	0	0	0	0	0	NA	NA	NA	NA	0	0	NA	NA	NA	NA	0	0	NA	NA	NA	NA
Novel00022	NC_003295.1	-	132768	133094	327	1688	1010	2162	1977	1959	1795	61	62	164	2103	2260	2453	511.067	455.014	480.489	506.61	592.609	502.531	14.9484	13.761	38.0685	649.859	597.906	637.066	533.917	628.277	1761.22	1681.14	0.06714	0.64219	0.99688	FALSE	2080.4	1681.62	0.30701	0.080141	0.46387	FALSE	114.076	1266.02	-3.4722	6.29e-51	1.52e-49	DOWN
Novel00023	NC_003295.1	-	133205	133499	295	1208	760	1336	1628	1280	1296	65	48	189	1734	1553	1818	405.414	379.527	329.124	462.431	429.21	402.188	17.6564	11.8093	48.6306	593.957	455.43	523.367	431.276	524.251	1283.78	1167.49	0.13699	0.17028	0.7988	FALSE	1570.29	1167.78	0.42727	0.01887	0.20027	FALSE	120.413	878.7	-2.8674	2.28e-35	3.2e-34	DOWN
Novel00024	NC_003295.1	+	147993	148228	236	441	282	615	379	373	432	1416	2300	2091	219	527	616	185.004	176.031	189.382	134.568	156.343	167.578	480.798	707.328	672.53	93.7692	193.184	221.668	152.83	169.54	363.951	462.265	-0.34498	0.009685	0.19295	FALSE	399.776	462.402	-0.20996	0.55017	0.92498	FALSE	2307.92	348.122	2.7289	1.32e-36	1.95e-35	UP
Novel00025	NC_003295.1	+	157217	157628	412	875	638	1133	925	841	876	255	380	332	768	923	1112	210.264	228.126	199.852	188.131	201.921	194.649	49.5969	66.9409	61.1661	188.361	193.81	229.215	194.9	203.795	810.204	936.665	-0.20925	0.13694	0.73283	FALSE	847.627	936.905	-0.14447	0.50426	0.90857	FALSE	386.246	704.901	-0.8679	6.81e-05	0.00013563	DOWN
Novel00026	NC_003295.1	+	162120	162216	97	42	40	48	48	40	52	10	14	6	73	69	65	42.8678	60.749	35.9621	41.4653	40.7915	49.077	8.26114	10.4752	4.69515	76.0465	61.5389	56.9084	43.7779	64.8312	42.86	48.3523	-0.17395	0.81993	1	FALSE	63.9264	48.361	0.40257	0.11512	0.5488	FALSE	12.1485	36.3391	-1.5807	0.00065706	0.0011756	DOWN
Novel00027	NC_003295.1	-	176993	177598	606	196	116	212	230	201	211	6116	7993	6397	161	313	328	32.0212	28.1992	25.4237	31.8032	32.8099	31.8754	808.735	957.288	801.26	26.8461	44.6831	45.9659	32.1628	39.1651	196.665	184.209	0.094395	0.52031	0.97568	FALSE	238.026	184.256	0.36941	0.07642	0.45213	FALSE	8260.86	138.665	5.8966	5.5e-126	6.46e-124	UP
Novel00028	NC_003295.1	+	177670	179903	2234	444	256	484	511	541	377	37115	44003	36600	358	896	834	19.6767	16.8814	15.7448	19.1669	23.955	15.4491	1331.31	1429.57	1243.56	16.193	34.6974	31.7043	19.5237	27.5316	439.822	414.613	0.085155	0.65719	0.99738	FALSE	615.189	414.721	0.56889	0.069332	0.42876	FALSE	47650.6	312.138	7.2542	2.11e-154	4.96e-152	UP
Novel00029	NC_003295.1	+	205207	205311	105	1	2	3	3	3	1	4	5	1	3	3	6	0.942897	2.80603	2.07638	2.39413	2.82627	0.87188	3.05269	3.4561	0.722904	2.88709	2.47175	4.85285	2.03076	3.40389	2.1489	2.20871	-0.039602	1	1	FALSE	3.59992	2.20924	0.70442	0.55848	0.92886	FALSE	4.10879	1.66004	1.3075	0.30532	0.36343	FALSE
Novel00030	NC_003295.1	+	206844	207044	201	849	668	1020	1247	1025	881	58	70	74	1241	1526	1762	418.182	489.589	368.79	519.859	504.44	401.26	23.123	25.2759	27.9451	623.884	656.796	744.465	475.186	675.048	963.565	914.406	0.075548	0.46361	0.96453	FALSE	1369.78	914.613	0.58271	0.00016352	0.0068134	UP	81.3068	687.812	-3.0806	1.94e-31	2.28e-30	DOWN
Novel00031	NC_003295.1	-	213952	214225	274	1536	1711	2009	2954	2275	2092	45	56	29	2833	4022	3852	555.002	919.921	532.849	903.389	821.32	698.968	13.1605	14.8335	8.03373	1044.78	1269.88	1193.91	807.893	1169.52	2233.46	1969.61	0.18137	0.33533	0.92177	FALSE	3232.46	1969.96	0.71446	0.00055298	0.017009	UP	52.8863	1479.9	-4.8065	1.83e-12	6.96e-12	DOWN
Novel00032	NC_003295.1	-	215265	215347	83	532	423	635	628	633	457	64	85	69	833	885	1067	634.581	750.781	555.995	634.011	754.41	504.062	61.7893	74.3269	63.1016	1014.13	922.438	1091.74	630.828	1009.44	528.026	574.281	-0.12115	0.75233	1	FALSE	847.69	574.409	0.56146	0.00044491	0.014441	UP	87.7216	431.947	-2.2999	1.23e-19	7.89e-19	DOWN
Novel00033	NC_003295.1	-	216032	216138	107	544	419	556	674	581	490	77	133	67	885	826	1065	503.348	576.874	377.63	527.826	537.123	419.236	57.6658	90.2138	47.5292	835.771	667.834	845.28	494.729	782.962	534.007	555.271	-0.056335	0.9354	1	FALSE	849.078	555.381	0.61242	0.0018979	0.042722	UP	110.612	417.527	-1.9164	4.49e-09	1.32e-08	DOWN
Novel00034	NC_003295.1	-	220074	220182	109	331	239	389	372	305	273	139	149	137	300	460	524	300.646	323.015	259.357	285.977	276.793	229.289	102.188	99.2122	95.4034	278.114	365.093	408.262	264.02	350.49	290.338	342.605	-0.23882	0.18486	0.81426	FALSE	384.28	342.687	0.16527	0.22864	0.72675	FALSE	172.691	257.773	-0.57791	0.014153	0.021436	DOWN
Novel00035	NC_003295.1	-	222784	223664	881	2630	2047	2847	3428	3071	2401	412	435	799	3531	5141	6479	295.552	342.289	234.848	326.047	344.815	249.495	37.4742	35.8359	68.84	404.995	504.828	624.549	306.786	511.458	2726.2	2738	-0.0062295	0.78153	1	FALSE	4532.07	2738.56	0.72675	0.00044103	0.014395	UP	658.944	2059.02	-1.6437	4.84e-08	1.3e-07	DOWN
Novel00036	NC_003295.1	-	223803	223984	182	378	372	456	711	501	410	39	39	45	930	808	1088	205.624	301.108	182.083	327.351	272.3	206.233	17.1714	15.5524	18.7677	516.344	384.071	507.682	268.628	469.366	493.261	448.003	0.13884	0.44201	0.95968	FALSE	866.547	448.086	0.9515	0.00020423	0.007999	UP	49.9299	336.703	-2.7535	1.19e-08	3.34e-08	DOWN
Novel00037	NC_003295.1	-	225625	225842	218	569	419	585	701	671	606	20	36	42	792	1041	1333	258.41	283.145	195.018	269.449	304.472	254.485	7.35165	11.9854	14.6239	367.11	413.111	519.288	276.135	433.17	607.259	571.272	0.088135	0.39723	0.94058	FALSE	951.251	571.39	0.73535	5.37e-05	0.0027938	UP	38.6173	429.637	-3.4758	2.19e-25	1.99e-24	DOWN
Novel00038	NC_003295.1	+	249725	249986	262	1751	1652	1945	1561	1523	1406	24	22	45	1253	2425	2372	661.665	928.88	539.502	499.248	575.016	491.281	7.34043	6.09434	13.0371	483.256	800.723	768.861	521.849	684.28	1379.26	1992.55	-0.53072	0.16724	0.791	FALSE	1799.08	1992.91	-0.14761	0.95626	1	FALSE	36.5844	1497.44	-5.3551	9.03e-19	5.45e-18	DOWN
Novel00039	NC_003295.1	+	255172	255776	605	909	566	1233	783	796	1261	13	18	31	959	784	766	148.752	137.82	148.109	108.448	130.149	190.812	1.72187	2.15935	3.88934	160.174	112.107	107.525	143.136	126.602	874.188	935.42	-0.09767	0.64646	0.99688	FALSE	780.572	935.696	-0.26151	0.1663	0.64893	FALSE	24.5472	704.454	-4.8429	1.14e-69	4.64e-68	DOWN
Novel00040	NC_003295.1	+	285130	286219	1090	544	302	664	618	500	597	1942	3182	2841	771	1100	1264	49.4113	40.8161	44.2707	47.5091	45.3759	50.1411	142.769	211.875	197.84	71.4753	87.3048	98.4816	47.6754	85.7539	524.455	520.417	0.011151	1	1	FALSE	941.256	520.569	0.8545	9.88e-07	0.00012898	UP	3165.1	391.96	3.0135	8.29e-44	1.63e-42	UP
Novel00041	NC_003295.1	-	309078	309199	122	8	6	12	8	2	11	0	0	0	10	7	9	6.49208	7.24507	7.1482	5.49471	1.62163	8.25428	0	0	0	8.28263	4.96375	6.26495	5.12354	6.50378	6.32018	9.08729	-0.52389	0.50199	0.97074	FALSE	8.08744	9.08987	-0.16858	0.81479	0.99602	FALSE	0	6.84098	#NAME?	0.0011219	0.0019501	DOWN
Novel00042	NC_003295.1	-	309305	309614	310	60	75	92	74	52	51	22	33	26	35	54	46	19.1621	35.6411	21.5676	20.0025	16.5929	15.061	5.68686	7.72605	6.36622	11.4086	15.0697	12.6017	17.2188	13.0267	53.864	84.9282	-0.65692	0.19622	0.81868	FALSE	40.7169	84.9442	-1.0609	0.037849	0.31452	FALSE	32.396	63.8126	-0.97803	0.044859	0.062747	FALSE
Novel00043	NC_003295.1	+	313117	313292	176	160	96	174	192	159	151	69	107	111	131	166	176	90.0038	80.3544	71.8475	91.4121	89.3647	78.5436	31.4158	44.1241	47.8718	75.2119	81.5957	84.9248	86.4401	80.5775	153.495	151.33	0.020493	0.83537	1	FALSE	143.208	151.368	-0.079952	0.78945	0.99294	FALSE	114.083	113.911	0.0021803	0.9187	0.94443	FALSE
Novel00044	NC_003295.1	+	323823	323922	100	704	520	654	740	598	554	1121	1583	1255	215	386	539	696.989	766.045	475.284	620.079	591.538	507.173	898.291	1148.91	952.606	217.253	333.933	457.745	572.93	336.31	578.047	689.25	-0.25384	0.46715	0.96453	FALSE	336.877	689.379	-1.0331	0.0054915	0.088634	FALSE	1588.37	518.227	1.6159	1.1e-15	5.28e-15	UP
Novel00045	NC_003295.1	+	325067	325544	478	3078	2074	4183	3436	3319	3258	741	1100	936	2596	3149	3782	637.521	639.193	635.968	602.338	686.849	623.978	124.223	167.021	148.634	548.788	569.924	671.937	637.722	596.883	3075.36	3254.8	-0.081817	0.46987	0.96453	FALSE	2879.87	3255.72	-0.17697	0.3013	0.79464	FALSE	1109.91	2450.49	-1.1426	1.92e-08	5.32e-08	DOWN
Novel00046	NC_003295.1	+	330229	330614	386	288	159	290	254	270	192	11475	11183	9685	172	413	413	73.8684	60.6821	54.5991	55.1393	69.1924	45.5366	2382.19	2102.69	1904.5	45.0266	92.5624	90.8652	56.6227	76.1514	220.403	258.798	-0.23168	0.24249	0.86511	FALSE	294.026	258.863	0.18375	0.4382	0.87835	FALSE	13232.1	194.823	6.0857	1.91e-39	3.13e-38	UP
Novel00047	NC_003295.1	+	330708	331003	296	110	60	119	129	93	111	2722	2097	1883	111	98	110	36.7921	29.8614	29.2166	36.5185	31.0794	34.3303	736.899	514.176	482.868	37.893	28.6422	31.5599	33.9761	32.6984	101.504	100.625	0.012541	0.93697	1	FALSE	98.3449	100.652	-0.033458	0.8306	0.99928	FALSE	2779.26	75.7677	5.197	7.86e-13	3.04e-12	UP
Novel00048	NC_003295.1	+	356443	356992	550	977	782	1526	1448	1372	1281	21170	24352	22110	1023	1473	1610	175.867	209.457	201.635	220.608	246.759	213.222	3084.39	3213.49	3051.38	187.949	231.693	248.598	226.863	222.747	1258.76	1152.42	0.12733	0.27763	0.88586	FALSE	1234.05	1152.75	0.098323	0.4636	0.89709	FALSE	27377.5	867.449	4.9801	2.17e-101	1.65e-99	UP
Novel00049	NC_003295.1	-	372416	372568	153	61	30	94	60	51	48	125	197	197	35	72	80	39.4723	28.8856	44.649	32.8605	32.9731	28.7208	65.4681	93.4502	97.7337	23.1156	40.7111	44.4051	31.5182	36.0773	48.6526	61.4214	-0.33623	0.12659	0.71465	FALSE	55.2876	61.4438	-0.15231	0.53675	0.91828	FALSE	206.266	46.3085	2.1552	2.17e-15	1.02e-14	UP
Novel00050	NC_003295.1	+	368366	368823	458	983	604	1078	1053	1007	897	4520	5153	4322	614	1128	1394	212.492	194.277	171.052	192.654	217.493	179.297	790.832	816.582	716.29	135.466	213.067	258.483	196.481	202.339	907.77	939.796	-0.050021	0.79387	1	FALSE	928.922	940.032	-0.017153	0.88307	1	FALSE	5676.81	707.372	3.0045	5.12e-39	8.29e-38	UP
Novel00051	NC_003295.1	+	369197	369282	86	467	250	489	489	487	467	119	138	135	367	554	666	537.616	428.245	413.224	476.459	560.16	497.124	110.882	116.462	119.153	431.217	557.293	657.674	511.248	548.728	443.552	420.362	0.077471	0.58745	0.989	FALSE	474.571	420.473	0.17461	0.27596	0.77423	FALSE	158.375	316.513	-0.99892	1.28e-05	2.75e-05	DOWN
Novel00052	NC_003295.1	-	379144	379280	137	427	238	495	474	404	422	1152	1238	1204	383	476	534	308.575	255.922	262.579	289.916	291.704	281.993	673.819	655.851	667.076	282.492	300.579	331.021	287.871	304.697	397.945	402.092	-0.014957	0.89802	1	FALSE	421.451	402.205	0.067433	0.72281	0.98162	FALSE	1458.45	302.796	2.268	2.94e-25	2.64e-24	UP
Novel00053	NC_003295.1	-	381738	382065	328	324	160	396	919	816	826	8819	11340	9092	232	186	234	97.7968	71.8616	87.7398	234.778	246.092	230.543	2154.55	2509.25	2104.05	71.473	49.0581	60.5866	237.138	60.3726	784.786	299.335	1.3905	2.41e-23	8.86e-21	UP	201.341	299.428	-0.57257	0.0013176	0.031468	DOWN	11794.1	225.537	5.7086	1.15e-120	1.26e-118	UP
Novel00054	NC_003295.1	+	383621	383785	165	785	436	988	771	639	710	1042	1207	1051	575	755	886	471.02	389.272	435.159	391.548	383.088	393.931	506.052	530.919	483.491	352.137	395.854	456.021	389.523	401.337	648.576	758.959	-0.22675	0.056401	0.51153	FALSE	667.647	759.185	-0.18537	0.26121	0.76311	FALSE	1336.4	571.667	1.2251	9.64e-09	2.73e-08	UP
Novel00055	NC_003295.1	-	387182	387457	276	1123	614	1362	1249	1065	1157	215	383	285	1060	1040	1320	402.832	327.725	358.627	379.2	381.7	383.77	62.4225	100.715	78.38	388.083	325.984	406.162	381.557	373.41	1062.66	1066.91	-0.0057621	0.87099	1	FALSE	1043.72	1067.22	-0.03213	0.74083	0.98397	FALSE	350.336	803.586	-1.1977	2.05e-08	5.68e-08	DOWN
Novel00056	NC_003295.1	+	388736	388866	131	88	38	114	99	68	87	19	15	13	97	111	109	66.5066	42.733	63.2424	63.3255	51.3475	60.7987	11.6223	8.31046	7.53255	74.8218	73.3033	70.6626	58.4906	72.9293	77.343	80.0469	-0.049574	0.66441	0.99787	FALSE	96.7241	80.0744	0.27253	0.41975	0.86843	FALSE	19.4767	60.3464	-1.6315	2.81e-06	6.41e-06	DOWN
Novel00057	NC_003295.1	+	394710	394920	211	18	17	18	28	14	31	3	3	3	27	31	29	8.44585	11.8691	6.19962	11.1196	6.56338	13.4501	1.13933	1.03192	1.07922	12.9303	12.7102	11.6721	10.3777	12.4375	22.1193	19.9664	0.14773	0.53353	0.97568	FALSE	26.5796	19.9695	0.41252	0.21201	0.7069	FALSE	3.66516	15.001	-2.0331	0.0059026	0.0094468	DOWN
Novel00058	NC_003295.1	+	401398	401599	202	705	444	835	769	697	718	730	762	826	692	1012	1176	345.534	323.804	300.407	318.999	341.321	325.401	289.59	273.784	310.383	346.165	433.412	494.414	328.574	424.664	669.676	696.2	-0.056038	0.73243	1	FALSE	863.378	696.383	0.31011	0.049333	0.35562	FALSE	940.006	524.082	0.84288	6.63e-05	0.00013223	UP
Novel00059	NC_003295.1	+	421238	421745	508	1746	761	1795	1527	1338	1350	279	364	448	1507	1135	1380	340.278	220.685	256.789	251.878	260.54	243.286	44.0101	52.0047	66.9397	299.763	193.288	230.701	251.901	241.251	1291.14	1468.8	-0.18599	0.18668	0.81644	FALSE	1248.12	1469.23	-0.23531	0.27196	0.77266	FALSE	436.038	1106.62	-1.3436	1.91e-08	5.29e-08	DOWN
Novel00060	NC_003295.1	+	423194	423425	232	695	452	794	700	595	576	212	262	197	566	642	801	296.586	287.013	248.718	252.828	253.694	227.29	73.225	81.9631	64.4537	246.522	239.397	293.21	244.604	259.71	572.558	686.372	-0.26157	0.069051	0.56129	FALSE	608.675	686.544	-0.17368	0.39818	0.85377	FALSE	271.463	516.575	-0.92822	2.13e-05	4.44e-05	DOWN
Novel00061	NC_003295.1	-	433115	433189	75	5	0	3	1	5	1	0	0	0	1	0	3	6.60028	0	2.90693	1.11726	6.59463	1.22063	0	0	0	1.34731	0	3.39699	2.97751	1.58143	2.24593	2.46117	-0.13203	0.87504	1	FALSE	1.19424	2.46215	-1.0438	0.47023	0.90075	FALSE	0	1.86085	#NAME?	0.1845	0.23066	FALSE
Novel00062	NC_003295.1	+	432831	433063	233	1011	615	1427	958	896	962	592	770	556	909	900	1137	429.585	388.839	445.085	344.528	380.394	377.977	203.6	239.85	181.129	394.217	334.163	414.419	367.633	380.933	864.299	1047.21	-0.27695	0.014401	0.24892	FALSE	898.752	1047.53	-0.221	0.14064	0.60112	FALSE	774.229	788.796	-0.026892	0.79771	0.83945	FALSE
Novel00063	NC_003295.1	+	435142	435836	695	5590	4855	6186	6151	5254	4695	5961	7526	5566	6030	6532	8502	796.307	1029.09	646.845	741.611	747.803	618.439	687.299	785.931	607.894	876.719	813.08	1038.89	702.617	909.564	4926.41	6128.13	-0.31491	0.36748	0.92958	FALSE	6388.48	6129.3	0.05975	0.54099	0.92002	FALSE	7700.95	4606.82	0.74127	0.00065837	0.0011776	UP
Novel00064	NC_003295.1	+	443907	444202	296	285	169	345	263	197	185	334	438	513	220	339	292	95.325	84.1097	84.7037	74.4525	65.8349	57.2172	90.4204	107.396	131.551	75.1033	99.0786	83.7772	65.8348	85.9864	196.626	277.728	-0.49822	0.0018376	0.054885	FALSE	256.608	277.805	-0.1145	0.58085	0.941	FALSE	513.94	209.123	1.2972	4.37e-09	1.28e-08	UP
Novel00065	NC_003295.1	-	450658	451007	350	844	444	1054	816	705	848	205	317	270	985	768	960	238.742	186.881	218.851	195.361	199.252	221.806	46.9351	65.735	58.5552	284.378	189.83	232.937	205.473	235.715	725.768	800.409	-0.14123	0.18462	0.81426	FALSE	839.353	800.653	0.0681	0.95319	1	FALSE	315.872	602.985	-0.93278	1.18e-05	2.54e-05	DOWN
Novel00066	NC_003295.1	-	467983	468141	159	171	111	264	187	179	236	56	55	66	170	208	217	106.476	102.843	120.665	98.5506	111.362	135.882	28.2229	25.1056	31.5077	108.039	113.172	115.904	115.265	112.371	184.968	186.879	-0.014829	0.80994	1	FALSE	180.565	186.938	-0.050047	0.72274	0.98162	FALSE	71.8577	140.769	-0.97011	0.00016864	0.00032214	DOWN
Novel00067	NC_003295.1	+	504598	504693	96	50	37	65	51	55	48	120	186	146	35	76	55	51.5647	56.7782	49.2059	44.5158	56.6726	45.7737	100.166	140.62	115.439	36.8404	68.488	48.6548	48.9874	51.3278	47.4347	53.8855	-0.18396	0.56554	0.98425	FALSE	49.4679	53.8993	-0.12377	0.82908	0.99928	FALSE	180.476	40.5506	2.154	2.08e-15	9.8e-15	UP
Novel00068	NC_003295.1	-	489684	489815	132	529	360	704	649	500	482	713	924	825	559	625	637	396.767	401.772	387.591	411.989	374.695	334.287	432.84	508.046	474.406	427.923	409.617	409.827	373.657	415.789	497.672	557.375	-0.16345	0.26383	0.87845	FALSE	555.702	557.528	-0.0047323	0.98267	1	FALSE	990.354	419.598	1.2389	4.11e-09	1.21e-08	UP
Novel00069	NC_003295.1	-	490840	491039	200	770	457	894	772	750	693	1207	1553	1144	658	854	1038	381.166	336.618	324.85	323.446	370.948	317.212	483.603	563.568	434.176	332.448	369.403	440.76	337.202	380.87	680.335	740.513	-0.12228	0.34545	0.92451	FALSE	767.893	740.713	0.051991	0.69857	0.97825	FALSE	1576.35	557.526	1.4995	8.64e-13	3.34e-12	UP
Novel00070	NC_003295.1	-	527271	528233	963	5271	2410	5200	4627	4233	4451	1411	1923	1496	3951	3461	4518	541.901	368.673	392.421	402.613	434.814	423.134	117.412	144.93	117.917	414.58	310.919	398.432	420.187	374.644	4082.79	4437.36	-0.12015	0.36348	0.92958	FALSE	3660.46	4438.59	-0.27808	0.1393	0.59888	FALSE	1942.19	3342.35	-0.78318	6.4e-05	0.00012773	DOWN
Novel00071	NC_003295.1	-	529929	530005	77	427	352	373	390	383	353	872	980	835	257	393	453	549.023	673.446	352.041	424.413	492.028	419.692	907.48	923.72	823.124	337.264	441.544	499.623	445.378	426.144	345.953	431.627	-0.31921	0.49342	0.9699	FALSE	330.04	431.694	-0.38737	0.43673	0.87809	FALSE	1090.5	324.347	1.7494	2.69e-15	1.26e-14	UP
Novel00072	NC_003295.1	+	551017	551107	91	5	0	3	6	5	8	7	9	10	3	10	6	5.43979	0	2.39582	5.52491	5.43513	8.04813	6.16408	7.17805	8.3412	3.33125	9.50672	5.59944	6.33606	6.1458	5.82104	2.46117	1.2419	0.29484	0.90147	FALSE	5.58761	2.46215	1.1823	0.30534	0.79834	FALSE	10.42	1.86085	2.4853	0.0061836	0.0098723	UP
Novel00073	NC_003295.1	-	583477	584529	1053	1420	694	1866	1623	1267	1507	288	315	502	1895	1130	1468	133.51	97.0917	128.783	129.153	119.023	131.018	21.9167	21.7114	36.1864	181.848	92.8372	118.395	126.398	131.027	1343.27	1342.41	0.00092216	0.7516	1	FALSE	1410.7	1342.85	0.071105	0.94928	1	FALSE	443.084	1011.68	-1.1911	1.28e-07	3.33e-07	DOWN
Novel00074	NC_003295.1	+	585786	586156	371	185	116	263	225	179	184	194	205	178	198	125	130	49.3687	46.0612	51.5178	50.8187	47.7266	45.4036	41.9024	40.1038	36.418	53.9286	29.148	29.758	47.983	37.6115	179.63	193.997	-0.11101	0.46984	0.96453	FALSE	142.859	194.056	-0.44188	0.10651	0.5297	FALSE	234.923	146.113	0.6851	0.0065229	0.010374	UP
Novel00075	NC_003295.1	-	596124	597240	1117	1125	610	1275	1230	1141	1069	8194	10337	8542	1047	1291	1442	99.7133	80.4503	82.953	92.2714	101.045	87.6135	587.833	671.655	580.465	94.7156	99.9874	109.634	93.6432	101.446	1055.25	1042.45	0.017602	0.94209	1	FALSE	1144.26	1042.74	0.13403	0.4422	0.88126	FALSE	10921.7	785.043	3.7983	1.51e-65	5.65e-64	UP
Novel00076	NC_003295.1	-	599829	600147	319	1030	457	1060	813	729	847	144	194	267	539	642	794	319.669	211.046	241.485	213.558	226.057	243.074	36.1729	44.1384	63.5317	170.736	174.107	211.38	227.563	185.408	732.554	871.133	-0.24996	0.092869	0.63836	FALSE	597.019	871.386	-0.54554	0.002155	0.046719	DOWN	240.889	656.294	-1.446	6.55e-09	1.89e-08	DOWN
Novel00077	NC_003295.1	-	600627	600877	251	1110	459	1146	919	819	771	190	221	459	718	770	853	437.827	269.395	331.807	306.801	322.769	281.208	60.6585	63.9034	138.806	289.054	265.393	288.609	303.593	281.019	768.783	921.624	-0.2616	0.11919	0.70477	FALSE	714.144	921.902	-0.3684	0.040024	0.32167	FALSE	345.734	694.489	-1.0063	0.004207	0.0068506	DOWN
Novel00078	NC_003295.1	-	602762	603146	385	1593	929	1648	1634	1414	1288	263	300	392	1470	2311	2914	409.646	355.472	311.08	355.636	363.304	306.268	54.7402	56.5543	77.285	385.82	519.292	642.782	341.736	515.964	1327.34	1469.89	-0.14717	0.28683	0.89475	FALSE	1995.53	1470.26	0.4407	0.029376	0.26592	FALSE	383.834	1106.4	-1.5273	5.77e-13	2.25e-12	DOWN
Novel00079	NC_003295.1	-	617972	618070	99	634	350	746	642	543	577	54	94	107	508	560	571	634.027	520.815	547.619	543.394	542.558	533.564	43.7089	68.9125	82.0386	518.509	489.356	489.819	539.839	499.228	539.281	598.102	-0.14935	0.23319	0.854	FALSE	500.544	598.272	-0.2573	0.11836	0.5528	FALSE	100.669	450.433	-2.1617	1.15e-19	7.34e-19	DOWN
Novel00080	NC_003295.1	+	622412	623177	766	0	0	0	0	0	0	0	0	0	0	0	0	0	0	0	0	0	0	0	0	0	0	0	0	0	0	0	0	NA	NA	NA	NA	0	0	NA	NA	NA	NA	0	0	NA	NA	NA	NA
Novel00081	NC_003295.1	-	636690	637088	399	551	409	777	832	739	757	540	781	626	616	660	684	136.72	151.008	141.522	174.729	183.212	173.688	108.451	142.064	119.089	156.004	143.101	145.585	177.21	148.23	713.416	610.521	0.2247	0.06309	0.54447	FALSE	599.213	610.687	-0.027366	0.89862	1	FALSE	780.003	459.539	0.76329	0.00022019	0.00041428	UP
Novel00082	NC_003295.1	-	659612	659836	225	153	139	279	331	303	291	229	452	244	323	596	613	67.3228	91.0088	90.1149	123.271	133.212	118.401	81.5576	145.801	82.3146	145.06	229.158	231.373	124.961	201.864	283.66	199.991	0.50423	0.0011802	0.039634	UP	455.93	200.049	1.1885	5.72e-06	0.00052483	UP	366.496	150.537	1.2837	0.0010033	0.0017545	UP
Novel00083	NC_003295.1	+	660170	660395	226	335	308	372	491	422	430	492	976	401	502	1026	1175	146.754	200.767	119.622	182.049	184.708	174.183	174.449	313.434	134.681	224.452	392.745	441.534	180.313	352.91	411.174	376.819	0.12588	0.34947	0.92595	FALSE	798.755	376.888	1.0836	0.0012575	0.030656	UP	742.299	283.215	1.3901	0.006994	0.011085	UP
Novel00084	NC_003295.1	-	663719	663873	155	1	2	0	1	2	0	0	0	0	0	0	1	0.638737	1.90086	0	0.540609	1.27638	0	0	0	0	0	0	0.547902	0.605663	0.182634	0.944197	1.41692	-0.5856	1	1	FALSE	0.278221	1.41671	-2.3482	0.6635	0.96736	FALSE	0	1.05891	#NAME?	0.5864	0.6423	FALSE
Novel00085	NC_003295.1	-	683544	683671	128	0	0	0	0	0	0	0	0	0	0	0	0	0	0	0	0	0	0	0	0	0	0	0	0	0	0	0	0	NA	NA	NA	NA	0	0	NA	NA	NA	NA	0	0	NA	NA	NA	NA
Novel00086	NC_003295.1	-	683851	684403	553	0	0	0	0	0	0	0	0	0	0	0	0	0	0	0	0	0	0	0	0	0	0	0	0	0	0	0	0	NA	NA	NA	NA	0	0	NA	NA	NA	NA	0	0	NA	NA	NA	NA
Novel00087	NC_003295.1	-	688531	689472	942	3553	1350	2566	2219	2177	2250	385	604	543	2495	3469	3655	373.42	211.122	197.962	197.388	228.607	218.664	32.7508	46.5362	43.7541	267.638	318.585	329.512	214.886	305.245	2042.3	2594.56	-0.34529	0.26101	0.87845	FALSE	2899.08	2595.19	0.15975	0.53523	0.91788	FALSE	610.037	1954.03	-1.6795	0.00015948	0.00030514	DOWN
Novel00088	NC_003295.1	-	689580	690566	987	4731	1759	3417	3041	3036	2843	1031	1110	2142	3544	4842	4983	474.558	262.543	251.596	258.175	304.275	263.697	83.7053	81.6227	164.73	362.831	424.404	428.754	275.383	405.33	2741.92	3433.95	-0.32468	0.29429	0.90078	FALSE	4035.63	3434.8	0.23257	0.37475	0.84119	FALSE	1710.99	2586.37	-0.5961	0.17583	0.22075	FALSE
Novel00089	NC_003295.1	+	712759	713019	261	230	213	344	357	268	277	43	64	65	157	332	309	87.2451	120.224	95.784	114.615	101.572	97.1596	13.202	17.7969	18.9035	60.7837	110.045	100.543	104.449	90.4572	275.095	282.927	-0.040504	0.94761	1	FALSE	236.697	282.996	-0.25774	0.5202	0.91726	FALSE	68.5334	212.819	-1.6347	6.23e-09	1.8e-08	DOWN
Novel00090	NC_003295.1	-	736840	737126	287	1352	1241	1707	1434	1368	1497	779	934	711	1151	2006	2180	466.389	637.002	432.242	418.68	471.505	477.514	217.504	236.195	188.043	405.248	604.674	645.074	455.9	551.665	1320.23	1573.96	-0.25361	0.43404	0.95733	FALSE	1590.01	1574.28	0.014338	0.66526	0.96815	FALSE	982.16	1183.4	-0.2689	0.36122	0.42194	FALSE
Novel00091	NC_003295.1	-	756768	758218	1451	5916	3545	7445	7623	6289	6226	1146	2002	1769	6518	6939	8824	403.659	359.915	372.883	440.224	428.742	392.815	63.2891	100.139	92.5401	453.915	413.715	516.455	420.594	461.362	6157.69	5859.86	0.071522	0.53561	0.97637	FALSE	6769.11	5861.53	0.20769	0.21711	0.71539	FALSE	1948.1	4412.66	-1.1796	5.91e-09	1.72e-08	DOWN
Novel00092	NC_003295.1	+	758265	758456	192	144	97	180	170	151	165	30	30	38	146	213	180	74.2531	74.4254	68.1313	74.193	77.796	78.6736	12.5208	11.3403	15.0228	76.8386	95.9733	79.617	76.8875	84.143	148.961	148.113	0.0082399	0.90767	1	FALSE	163.06	148.152	0.13833	0.46338	0.89709	FALSE	39.6953	111.486	-1.4898	5.38e-07	1.31e-06	DOWN
Novel00093	NC_003295.1	+	774068	774193	126	727	485	923	805	742	747	453	577	487	806	712	724	571.238	567.051	532.361	535.353	582.526	542.746	288.097	332.361	293.378	646.387	488.857	487.981	553.541	541.075	703.694	748.973	-0.089965	0.53471	0.97568	FALSE	693.427	749.174	-0.11156	0.49511	0.90741	FALSE	611.424	563.801	0.11699	0.57732	0.63318	FALSE
Novel00094	NC_003295.1	-	783130	783417	288	1714	1024	2045	1829	1536	1520	443	628	610	859	1621	2027	589.212	523.791	516.031	532.153	527.57	483.167	123.26	158.26	160.771	301.39	486.926	597.717	514.297	462.011	1494.47	1666.52	-0.1572	0.19356	0.81868	FALSE	1333.12	1666.97	-0.32242	0.1964	0.68603	FALSE	671.969	1254.77	-0.90096	1.34e-05	2.86e-05	DOWN
Novel00095	NC_003295.1	+	796445	796780	336	1626	1035	1830	1567	1499	1395	3068	3940	3369	1169	1972	2413	479.11	453.787	395.81	390.791	441.31	380.085	731.691	851.064	761.082	351.563	507.738	609.892	404.062	489.731	1369.62	1586.35	-0.21194	0.1036	0.67402	FALSE	1651.65	1586.75	0.057838	0.60658	0.94681	FALSE	4179.55	1193.96	1.8076	1.01e-18	6.06e-18	UP
Novel00096	NC_003295.1	-	797054	797693	640	1837	1169	2339	2920	2672	2680	1044	1414	1213	1909	3341	4547	284.173	269.083	265.598	382.312	412.989	383.355	130.717	160.352	143.863	301.407	451.615	603.364	392.885	452.129	2536.93	1863.7	0.44492	0.00010945	0.0055936	UP	2900.2	1864.22	0.63758	0.032102	0.28066	FALSE	1474.19	1403.18	0.071231	0.72363	0.77061	FALSE
Novel00097	NC_003295.1	-	805355	805506	152	211	152	272	296	320	303	47	73	80	303	298	337	137.433	147.316	130.047	163.179	208.251	182.493	24.778	34.8566	39.9499	201.431	169.607	188.287	184.641	186.442	283.11	224.548	0.33434	0.024645	0.33355	FALSE	287.331	224.606	0.35532	0.060692	0.39883	FALSE	79.4218	168.992	-1.0893	4.62e-05	9.35e-05	DOWN
Novel00098	NC_003295.1	+	805590	806338	749	5240	3471	6956	8440	7362	7254	371	401	583	6239	8545	8311	692.633	682.69	674.921	944.225	972.29	886.629	39.6921	38.8569	59.0822	841.707	986.966	942.337	934.381	923.67	7061.13	5465.03	0.36967	0.00077786	0.028934	UP	6982.09	5466.55	0.35303	0.025856	0.24659	FALSE	544.815	4114.5	-2.9169	4.58e-43	8.7e-42	DOWN
Novel00099	NC_003295.1	+	807027	807137	111	445	239	585	628	545	536	590	557	738	471	622	621	396.909	317.195	383.008	474.08	485.686	442.067	425.932	364.198	504.665	428.771	484.774	475.12	467.278	462.889	523.319	432.397	0.27533	0.07043	0.56701	FALSE	518.756	432.533	0.26225	0.19217	0.68002	FALSE	765.135	325.768	1.2319	2.05e-07	5.25e-07	UP
Novel00100	NC_003295.1	+	851411	851681	271	166	132	224	211	175	184	2639	2379	2075	166	201	214	60.6446	71.7556	60.0695	65.2421	63.8779	62.1577	780.336	637.133	581.191	61.8966	64.1651	67.0624	63.7592	64.3747	174.353	186.025	-0.093485	0.75461	1	FALSE	176.304	186.071	-0.077787	0.8452	1	FALSE	2915.08	139.967	4.3804	3.37e-18	1.96e-17	UP
Novel00101	NC_003295.1	-	859744	860120	377	1066	795	1525	1487	1306	1320	474	833	615	1065	1271	1649	279.943	310.654	293.97	330.51	342.676	320.537	100.751	160.365	123.824	285.454	291.66	371.462	331.241	316.192	1259.98	1188.91	0.083761	0.4166	0.94786	FALSE	1202.64	1189.24	0.016168	0.82754	0.99905	FALSE	763.164	894.917	-0.22976	0.32584	0.38505	FALSE
Novel00102	NC_003295.1	+	870044	870382	339	0	0	0	0	0	0	0	0	0	0	0	0	0	0	0	0	0	0	0	0	0	0	0	0	0	0	0	0	NA	NA	NA	NA	0	0	NA	NA	NA	NA	0	0	NA	NA	NA	NA
Novel00103	NC_003295.1	-	871776	872268	493	713	631	1153	858	805	773	433	496	563	649	899	786	143.185	188.553	169.964	145.833	161.522	143.542	70.3805	73.0197	86.6825	133.023	157.756	135.397	150.299	142.059	747.542	884.065	-0.242	0.20162	0.82629	FALSE	707.323	884.303	-0.32217	0.099321	0.51501	FALSE	601.353	665.269	-0.14573	0.51785	0.57756	FALSE
Novel00104	NC_003295.1	-	873865	874115	251	354	336	454	343	304	323	44	46	41	335	353	346	139.631	197.204	131.449	114.508	119.807	117.808	14.0472	13.3012	12.3988	134.865	121.667	117.068	117.374	124.533	297.269	419.968	-0.49851	0.10688	0.68177	FALSE	316.959	420.054	-0.40628	0.20463	0.69531	FALSE	53.3409	315.73	-2.5654	1.9e-10	6.23e-10	DOWN
Novel00105	NC_003295.1	-	883328	884685	1358	1	0	1	0	0	1	0	0	1	0	0	1	0.0729044	0	0.053515	0	0	0.0674134	0	0	0.0558946	0	0	0.0625367	0.0224711	0.0208456	0.309023	0.597805	-0.95196	0.93378	1	FALSE	0.278221	0.598101	-1.1042	0.92979	1	FALSE	0.380463	0.452321	-0.24959	1	1	FALSE
Novel00106	NC_003295.1	-	930956	931218	263	514	407	700	511	432	482	38	92	57	415	560	479	193.491	227.976	193.427	162.81	162.484	167.779	11.5782	25.3885	16.4509	159.448	184.206	154.673	164.357	166.109	436.2	576.762	-0.40299	0.0060424	0.14494	FALSE	441.507	576.908	-0.3859	0.047057	0.34731	FALSE	73.2721	433.981	-2.5663	8.06e-25	7.09e-24	DOWN
Novel00107	NC_003295.1	+	942869	943222	354	95086	60817	110782	95527	78797	76189	256694	288903	274364	103131	78490	109145	26593	25308.9	22742.6	22611.9	22018.5	19703.1	58106.4	59231.7	58829.3	29438.4	19181.5	26184	21444.5	24934.6	76594.2	93919.3	-0.29419	0.012199	0.22265	FALSE	89737.6	93943.5	-0.066081	0.73533	0.98274	FALSE	332033	70693.2	2.2317	2.12e-27	2.14e-26	UP
Novel00108	NC_003295.1	-	948933	949226	294	966	594	1407	1152	1043	1160	1260	1513	1185	1118	1364	1674	325.299	297.639	347.794	328.337	350.929	361.208	343.427	373.505	305.943	384.258	401.365	483.552	346.824	423.058	1028.91	1015.54	0.018877	0.96029	1	FALSE	1255.06	1015.86	0.30507	0.089194	0.48252	FALSE	1602.75	764.978	1.0671	5.31e-07	1.3e-06	UP
Novel00109	NC_003295.1	+	949366	950095	730	7204	3895	7936	6598	6313	6176	2310	3824	3449	3995	7006	7728	977.022	786.024	790.049	757.364	855.45	774.517	253.572	380.19	358.625	552.996	830.27	899.04	795.777	760.768	5860.73	6609.02	-0.17336	0.10633	0.68074	FALSE	5575.99	6610.83	-0.2456	0.1996	0.68818	FALSE	3805.55	4976.77	-0.3871	0.059892	0.081936	FALSE
Novel00110	NC_003295.1	-	953231	953772	542	2568	1649	2910	2652	2483	2480	624	959	724	1965	2819	3291	469.083	448.2	390.183	410.005	453.168	418.889	92.2565	128.418	101.393	366.346	449.954	515.66	427.354	443.986	2336.91	2518.4	-0.10791	0.44809	0.9598	FALSE	2422.66	2519.03	-0.056274	0.91453	1	FALSE	922.104	1895.43	-1.0395	5.15e-07	1.26e-06	DOWN
Novel00111	NC_003295.1	-	955153	955529	377	1350	1420	2266	1801	1604	1523	1142	1746	1360	1933	3210	3642	354.524	554.879	436.811	400.302	420.867	369.832	242.737	336.131	273.821	518.106	736.607	820.414	397	691.709	1509.99	1817.76	-0.26762	0.39224	0.93835	FALSE	2619.84	1818.2	0.52697	0.022131	0.22084	FALSE	1697.58	1367.13	0.31233	0.1088	0.14242	FALSE
Novel00112	NC_003295.1	-	960802	962740	1939	7036	4101	8253	8136	6757	7062	2423	2922	3611	7626	6706	8313	359.254	311.575	309.321	351.599	344.713	333.423	100.135	109.372	141.358	397.417	299.197	364.095	343.245	353.57	6715.76	6748.14	-0.0069407	0.9714	1	FALSE	6959.19	6750	0.044032	0.87066	1	FALSE	3593.5	5081.08	-0.49974	0.011438	0.017577	DOWN
Novel00113	NC_003295.1	+	978335	978442	108	167	80	212	178	164	182	981	1308	965	202	379	386	153.09	109.123	142.655	138.106	150.211	154.274	727.875	879.001	678.224	188.997	303.59	303.528	147.53	265.372	160.776	155.032	0.052483	0.98228	1	FALSE	287.647	155.082	0.89126	0.00047281	0.015015	UP	1311.22	116.833	3.4884	8.08e-44	1.59e-42	UP
Novel00114	NC_003295.1	+	978887	978958	72	115	40	118	128	132	110	581	789	585	153	251	273	158.132	81.8424	119.104	148.968	181.352	139.864	646.629	795.334	616.727	214.727	301.587	322.007	156.728	279.44	113.818	91.2003	0.31961	0.30303	0.90354	FALSE	202.242	91.2299	1.1485	6.02e-06	0.00054427	UP	786.907	68.7574	3.5166	1.68e-46	3.69e-45	UP
Novel00115	NC_003295.1	+	979096	979412	317	187	84	205	247	196	183	1467	1947	1385	241	437	408	58.4031	39.0365	46.997	65.2909	61.1615	52.8492	370.836	445.771	331.635	76.822	119.26	109.304	59.7672	101.795	191.159	162.028	0.23852	0.22198	0.84679	FALSE	324.261	162.077	1.0005	1.06e-05	0.0007974	UP	1935.45	122.083	3.9867	1.57e-40	2.66e-39	UP
Novel00116	NC_003295.1	-	984265	984391	127	340	164	330	349	301	287	188	266	263	234	342	399	265.051	190.235	188.836	230.27	234.447	206.883	118.622	152.014	157.189	186.183	232.967	266.811	223.866	228.654	286.846	289.424	-0.012912	0.92668	1	FALSE	292.264	289.501	0.013702	0.89595	1	FALSE	286.555	217.957	0.39477	0.079758	0.1068	FALSE
Novel00117	NC_003295.1	-	984547	984812	266	380	199	408	513	414	412	92	168	181	482	391	513	141.435	110.21	111.469	161.603	153.957	141.795	27.7152	45.8388	51.6496	183.102	127.165	163.784	152.452	158.017	409.177	342.319	0.25738	0.071292	0.57082	FALSE	427.07	342.413	0.31874	0.18554	0.67377	FALSE	173.87	257.786	-0.56816	0.019628	0.02912	DOWN
Novel00118	NC_003295.1	-	984887	985174	288	207	115	267	219	222	213	80	102	93	238	301	293	71.1593	58.8242	67.3742	63.7187	76.2504	67.707	22.2592	25.7047	24.511	83.505	90.4162	86.3992	69.2253	86.7734	201.126	201.857	-0.0052319	0.85334	1	FALSE	252.569	201.918	0.32291	0.1318	0.58394	FALSE	110.676	152.054	-0.45824	0.058147	0.079701	FALSE
Novel00119	NC_003295.1	-	985261	985507	247	336	179	399	450	381	428	108	167	143	403	377	475	134.678	106.76	117.395	152.662	152.584	158.633	35.0379	49.071	43.9449	164.868	132.043	163.317	154.626	153.409	385.411	314.423	0.29369	0.053838	0.5007	FALSE	384.115	314.515	0.28841	0.16417	0.64321	FALSE	166.696	236.827	-0.50661	0.030212	0.043641	DOWN
Novel00120	NC_003295.1	-	985923	986423	501	2938	1477	3217	2801	2289	2440	478	694	802	2883	1929	2491	580.587	434.304	466.647	468.479	451.949	445.86	76.4543	100.537	121.508	581.48	333.094	422.251	455.429	445.608	2302.43	2629.82	-0.19181	0.07578	0.58986	FALSE	2277.46	2630.56	-0.20795	0.35078	0.83176	FALSE	785.724	1980.77	-1.334	7.13e-11	2.41e-10	DOWN
Novel00121	NC_003295.1	-	996020	996289	270	49	22	45	41	53	60	164	328	266	57	85	88	17.9674	12.0036	12.1122	12.7243	19.4175	20.3439	48.6734	88.1689	74.7804	21.3324	27.235	27.6792	17.4952	25.4155	47.6572	40.1502	0.24729	0.45392	0.96453	FALSE	69.1155	40.1609	0.78322	0.0066174	0.099942	FALSE	298.75	30.2389	3.3045	4.87e-20	3.17e-19	UP
Novel00122	NC_003295.1	+	996966	997347	382	68	24	59	55	51	60	130	278	188	61	66	80	17.6238	9.25548	11.2244	12.0646	13.2065	14.3792	27.2704	52.8186	37.3563	16.1359	14.947	17.7853	13.2168	16.2894	50.9489	51.272	-0.0091192	0.88545	1	FALSE	62.9329	51.2867	0.29523	0.37514	0.84119	FALSE	234.658	38.6381	2.6025	7.23e-10	2.26e-09	UP
Novel00123	NC_003295.1	-	1000259	1000526	268	124	63	161	146	111	111	149	160	190	120	117	123	45.8079	34.6303	43.6582	45.6492	40.9704	37.917	44.5516	43.3302	53.8132	45.2454	37.7679	38.9767	41.5122	40.6633	112.261	118.009	-0.072045	0.60999	0.99125	FALSE	110.593	118.047	-0.094098	0.52027	0.91726	FALSE	201.632	88.9212	1.1811	5.56e-06	1.23e-05	UP
Novel00124	NC_003295.1	-	1002838	1003067	230	74	43	88	84	80	67	1768	2113	1603	60	74	75	31.8535	27.5418	27.8055	30.6032	34.4068	26.6682	615.979	666.771	529.024	26.3604	27.834	27.6929	30.5594	27.2958	70.8976	71.2181	-0.0065075	0.98428	1	FALSE	63.4539	71.2379	-0.16694	0.53559	0.91788	FALSE	2222.56	53.6268	5.3731	7.72e-57	2.25e-55	UP
Novel00125	NC_003295.1	-	1019613	1019824	212	580	459	852	645	545	556	366	642	477	622	722	914	270.861	318.954	292.065	254.941	254.298	240.096	138.343	219.788	170.786	296.471	294.628	366.138	249.778	319.079	534.3	667.075	-0.3202	0.02243	0.32374	FALSE	682.966	667.254	0.033578	0.74045	0.98397	FALSE	589.651	502.048	0.23204	0.20864	0.25754	FALSE
Novel00126	NC_003295.1	-	1037315	1037398	84	0	0	0	0	0	0	0	0	0	0	0	0	0	0	0	0	0	0	0	0	0	0	0	0	0	0	0	0	NA	NA	NA	NA	0	0	NA	NA	NA	NA	0	0	NA	NA	NA	NA
Novel00127	NC_003295.1	+	1037361	1037604	244	554	342	829	624	578	611	597	890	858	519	638	579	224.788	206.484	246.911	214.294	234.326	229.244	196.063	264.731	266.911	214.934	226.205	201.522	225.954	214.221	556.286	588.965	-0.082355	0.39512	0.93883	FALSE	528.874	589.153	-0.15572	0.28276	0.78186	FALSE	935.114	443.681	1.0756	4.16e-07	1.03e-06	UP
Novel00128	NC_003295.1	+	1037668	1037808	141	261	166	345	326	317	294	200	300	263	215	323	341	183.263	173.436	177.818	193.737	222.393	190.886	113.664	154.421	141.581	154.08	198.178	205.386	202.339	185.881	287.808	268.09	0.10239	0.53201	0.97568	FALSE	263.9	268.167	-0.023138	0.95911	1	FALSE	304.643	201.866	0.59372	0.0083566	0.01312	UP
Novel00129	NC_003295.1	-	1072313	1072932	620	948	578	1066	1466	1308	1244	10342	10656	9716	900	1085	1261	151.381	137.337	124.951	198.133	208.688	183.686	1336.67	1247.41	1189.5	146.683	151.394	172.726	196.836	156.934	1231.23	910.863	0.43479	0.00022569	0.0098983	UP	982.547	911.098	0.10892	0.45755	0.89277	FALSE	12510.9	685.659	4.1896	1.26e-42	2.33e-41	UP
Novel00130	NC_003295.1	-	1073075	1073508	434	746	469	700	1185	1101	977	2603	2918	2414	567	740	903	170.178	159.197	117.215	228.793	250.945	206.087	480.613	487.979	422.199	132.014	147.507	176.698	228.609	152.073	1000.87	687.796	0.5412	0.00010186	0.0052514	UP	665.24	687.945	-0.048417	0.95899	1	FALSE	3222.67	517.448	2.6388	6.04e-27	5.95e-26	UP
Novel00131	NC_003295.1	-	1074262	1075096	835	2122	1287	2050	3314	2821	2742	4143	4733	4354	1959	2231	2377	251.601	227.061	178.42	332.568	334.194	300.626	397.594	411.391	395.796	237.07	231.145	241.756	322.463	236.657	2716.66	1946.48	0.48097	8.85e-06	0.00059102	UP	1999.25	1946.92	0.03826	0.67319	0.97044	FALSE	5356.21	1464.68	1.8706	5.21e-20	3.39e-19	UP
Novel00132	NC_003295.1	+	1093017	1095984	2968	5737	3067	7581	5618	4574	5076	4878	6258	5294	4370	4522	5693	191.37	152.23	185.626	158.611	152.445	156.568	131.701	153.03	135.391	148.78	131.807	162.897	155.875	147.828	4668.62	5577.14	-0.25653	0.010272	0.19859	FALSE	4439.31	5578.9	-0.32965	0.02355	0.23059	FALSE	6619.17	4201.94	0.65559	0.0017058	0.0029125	UP
Novel00133	NC_003295.1	-	1102244	1102484	241	1159	668	1191	1060	946	990	1144	1203	1292	1172	958	1123	476.124	408.329	359.145	368.556	388.29	376.066	380.382	362.288	406.926	491.404	343.891	395.729	377.637	410.341	918.3	1063.04	-0.21116	0.11438	0.69513	FALSE	1005.9	1063.3	-0.080074	0.67721	0.97083	FALSE	1475.39	800.18	0.8827	1.88e-05	3.95e-05	UP
Novel00134	NC_003295.1	-	1103038	1103117	80	292	172	362	330	262	264	107	129	114	372	283	329	361.365	316.73	328.847	345.652	323.961	302.107	107.178	117.032	108.164	469.873	306.033	349.253	323.907	375.053	261.467	286.176	-0.13027	0.38952	0.93749	FALSE	305.657	286.258	0.094598	0.82638	0.99905	FALSE	141.38	215.503	-0.60813	0.0092235	0.014385	DOWN
Novel00135	NC_003295.1	-	1106627	1106836	210	1388	1039	1503	1170	1142	1155	172	284	211	1170	1154	1360	654.371	728.865	520.133	466.855	537.933	503.511	65.6328	98.1532	76.2663	562.982	475.399	549.989	502.766	529.457	1065.21	1422.75	-0.41754	0.042125	0.44605	FALSE	1126.77	1423.05	-0.3368	0.13178	0.58394	FALSE	265.663	1070.08	-2.0101	1.12e-15	5.37e-15	DOWN
Novel00136	NC_003295.1	-	1109224	1110207	984	2327	1793	2764	2988	2572	2542	9771	10797	7952	2685	3128	4091	234.129	268.433	204.135	254.449	258.558	236.498	795.711	796.367	613.41	275.726	275.007	353.077	249.835	301.27	2480.4	2477.38	0.0017579	0.69916	1	FALSE	2991.88	2477.94	0.27191	0.053068	0.37058	FALSE	11618.1	1863.56	2.6402	9.93e-15	4.46e-14	UP
Novel00137	NC_003295.1	-	1165886	1166157	272	59	28	91	71	57	72	15	20	23	74	81	61	21.4752	15.1649	24.3135	21.8728	20.7294	24.2331	4.4191	5.33662	6.41843	27.491	25.7625	19.0456	22.2785	24.0997	61.1608	58.8789	0.054858	0.97061	1	FALSE	66.5805	58.9006	0.17682	0.78957	0.99294	FALSE	23.186	44.3965	-0.93719	0.0090305	0.014114	DOWN
Novel00138	NC_003295.1	-	1169499	1169690	192	62	49	95	82	76	65	1885	1625	1281	97	113	108	31.9701	37.5964	35.9582	35.7872	39.1556	30.9926	786.723	614.267	506.428	51.0503	50.9154	47.7702	35.3118	49.912	68.3911	72.3082	-0.08035	0.79171	1	FALSE	97.0138	72.3284	0.42363	0.088314	0.48145	FALSE	1978.69	54.427	5.1841	1.28e-14	5.7e-14	UP
Novel00139	NC_003295.1	-	1184208	1184559	352	170	146	264	220	231	188	3416	2682	2031	172	232	246	47.8145	61.1028	54.505	52.3715	64.9159	48.8947	777.654	552.995	437.963	49.3757	57.0187	59.3509	55.394	55.2484	196.661	205.498	-0.063419	0.82778	1	FALSE	196.167	205.553	-0.067428	0.87779	1	FALSE	3379.8	154.639	4.45	1.31e-08	3.67e-08	UP
Novel00140	NC_003295.1	-	1184772	1184996	225	359	207	417	406	351	415	91	140	105	298	363	531	157.967	135.531	134.688	151.202	154.314	168.854	32.4094	45.1597	35.4223	133.833	139.571	200.423	158.124	157.942	359.042	342.015	0.070092	0.63005	0.99465	FALSE	357.965	342.109	0.065362	0.6731	0.97044	FALSE	134.305	257.526	-0.93921	8.44e-05	0.00016651	DOWN
Novel00141	NC_003295.1	-	1186613	1186682	70	301	193	340	358	238	300	38	70	108	325	277	387	425.718	406.172	352.985	428.548	336.326	392.346	43.5008	72.578	117.11	469.152	342.337	469.513	385.74	427.001	272.557	294.746	-0.11291	0.60446	0.99125	FALSE	303.19	294.82	0.040384	0.80241	0.99448	FALSE	84.6832	221.836	-1.3893	9.76e-08	2.57e-07	DOWN
Novel00142	NC_003295.1	-	1187510	1187794	285	1100	606	1258	1061	979	1053	124	154	110	1020	768	985	382.121	313.241	320.783	311.95	339.797	338.244	34.8649	39.2176	29.2966	361.646	233.125	293.512	329.997	296.094	948.971	1027.45	-0.11463	0.32015	0.91627	FALSE	858.893	1027.74	-0.25892	0.16635	0.64893	FALSE	157.066	773.724	-2.3005	5.58e-25	4.95e-24	DOWN
Novel00143	NC_003295.1	-	1188498	1188711	214	914	533	959	698	618	664	116	146	251	666	580	814	422.85	366.914	325.672	273.311	285.665	284.054	43.4366	49.5159	89.0286	314.477	234.469	323.032	281.01	290.659	606.798	846.902	-0.48098	0.00025865	0.01126	DOWN	630.644	847.115	-0.42573	0.014797	0.17248	FALSE	203.981	637.495	-1.644	2.07e-13	8.38e-13	DOWN
Novel00144	NC_003295.1	+	1189385	1189623	239	135	90	171	156	147	135	187	228	208	115	126	156	55.9229	55.4748	51.9964	54.6943	60.8417	51.7109	62.6982	69.2376	66.0595	48.6214	45.6084	55.4321	55.7489	49.8873	134.414	138.942	-0.047804	0.85335	1	FALSE	120.532	138.979	-0.20545	0.38722	0.84666	FALSE	251.347	104.59	1.2649	1.83e-07	4.71e-07	UP
Novel00145	NC_003295.1	-	1199581	1199685	105	216	128	291	248	219	248	70	69	68	229	246	277	203.666	179.586	201.409	197.914	206.318	216.226	53.422	47.6941	49.1574	220.381	202.683	224.04	206.819	215.701	219.138	218.235	0.0059553	0.94847	1	FALSE	229.263	218.301	0.070684	0.82654	0.99905	FALSE	84.3962	164.376	-0.96175	0.00010797	0.00021063	DOWN
Novel00146	NC_003295.1	-	1202239	1202503	265	607	365	677	692	651	656	260	353	372	611	733	844	226.776	202.907	185.66	218.814	243.006	226.623	78.6211	96.6794	106.553	232.982	239.293	270.478	229.481	247.584	613.551	578.999	0.083623	0.47073	0.96527	FALSE	662.659	579.148	0.19433	0.23116	0.72961	FALSE	394.046	435.857	-0.14549	0.54556	0.60353	FALSE
Novel00147	NC_003295.1	-	1205697	1206121	425	1066	696	1256	1172	964	1063	1787	2188	1682	1015	982	1184	248.326	241.252	214.771	231.075	224.373	228.976	336.936	373.649	300.405	241.326	199.892	236.591	228.141	225.936	978.443	1064.31	-0.12135	0.41949	0.94977	FALSE	973.228	1064.58	-0.12943	0.47541	0.90244	FALSE	2288.95	801.071	1.5147	2.1e-13	8.5e-13	UP
Novel00148	NC_003295.1	+	1219708	1219917	210	448	312	583	509	474	508	116	198	163	442	483	439	211.209	218.87	201.755	203.102	223.275	221.458	44.264	68.4307	58.9166	212.682	198.976	177.533	215.945	196.397	457.568	472.402	-0.046029	0.81933	1	FALSE	418.222	472.528	-0.17613	0.33429	0.81886	FALSE	189.392	355.578	-0.90879	0.00010035	0.00019654	DOWN
Novel00149	NC_003295.1	+	1222649	1222733	85	657	370	776	798	658	705	127	153	174	559	442	624	765.244	641.259	663.465	786.682	765.753	759.305	119.728	130.64	155.382	664.539	449.858	623.448	770.58	579.282	660.943	624.529	0.081757	0.54956	0.97935	FALSE	500.121	624.705	-0.3209	0.052778	0.37038	FALSE	182.486	470.309	-1.3658	9.26e-10	2.87e-09	DOWN
Novel00150	NC_003295.1	-	1227312	1227417	106	588	352	648	654	632	633	159	160	173	640	614	784	549.193	489.201	444.267	516.996	589.784	546.694	120.2	109.552	123.882	610.101	501.112	628.123	551.158	579.779	589.425	557.961	0.079144	0.49493	0.97074	FALSE	622.603	558.105	0.15778	0.35681	0.83236	FALSE	199.943	420.014	-1.0708	1.36e-06	3.19e-06	DOWN
Novel00151	NC_003295.1	-	1241558	1241990	433	41	30	42	51	53	28	41	65	54	48	38	40	9.37453	10.2067	7.04915	9.86955	12.1079	5.91993	7.58765	10.8951	9.4662	11.2016	7.5922	7.84525	9.29913	8.87969	40.5924	41.0196	-0.015105	0.92638	1	FALSE	39.1788	41.0281	-0.066539	0.93212	1	FALSE	63.7556	30.8501	1.0473	0.00086457	0.0015255	UP
Novel00152	NC_003295.1	-	1242115	1242451	337	1	0	0	0	0	0	0	0	0	1	0	1	0.293781	0	0	0	0	0	0	0	0	0.299846	0	0.252002	0	0.183949	0	0.333877	#NAME?	0.95237	1	FALSE	0.637797	0.333925	0.93357	1	1	FALSE	0	0.251945	#NAME?	1	1	FALSE
Novel00153	NC_003295.1	-	1248866	1249052	187	360	290	534	506	415	422	1339	1648	1514	322	373	303	190.596	228.459	207.527	226.738	219.527	206.594	573.787	639.618	614.545	173.997	172.56	137.605	217.62	161.387	410.622	418.175	-0.026297	1	1	FALSE	306	418.287	-0.45096	0.016478	0.1837	FALSE	1814.72	314.711	2.5276	1.12e-31	1.33e-30	UP
Novel00154	NC_003295.1	+	1245878	1246164	287	363	190	379	365	283	295	77	147	90	231	239	307	125.221	97.5265	95.9693	106.568	97.5408	94.0993	21.4991	37.1741	23.8029	81.3313	72.0424	90.8429	99.4026	81.4056	287.88	324.116	-0.17104	0.26376	0.87845	FALSE	236.341	324.202	-0.45602	0.016118	0.18225	FALSE	124.449	244.061	-0.97168	7.15e-05	0.00014207	DOWN
Novel00155	NC_003295.1	+	1252626	1252848	223	780	466	880	781	683	622	1118	1718	1471	555	749	870	346.293	307.845	286.783	293.468	302.969	255.348	401.743	559.144	500.7	251.487	290.569	331.321	283.928	291.126	638.766	745.031	-0.22201	0.09988	0.66177	FALSE	654.3	745.226	-0.18773	0.33917	0.82172	FALSE	1718.16	560.872	1.6151	5.03e-15	2.31e-14	UP
Novel00156	NC_003295.1	-	1259269	1259351	83	41	25	46	38	47	37	19	28	20	39	50	37	48.9057	44.3724	40.2768	38.3637	56.0146	40.8103	18.3437	24.4842	18.2903	47.4804	52.1151	37.8581	45.0629	45.8179	37.7171	39.3677	-0.061794	0.87509	1	FALSE	38.5154	39.3779	-0.031948	0.96023	1	FALSE	26.8628	29.6341	-0.14165	0.77546	0.81849	FALSE
Novel00157	NC_003295.1	+	1263146	1263394	249	54	22	83	65	55	56	12	24	20	54	52	62	21.4708	13.0159	24.2244	21.874	21.8497	20.589	3.86183	6.99547	6.09678	21.914	18.0666	21.1459	21.4376	20.3755	53.8603	51.8489	0.054909	0.90843	1	FALSE	51.4325	51.8692	-0.012198	0.69538	0.97689	FALSE	22.0639	39.1129	-0.82596	0.026241	0.038244	DOWN
Novel00158	NC_003295.1	+	1263468	1263563	96	56	37	88	73	59	65	24	36	21	41	57	57	57.7524	56.7782	66.6172	63.7187	60.7942	61.9853	20.0333	27.2168	16.6042	43.1559	51.366	50.4241	62.1661	48.3153	60.2242	61.9591	-0.040973	0.82713	1	FALSE	46.7867	61.9789	-0.40568	0.14354	0.60367	FALSE	32.5394	46.6709	-0.52033	0.12883	0.16641	FALSE
Novel00159	NC_003295.1	-	1273016	1273137	122	217	122	219	262	235	215	39	73	89	238	241	279	176.098	147.316	130.455	179.952	190.542	161.334	25.6163	43.4278	55.3732	197.127	170.895	194.213	177.276	187.412	218.188	196.317	0.15239	0.30849	0.91015	FALSE	231.636	196.366	0.23831	0.22461	0.72202	FALSE	79.0223	147.779	-0.90311	0.0010949	0.001906	DOWN
Novel00160	NC_003295.1	-	1275489	1275643	155	648	360	842	659	650	628	1130	1246	1182	649	784	921	413.901	342.154	394.78	356.261	414.823	370.915	584.196	583.434	578.836	423.098	437.579	504.618	380.667	455.098	595.248	633.528	-0.089917	0.36767	0.92958	FALSE	712.228	633.721	0.16849	0.39479	0.85055	FALSE	1442.47	477.231	1.5958	1.22e-13	5.02e-13	UP
Novel00161	NC_003295.1	+	1276640	1277378	739	647	391	816	758	705	663	609	797	764	565	775	642	86.6789	77.9441	80.2455	85.9488	94.3683	82.1326	66.0365	78.2743	78.4727	77.2559	90.7255	73.7777	87.4832	80.5864	652.221	643.119	0.020273	0.91674	1	FALSE	601.844	643.302	-0.096107	0.56165	0.93002	FALSE	871.299	484.278	0.84733	5.87e-05	0.00011777	UP
Novel00162	NC_003295.1	+	1302379	1302884	506	441	241	551	503	413	470	1146	1277	1688	433	535	588	86.2863	70.1645	79.1364	83.2976	80.7386	85.0342	181.487	183.166	253.216	86.47	91.4693	98.6873	83.0235	92.2089	423.946	423.171	0.0026387	0.91944	1	FALSE	471.207	423.298	0.15469	0.45091	0.88839	FALSE	1653.89	318.755	2.3753	5.52e-21	3.84e-20	UP
Novel00163	NC_003295.1	+	1336481	1336697	217	506	324	766	664	595	621	216	279	249	646	574	605	230.858	219.956	256.534	256.403	271.231	261.986	79.7637	93.3146	87.0982	300.816	228.836	236.772	263.207	255.475	576.298	546.564	0.076423	0.69433	1	FALSE	563.601	546.736	0.043828	0.98409	1	FALSE	299.335	411.701	-0.45984	0.027611	0.040122	DOWN
Novel00164	NC_003295.1	-	1336987	1337127	141	645	399	613	687	619	618	180	192	189	768	612	790	452.891	416.874	315.949	408.275	434.263	401.251	102.297	98.8297	101.745	550.389	375.495	475.82	414.596	467.235	589.807	593.206	-0.0082906	0.81309	1	FALSE	669.73	593.338	0.17473	0.42912	0.87386	FALSE	227.693	446.325	-0.971	1.42e-05	3.02e-05	DOWN
Novel00165	NC_003295.1	-	1337390	1337686	297	1082	680	1055	1149	1022	1018	364	415	413	1052	1024	1283	360.682	337.29	258.149	324.174	340.389	313.789	98.2102	101.414	105.551	357.921	298.274	366.864	326.118	341.02	977.234	1007.93	-0.044626	0.98322	1	FALSE	1026	1008.16	0.025309	0.73718	0.98274	FALSE	481.877	758.37	-0.65424	0.0023004	0.0038616	DOWN
Novel00166	NC_003295.1	-	1337950	1338097	148	753	463	801	728	719	628	266	295	320	635	676	948	503.717	460.861	393.32	412.178	480.561	388.458	144.023	144.666	164.119	433.551	395.145	543.978	427.066	457.558	637.566	713.541	-0.16242	0.2706	0.87969	FALSE	684.038	713.716	-0.061272	0.84736	1	FALSE	356.058	537.029	-0.59289	0.0060747	0.0097116	DOWN
Novel00167	NC_003295.1	-	1348574	1348712	139	475	292	511	548	423	472	312	376	330	367	498	564	338.324	309.47	267.166	330.355	301.028	310.866	179.867	196.326	180.206	266.796	309.946	344.587	314.083	307.11	440.581	451.584	-0.035587	0.96143	1	FALSE	430.291	451.695	-0.070037	0.84311	1	FALSE	411.276	339.883	0.27507	0.19917	0.2471	FALSE
Novel00168	NC_003295.1	-	1355189	1355421	233	210	158	224	261	215	169	1352	1777	1379	240	255	290	89.2312	99.8969	69.8662	93.8641	91.2776	66.4014	464.978	553.524	449.24	104.084	94.6796	105.7	83.8477	101.488	197.073	214.795	-0.12423	0.79786	1	FALSE	239.391	214.84	0.15611	0.29075	0.78536	FALSE	1816.44	161.543	3.4911	2.57e-54	6.99e-53	UP
Novel00169	NC_003295.1	+	1355716	1356437	722	307	174	353	402	321	297	2949	3803	2872	340	398	413	42.0973	35.5028	35.5314	46.6556	43.9794	37.6587	327.302	382.291	301.937	47.5849	47.689	48.5789	42.7646	47.9509	311.52	289.892	0.10381	0.47724	0.96866	FALSE	350.176	289.972	0.27217	0.15719	0.62821	FALSE	3883.81	218.286	4.1532	5.42e-59	1.69e-57	UP
Novel00170	NC_003295.1	-	1359517	1360544	1028	2904	2352	3967	4071	3592	3732	585	870	828	3434	4346	4492	279.677	337.051	280.443	331.836	345.641	332.349	45.601	61.423	61.1374	337.548	365.737	371.092	336.609	358.125	3491.49	3290.24	0.085647	0.30685	0.9094	FALSE	3718.62	3291.06	0.17622	0.18778	0.67536	FALSE	910.698	2475.54	-1.4427	4.07e-12	1.51e-11	DOWN
Novel00171	NC_003295.1	+	1364915	1365459	545	1726	1134	1827	2007	1660	1677	217	291	347	1381	2115	2041	313.544	306.526	243.622	308.579	301.296	281.697	31.9062	38.7527	48.3284	256.05	335.727	318.04	297.191	303.272	1634.29	1672.56	-0.033393	0.95477	1	FALSE	1664.99	1672.94	-0.0068763	0.79634	0.99312	FALSE	341.457	1258.5	-1.8819	2.5e-18	1.47e-17	DOWN
Novel00172	NC_003295.1	-	1366594	1366751	158	663	393	796	650	631	628	382	704	535	376	720	917	415.442	366.426	366.126	344.724	395.052	363.872	193.739	323.386	257.02	240.469	394.228	492.886	367.883	375.861	586.42	644.266	-0.13572	0.28447	0.89131	FALSE	594.777	644.444	-0.11571	0.75224	0.98586	FALSE	641.889	485.108	0.40402	0.04262	0.059858	FALSE
Novel00173	NC_003295.1	-	1367081	1367296	216	307	179	342	429	337	352	179	259	257	409	375	450	140.714	122.082	115.066	166.425	154.333	149.188	66.4065	87.0264	90.3128	191.336	150.193	176.927	156.649	172.819	341.436	289.696	0.23707	0.09094	0.63234	FALSE	378.75	289.773	0.38632	0.043577	0.33379	FALSE	277.428	218.099	0.34713	0.1122	0.14644	FALSE
Novel00174	NC_003295.1	-	1367871	1368391	521	627	366	820	642	600	672	248	335	374	884	828	1024	119.147	103.489	114.38	103.255	113.919	118.08	38.1439	46.6673	54.4883	171.452	137.488	166.916	111.751	158.618	587.5	623.959	-0.086864	0.42034	0.95036	FALSE	837.879	624.145	0.42486	0.022535	0.22326	FALSE	382.532	469.953	-0.29694	0.15954	0.20264	FALSE
Novel00175	NC_003295.1	-	1368570	1368682	113	211	129	222	241	209	211	36	68	84	258	205	233	184.866	168.175	142.774	178.712	182.957	170.943	25.5291	43.6753	56.4249	230.711	156.945	175.11	177.537	187.589	202.419	198.897	0.025323	0.76668	1	FALSE	215.807	198.945	0.11737	0.6479	0.95942	FALSE	73.8696	149.693	-1.019	0.00025544	0.000478	DOWN
Novel00176	NC_003295.1	-	1368891	1368996	106	265	119	210	247	214	210	82	105	111	240	197	280	247.51	165.383	143.975	195.257	199.705	181.368	61.9897	71.8933	79.4853	228.788	160.78	224.33	192.11	204.633	205.458	208.344	-0.020118	0.98102	1	FALSE	220.139	208.393	0.079111	0.7952	0.99294	FALSE	119.57	156.859	-0.39161	0.12718	0.16457	FALSE
Novel00177	NC_003295.1	-	1369358	1369629	272	502	280	596	577	421	535	169	318	279	426	556	582	182.721	151.649	159.24	177.755	153.107	180.066	49.7885	84.8523	77.8583	158.259	176.839	181.714	170.309	172.271	467.576	476.534	-0.027377	0.83094	1	FALSE	472.983	476.67	-0.0112	0.93285	1	FALSE	302.453	358.876	-0.24678	0.30556	0.36365	FALSE
Novel00178	NC_003295.1	-	1370784	1374659	3876	11106	6281	13682	11960	10485	11343	3080	3603	3932	12613	10545	12635	283.679	238.724	256.532	258.561	267.588	267.911	63.6764	67.4661	77.0015	328.823	235.361	276.838	264.686	280.341	10352.2	10720.4	-0.050429	0.5703	0.98425	FALSE	11045	10723.5	0.042611	0.97299	1	FALSE	4277.06	8073.93	-0.91665	2.44e-06	5.6e-06	DOWN
Novel00179	NC_003295.1	-	1381641	1381765	125	153	68	161	192	163	183	115	125	109	195	155	200	121.181	80.1401	93.6033	128.708	128.991	134.025	73.7224	72.578	66.1891	157.635	107.274	135.88	130.575	133.596	164.707	130.399	0.33697	0.089412	0.62856	FALSE	169.775	130.438	0.38026	0.201	0.68962	FALSE	141.848	98.245	0.52989	0.060265	0.082336	FALSE
Novel00180	NC_003295.1	-	1390712	1390858	147	347	438	464	379	414	333	446	778	591	198	263	248	233.704	438.943	229.391	216.041	278.589	207.383	243.125	384.12	305.169	136.106	154.778	143.275	234.005	144.719	346.924	475.505	-0.45484	0.4561	0.96453	FALSE	214.875	475.58	-1.1462	0.049072	0.3545	FALSE	720.669	357.126	1.0129	0.00020725	0.00039106	UP
Novel00181	NC_003295.1	+	1390859	1391258	400	136	78	154	197	193	133	2919	3772	2907	108	181	187	33.6614	28.7267	27.9792	41.2687	47.7286	30.4395	584.771	684.411	551.639	27.283	39.1463	39.7024	39.8123	35.3772	160.595	128.291	0.32401	0.12138	0.70912	FALSE	142.258	128.326	0.1487	0.43955	0.87924	FALSE	3871.53	96.5942	5.3248	9.44e-95	6.6e-93	UP
Novel00182	NC_003295.1	+	1391475	1391894	420	275	204	406	460	388	340	11090	12606	10031	193	404	469	64.8242	71.5537	70.2509	91.7748	91.3827	74.1098	2115.89	2178.38	1812.86	46.434	83.2155	94.8327	85.7558	74.8274	363.358	309.442	0.23172	0.097447	0.65526	FALSE	314.602	309.529	0.023452	0.80496	0.99484	FALSE	13696.7	232.948	5.8777	6.08e-65	2.22e-63	UP
Novel00183	NC_003295.1	-	1392700	1392883	184	379	227	486	580	534	464	855	1174	932	492	636	727	203.927	181.744	191.952	264.135	287.081	230.859	372.357	463.079	384.475	270.194	299.028	335.545	260.692	301.589	483.875	377.734	0.35726	0.012012	0.2213	FALSE	559.774	377.843	0.56706	0.0017135	0.039253	UP	1189.76	284.461	2.0644	1.97e-21	1.42e-20	UP
Novel00184	NC_003295.1	-	1394080	1394810	731	1978	1039	2041	2058	1769	1710	517	645	604	1648	1721	2061	267.894	209.387	202.909	235.908	239.382	214.153	56.6741	64.0394	62.7176	227.807	203.674	239.439	229.815	223.64	1694.96	1761.73	-0.055744	0.65306	0.99738	FALSE	1654.68	1762.2	-0.090819	0.56512	0.93286	FALSE	711.232	1326.53	-0.89927	9.99e-06	2.17e-05	DOWN
Novel00185	NC_003295.1	-	1394890	1395653	764	2171	1098	2387	2262	1935	1881	328	445	471	1993	1771	1938	281.333	211.719	227.057	248.093	250.536	225.394	34.4027	42.2739	46.7948	263.598	200.538	215.424	241.341	226.52	1860.34	1949.44	-0.067494	0.49218	0.9699	FALSE	1758.71	1949.99	-0.14895	0.30962	0.80297	FALSE	497.636	1468.3	-1.561	5.19e-14	2.22e-13	DOWN
Novel00186	NC_003295.1	+	1404173	1404332	160	441	267	536	515	484	438	239	224	259	385	540	646	272.88	245.834	243.456	269.713	299.231	250.611	119.699	101.609	122.871	243.147	291.975	342.884	273.185	292.669	440.94	433.292	0.025243	0.86229	1	FALSE	471.504	433.411	0.12153	0.44621	0.88285	FALSE	294.151	326.24	-0.14937	0.43161	0.49385	FALSE
Novel00187	NC_003295.1	-	1421070	1421857	788	553	357	642	744	769	728	628	737	760	921	1205	1386	69.4788	66.741	59.2085	79.1155	96.5343	84.5768	63.8624	67.8807	73.2078	118.103	132.292	149.373	86.7422	133.256	689.531	547.4	0.33302	0.0076707	0.16752	FALSE	1058.95	547.539	0.9516	1.81e-08	4.26e-06	UP	857.061	412.011	1.0567	4.94e-07	1.21e-06	UP
Novel00188	NC_003295.1	-	1421956	1422849	894	1020	572	1179	1241	1257	1081	887	1141	1145	1454	2209	2310	112.958	94.2561	95.841	116.319	139.085	110.697	79.5056	92.6304	97.216	164.344	213.762	219.437	122.033	199.181	1100.45	961.477	0.19476	0.12777	0.71667	FALSE	1792.77	961.744	0.89847	7.5e-08	1.52e-05	UP	1274.1	724.02	0.81538	8.16e-05	0.00016136	UP
Novel00189	NC_003295.1	-	1423185	1423545	361	486	322	585	738	650	530	1023	1242	1056	725	1090	1163	133.285	131.401	117.767	171.303	178.11	134.405	227.081	249.701	222.038	202.936	261.211	273.594	161.272	245.914	587.273	491.033	0.25821	0.047296	0.46873	FALSE	893.775	491.159	0.86372	3.15e-07	5.61e-05	UP	1341.94	369.587	1.8603	2.23e-18	1.31e-17	UP
Novel00190	NC_003295.1	-	1447987	1448292	306	384	278	345	344	341	261	351	303	367	273	268	348	124.241	133.836	81.9356	94.2002	110.234	78.0846	91.9173	71.8665	91.0362	90.1507	75.7679	96.5812	94.1729	87.4999	290.635	369.807	-0.34756	0.30545	0.90847	FALSE	271.085	369.875	-0.44829	0.14925	0.61332	FALSE	417.473	278.045	0.58636	0.024749	0.036178	UP
Novel00191	NC_003295.1	+	1460089	1460217	129	687	476	1051	714	724	839	132	222	184	753	918	976	527.255	543.586	592.091	463.792	555.176	595.413	81.9966	124.902	108.267	589.839	615.637	642.532	538.127	616.003	700.471	764.527	-0.12624	0.27967	0.88666	FALSE	802.976	764.759	0.070352	0.73343	0.98274	FALSE	213.748	575.74	-1.4295	1.09e-10	3.66e-10	DOWN
Novel00192	NC_003295.1	-	1467572	1467779	208	84	46	103	90	77	84	653	939	688	70	62	64	39.9825	32.5796	35.9873	36.2572	36.6192	36.9711	251.571	327.648	251.07	34.0066	25.787	26.1307	36.6158	28.6414	76.8526	80.1403	-0.060435	0.754	1	FALSE	60.5817	80.1639	-0.40407	0.09115	0.48994	FALSE	915.002	60.3624	3.9221	3.19e-56	9.02e-55	UP
Novel00193	NC_003295.1	+	1481109	1481320	212	290	202	342	451	339	353	2934	2740	2194	328	347	342	135.43	140.367	117.237	178.261	158.178	152.435	1109.01	938.037	785.544	156.338	141.601	137.001	162.958	144.98	348.619	296.475	0.23374	0.064735	0.54775	FALSE	311.625	296.548	0.071546	0.64143	0.9574	FALSE	3232.51	223.096	3.8569	1.47e-14	6.5e-14	UP
Novel00194	NC_003295.1	+	1511609	1511722	114	0	0	0	0	0	0	0	0	0	0	0	0	0	0	0	0	0	0	0	0	0	0	0	0	0	0	0	0	NA	NA	NA	NA	0	0	NA	NA	NA	NA	0	0	NA	NA	NA	NA
Novel00195	NC_003295.1	-	1503575	1504398	824	2301	1164	2474	2136	1887	1882	871	888	1186	2097	1796	2081	276.467	208.102	218.196	217.215	226.53	209.093	84.7037	78.2152	109.251	257.157	188.561	214.476	217.613	220.065	1809.18	2051.54	-0.18137	0.097995	0.65744	FALSE	1842.99	2052.12	-0.15506	0.32382	0.81196	FALSE	1190.14	1545.11	-0.37658	0.049292	0.068424	FALSE
Novel00196	NC_003295.1	-	1504549	1505069	521	866	404	938	749	670	678	121	193	220	766	529	694	164.564	114.234	130.84	120.464	127.209	119.135	18.6105	26.8859	32.052	148.566	87.8395	113.124	122.269	116.51	642.733	755.477	-0.23317	0.048508	0.47605	FALSE	618.733	755.699	-0.28849	0.19924	0.68818	FALSE	211.651	569.145	-1.4271	1.06e-10	3.53e-10	DOWN
Novel00197	NC_003295.1	-	1505135	1505596	462	786	382	789	631	574	563	161	188	429	492	558	624	168.436	121.807	124.111	114.446	122.9	111.561	27.9251	29.5339	70.4831	107.61	104.487	114.704	116.302	108.934	542.106	677.528	-0.32171	0.015775	0.26343	FALSE	508.969	677.712	-0.4131	0.015832	0.17991	FALSE	308.47	510.256	-0.72609	0.055089	0.075774	FALSE
Novel00198	NC_003295.1	-	1506933	1507127	195	975	678	1195	1072	971	938	423	588	489	863	1189	1378	495.021	512.208	445.357	460.654	492.568	440.367	173.827	218.851	190.346	447.202	527.496	600.135	464.53	524.945	913.893	1008.08	-0.14151	0.34292	0.92442	FALSE	1031.33	1008.33	0.032529	0.67923	0.97097	FALSE	601.842	758.658	-0.33406	0.12823	0.16575	FALSE
Novel00199	NC_003295.1	-	1532551	1533198	648	0	0	0	0	0	0	0	0	0	0	0	0	0	0	0	0	0	0	0	0	0	0	0	0	0	0	0	0	NA	NA	NA	NA	0	0	NA	NA	NA	NA	0	0	NA	NA	NA	NA
Novel00200	NC_003295.1	-	1533295	1533445	151	0	0	0	0	0	0	0	0	0	0	0	0	0	0	0	0	0	0	0	0	0	0	0	0	0	0	0	0	NA	NA	NA	NA	0	0	NA	NA	NA	NA	0	0	NA	NA	NA	NA
Novel00201	NC_003295.1	-	1533849	1534033	185	0	0	0	0	0	0	0	0	0	0	0	0	0	0	0	0	0	0	0	0	0	0	0	0	0	0	0	0	NA	NA	NA	NA	0	0	NA	NA	NA	NA	0	0	NA	NA	NA	NA
Novel00202	NC_003295.1	-	1534817	1535120	304	0	0	0	0	0	0	0	0	0	0	0	0	0	0	0	0	0	0	0	0	0	0	0	0	0	0	0	0	NA	NA	NA	NA	0	0	NA	NA	NA	NA	0	0	NA	NA	NA	NA
Novel00203	NC_003295.1	-	1535636	1535785	150	0	0	0	0	0	0	0	0	0	0	0	0	0	0	0	0	0	0	0	0	0	0	0	0	0	0	0	0	NA	NA	NA	NA	0	0	NA	NA	NA	NA	0	0	NA	NA	NA	NA
Novel00204	NC_003295.1	-	1536005	1536155	151	0	0	0	0	0	0	0	0	0	0	0	0	0	0	0	0	0	0	0	0	0	0	0	0	0	0	0	0	NA	NA	NA	NA	0	0	NA	NA	NA	NA	0	0	NA	NA	NA	NA
Novel00205	NC_003295.1	+	1540278	1540668	391	0	0	0	0	0	0	0	0	0	0	0	0	0	0	0	0	0	0	0	0	0	0	0	0	0	0	0	0	NA	NA	NA	NA	0	0	NA	NA	NA	NA	0	0	NA	NA	NA	NA
Novel00206	NC_003295.1	-	1541924	1542939	1016	7	1	4	5	8	4	1	0	3	3	9	6	0.682115	0.144996	0.286115	0.412374	0.778893	0.360423	0.0788711	0	0.224129	0.29837	0.766339	0.501525	0.51723	0.522078	5.29527	3.93437	0.42857	0.79833	1	FALSE	5.30365	3.93557	0.43041	0.73295	0.98274	FALSE	1.61935	2.9686	-0.87437	0.56179	0.61903	FALSE
Novel00207	NC_003295.1	-	1573835	1574183	349	4237	1870	5647	4225	4039	4967	47073	62966	44443	7197	6637	5886	1201.95	789.345	1175.89	1014.42	1144.8	1302.91	10808.3	13094.4	9666.02	2083.79	1645.2	1432.29	1154.04	1720.42	4064.53	3917.69	0.053087	0.94271	1	FALSE	6110.09	3919.05	0.64069	0.055508	0.38097	FALSE	62283.3	2953.53	4.3983	5.68e-45	1.16e-43	UP
Novel00208	NC_003295.1	+	1573865	1574176	312	625	230	617	536	510	604	6050	8634	5898	823	740	881	198.326	108.599	143.716	143.954	161.695	177.226	1553.86	2008.46	1434.89	266.547	205.187	239.804	160.959	237.179	506.772	496.067	0.0308	0.93444	1	FALSE	751.171	496.22	0.59816	0.032473	0.28288	FALSE	8272.33	373.899	4.4676	1.06e-42	1.97e-41	UP
Novel00209	NC_003295.1	+	1588617	1588738	122	106	75	147	147	119	115	416	444	343	89	173	117	86.02	90.5633	87.5654	100.965	96.487	86.2947	273.24	264.136	213.405	73.7154	122.676	81.4443	94.5824	92.6118	116.426	114.803	0.020263	0.8835	1	FALSE	113.678	114.834	-0.014597	0.9797	1	FALSE	490.634	86.4228	2.5052	6.05e-14	2.57e-13	UP
Novel00210	NC_003295.1	+	1597088	1597423	336	0	0	0	0	0	0	0	0	0	0	0	0	0	0	0	0	0	0	0	0	0	0	0	0	0	0	0	0	NA	NA	NA	NA	0	0	NA	NA	NA	NA	0	0	NA	NA	NA	NA
Novel00211	NC_003295.1	-	1598794	1599346	553	1532	1591	2491	3140	2518	3098	220	466	290	4028	3419	3508	274.276	423.834	327.359	475.795	450.414	512.864	31.8793	61.1598	39.8055	736.024	534.867	538.727	479.691	603.206	2677.27	2030.51	0.39892	0.023962	0.33136	FALSE	3395.22	2030.99	0.74132	0.013328	0.16212	FALSE	384.782	1527.06	-1.9886	2.56e-07	6.47e-07	DOWN
Novel00212	NC_003295.1	-	1609459	1609899	441	523	342	638	761	675	683	72	131	141	748	917	980	117.413	114.245	105.137	144.598	151.407	141.784	13.0829	21.5595	24.2689	171.392	179.888	188.722	145.93	180.001	649.321	528.205	0.29783	0.017189	0.27184	FALSE	802.007	528.344	0.60214	0.0004206	0.01396	UP	135.65	397.599	-1.5514	5.59e-11	1.9e-10	DOWN
Novel00213	NC_003295.1	+	1610057	1610393	337	902	667	1158	1301	1274	1202	297	338	636	1187	1802	1888	264.99	291.573	249.72	323.491	373.957	326.528	70.6217	72.7934	143.251	355.917	462.591	475.781	341.325	431.429	1160.41	967.982	0.26158	0.018248	0.27989	FALSE	1463.79	968.226	0.59629	0.00015062	0.0066035	UP	506.723	728.414	-0.52356	0.087222	0.11603	FALSE
Novel00214	NC_003295.1	+	1611699	1612115	417	2537	2076	3453	4091	3486	3409	681	823	673	3509	4221	5001	602.335	733.402	601.777	822.069	826.938	748.406	130.865	143.242	122.504	850.306	875.692	1018.49	799.138	914.828	3362.24	2882.59	0.22206	0.039635	0.42977	FALSE	3851.71	2883.3	0.41778	0.0048444	0.081551	FALSE	880.536	2168.72	-1.3004	2.39e-10	7.77e-10	DOWN
Novel00215	NC_003295.1	+	1612940	1613208	269	2085	1746	3265	2909	2611	2322	406	458	1008	2707	4318	3413	767.374	956.187	882.076	906.163	960.144	790.235	120.944	123.572	284.432	1016.87	1388.68	1077.5	885.514	1161.02	2403.01	2503.36	-0.059021	0.80276	1	FALSE	3149.06	2504.04	0.33066	0.047017	0.34731	FALSE	743.949	1884.02	-1.3405	1.35e-05	2.88e-05	DOWN
Novel00216	NC_003295.1	-	1612945	1613223	279	804	708	963	1079	963	869	192	178	341	1020	1398	1415	285.302	373.835	250.84	324.065	341.432	285.142	55.1453	46.3043	92.7726	369.423	433.486	430.712	316.88	411.207	891.899	905.998	-0.022627	0.80808	1	FALSE	1157.42	906.184	0.35304	0.016188	0.18225	FALSE	286.173	681.193	-1.2512	0.00026138	0.00048818	DOWN
Novel00217	NC_003295.1	-	1614078	1614248	171	167	143	199	230	202	185	781	768	564	147	225	239	96.6883	123.194	84.5731	112.706	116.852	99.0426	365.988	325.965	250.353	86.8659	113.83	118.696	109.534	106.464	188.961	185.717	0.024986	0.63531	0.99465	FALSE	183.243	185.756	-0.019653	0.76152	0.98597	FALSE	866.881	139.648	2.634	3.13e-09	9.27e-09	UP
Novel00218	NC_003295.1	+	1614208	1614532	325	598	489	769	809	815	738	1869	2107	1802	869	1124	1036	182.168	221.654	171.956	208.584	248.06	207.883	460.826	470.529	420.863	270.187	299.195	270.714	221.509	280.032	726.199	667.424	0.12176	0.30291	0.90354	FALSE	919.875	667.58	0.4625	0.0031552	0.060271	FALSE	2344.37	502.056	2.2233	3.59e-26	3.39e-25	UP
Novel00219	NC_003295.1	-	1630055	1630166	112	615	417	671	779	679	619	731	1026	874	749	737	905	543.639	548.49	435.391	582.82	599.699	505.963	523.011	664.867	592.329	675.759	569.274	686.223	562.827	643.752	635.95	608.245	0.064261	0.42545	0.95213	FALSE	730.388	608.387	0.26367	0.09325	0.49523	FALSE	1054.66	457.651	1.2045	3.93e-09	1.16e-08	UP
Novel00220	NC_003295.1	-	1630416	1630634	219	711	474	816	835	714	652	1477	1705	1449	771	896	966	321.425	318.849	270.783	319.49	322.504	272.552	540.44	565.048	502.22	355.744	353.945	374.6	304.849	361.43	673.543	709.434	-0.074897	0.72723	1	FALSE	800.419	709.609	0.17373	0.25046	0.75112	FALSE	1876.66	533.891	1.8135	4.63e-18	2.66e-17	UP
Novel00221	NC_003295.1	+	1651016	1651120	105	29	15	36	43	50	21	204	124	170	54	41	42	27.344	21.0452	24.9166	34.3158	47.1045	18.3095	155.687	85.7112	122.894	51.9676	33.7805	33.9699	33.2433	39.906	35.1774	27.3067	0.36539	0.45406	0.96453	FALSE	42.7446	27.3151	0.64604	0.093551	0.49604	FALSE	207.232	20.5722	3.3325	1.76e-06	4.09e-06	UP
Novel00222	NC_003295.1	+	1661707	1662623	917	13	4	9	8	9	19	3	4	2	10	7	7	1.40355	0.642601	0.713261	0.731031	0.970856	1.89684	0.262158	0.316589	0.16555	1.10194	0.66039	0.648281	1.19958	0.803538	11.1087	8.88185	0.32276	0.67818	1	FALSE	7.531	8.88419	-0.2384	0.68096	0.97227	FALSE	3.64799	6.6926	-0.87546	0.33461	0.39438	FALSE
Novel00223	NC_003295.1	-	1665105	1665307	203	303	204	370	389	309	319	170	257	220	203	297	325	147.775	148.042	132.459	160.572	150.572	143.86	67.1065	91.8845	82.2614	101.048	126.57	135.963	151.668	121.194	310.677	309.289	0.0064609	0.84302	1	FALSE	247.751	309.369	-0.32044	0.13578	0.59132	FALSE	258.322	232.789	0.15015	0.44965	0.51189	FALSE
Novel00224	NC_003295.1	-	1694476	1694968	493	1358	796	1316	1430	1273	1275	448	708	569	1507	1397	1720	272.713	237.858	193.992	243.055	255.425	236.761	72.8186	104.23	87.6062	308.883	245.144	296.289	245.08	283.439	1219.06	1231.79	-0.014981	0.90533	1	FALSE	1417.11	1232.08	0.20186	0.2205	0.71951	FALSE	687.824	927.01	-0.43055	0.052694	0.072771	FALSE
Novel00225	NC_003295.1	-	1695050	1695765	716	5320	3210	5527	5608	4566	4523	702	1116	1037	4167	3917	4705	735.618	660.455	560.985	656.311	630.819	578.309	78.5662	113.124	109.935	588.083	473.274	558.06	621.813	539.806	4492.26	4973.25	-0.14675	0.2896	0.89743	FALSE	3919.64	4974.46	-0.34382	0.040293	0.32295	FALSE	1135.51	3743.01	-1.7209	7.9e-17	4.13e-16	DOWN
Novel00226	NC_003295.1	-	1706259	1706556	298	1325	867	1432	1355	1220	1205	1529	2301	1855	1050	1513	1665	440.203	428.602	349.222	381.011	404.972	370.183	411.152	560.41	472.495	356.042	439.233	474.496	385.389	423.257	1158.71	1289.83	-0.15466	0.31164	0.91019	FALSE	1270.42	1290.14	-0.022224	0.88373	1	FALSE	2272.51	970.586	1.2274	7e-10	2.19e-09	UP
Novel00227	NC_003295.1	-	1723713	1723857	145	527	244	493	458	419	435	227	237	267	416	623	665	359.829	247.898	247.089	264.675	285.843	274.642	125.45	118.628	139.77	289.903	371.7	389.483	275.053	350.362	402.408	438.201	-0.12294	0.41859	0.94977	FALSE	511.505	438.317	0.22277	0.19691	0.68603	FALSE	296.182	330.011	-0.15603	0.42553	0.48758	FALSE
Novel00228	NC_003295.1	+	1725325	1726041	717	14190	10074	17416	17988	15572	15970	2486	3947	4377	12981	15354	18859	1959.37	2069.83	1765.24	2102.22	2148.36	2039.07	277.839	399.533	463.369	1829.43	1852.57	2233.75	2096.55	1971.92	15167.6	14789.6	0.036406	0.54489	0.9778	FALSE	14274.5	14793.3	-0.051504	0.91091	1	FALSE	4287.43	11129.5	-1.3762	1.61e-11	5.73e-11	DOWN
Novel00229	NC_003295.1	+	1737424	1737672	249	113	108	183	124	114	97	307	333	282	101	91	133	44.9296	63.8962	53.4105	41.7289	45.2884	35.6631	98.7985	97.0622	85.9646	40.9874	31.6165	45.3615	40.8935	39.3218	102.715	144.511	-0.49254	0.048899	0.47658	FALSE	99.1606	144.548	-0.54371	0.045403	0.34111	FALSE	375.002	108.715	1.7863	6.16e-14	2.61e-13	UP
Novel00230	NC_003295.1	+	1755255	1755518	264	164	99	178	187	166	200	17	26	13	141	142	130	61.5026	55.2436	48.9994	59.3544	62.1993	69.3541	5.16008	7.14784	3.73774	53.9688	46.5325	41.819	63.6359	47.4401	169.541	155.346	0.12615	0.42275	0.95036	FALSE	127.191	155.385	-0.28885	0.18273	0.66941	FALSE	22.5171	116.931	-2.3766	1.87e-13	7.63e-13	DOWN
Novel00231	NC_003295.1	-	1753209	1753429	221	466	255	501	453	486	456	80	148	117	398	487	592	208.76	169.98	164.748	171.76	217.533	188.894	29.0074	48.6043	40.1849	181.978	190.638	227.491	192.729	200.036	429.656	425.903	0.012657	0.96023	1	FALSE	446.105	426.017	0.066472	0.68178	0.97267	FALSE	136.519	320.683	-1.232	2.31e-07	5.88e-07	DOWN
Novel00232	NC_003295.1	-	1753939	1754673	735	1765	964	2105	1985	1758	1871	308	468	426	1690	1892	2245	237.745	193.215	208.132	226.302	236.599	233.041	33.5795	46.213	43.9939	232.342	222.693	259.396	231.981	238.144	1720.45	1666.89	0.04563	0.78433	1	FALSE	1769.53	1667.37	0.085794	0.66981	0.96954	FALSE	479.312	1255.43	-1.3891	2.62e-11	9.21e-11	DOWN
Novel00233	NC_003295.1	-	1754742	1755039	298	568	314	631	603	549	583	91	164	146	570	611	746	188.706	155.226	153.882	169.557	182.237	179.101	24.4701	39.9423	37.1883	193.28	177.377	212.597	176.965	194.418	532.107	526.219	0.016054	0.91967	1	FALSE	586.008	526.362	0.15487	0.39509	0.85055	FALSE	158.623	396.236	-1.3208	1.26e-08	3.54e-08	DOWN
Novel00234	NC_003295.1	+	1776311	1776561	251	340	224	474	559	436	501	107	151	155	474	669	495	134.109	131.47	137.24	186.618	171.828	182.73	34.1603	43.6625	46.8735	190.824	230.581	167.481	180.392	196.296	456.95	359.921	0.34436	0.013957	0.24559	FALSE	498.125	360.026	0.46841	0.011453	0.14627	FALSE	164.971	271.02	-0.71618	0.0021816	0.0036728	DOWN
Novel00235	NC_003295.1	+	1791491	1791817	327	633	394	880	679	661	652	132	202	195	587	652	643	191.65	177.5	195.574	173.995	199.956	182.535	32.3473	44.8341	45.2644	181.392	172.493	166.993	185.496	173.626	611.953	656.961	-0.10239	0.35252	0.92595	FALSE	575.106	657.159	-0.19241	0.21464	0.71302	FALSE	210.667	494.785	-1.2318	2.84e-08	7.78e-08	DOWN
Novel00236	NC_003295.1	+	1792216	1792891	676	80	40	71	98	83	71	13	7	6	62	55	80	11.7165	8.71694	7.63285	12.1477	12.1454	9.61519	1.54102	0.751548	0.673712	9.26772	7.03863	10.0503	11.3028	8.78554	77.0798	67.11	0.19983	0.3686	0.92958	FALSE	60.169	67.1263	-0.15786	0.58831	0.94177	FALSE	11.0394	50.5217	-2.1942	9.02e-08	2.38e-07	DOWN
Novel00237	NC_003295.1	-	1813157	1813522	366	217	176	297	436	344	254	2199	2078	2055	222	486	452	58.6992	70.8406	58.9726	99.8206	92.9735	63.5329	481.455	412.069	426.187	61.2914	114.875	104.88	85.4423	93.6822	315.445	246.146	0.35787	0.096579	0.65023	FALSE	343.584	246.207	0.48079	0.055492	0.38097	FALSE	2587.82	185.197	3.8046	7.93e-28	8.12e-27	UP
Novel00238	NC_003295.1	-	1821240	1822232	993	1941	2343	2892	2311	2096	2383	19	13	29	2569	3392	3155	193.522	347.595	211.653	195.014	208.797	219.695	1.53326	0.950166	2.21676	261.422	295.514	269.827	207.835	275.588	2082.58	2680.12	-0.36393	0.4667	0.96453	FALSE	2764.72	2680.63	0.044559	0.63254	0.95316	FALSE	24.8376	2013.88	-6.3413	3.99e-16	1.98e-15	DOWN
Novel00239	NC_003295.1	+	1826728	1826825	98	53	35	48	54	47	47	2	2	6	47	49	78	53.5431	52.613	35.5951	46.1724	47.441	43.9054	1.63537	1.48118	4.64724	48.4618	43.2556	67.5932	45.8396	53.1035	45.3256	49.3173	-0.12177	0.85582	1	FALSE	52.5151	49.3273	0.090348	0.60952	0.94865	FALSE	3.96529	37.0931	-3.2257	7.34e-09	2.11e-08	DOWN
Novel00240	NC_003295.1	-	1826819	1827066	248	492	330	603	616	541	608	120	153	130	701	612	723	196.412	196.026	176.702	208.134	215.788	224.439	38.774	44.776	39.7888	285.624	213.487	247.583	216.12	248.898	540.857	502.119	0.10722	0.34807	0.92529	FALSE	626.998	502.249	0.32006	0.08781	0.48034	FALSE	162.4	377.933	-1.2186	1.1e-07	2.88e-07	DOWN
Novel00241	NC_003295.1	-	1827245	1827514	270	359	161	391	437	407	366	64	121	65	467	433	554	131.639	87.8442	105.242	135.623	149.112	124.098	18.9945	32.5257	18.2734	174.776	138.738	174.253	136.277	162.589	371.184	310.243	0.25874	0.12364	0.71264	FALSE	445.009	310.336	0.52	0.013204	0.16127	FALSE	99.2784	233.756	-1.2355	1.4e-06	3.29e-06	DOWN
Novel00242	NC_003295.1	-	1827576	1827981	406	533	263	459	584	518	514	78	101	147	675	534	710	129.973	95.4291	82.1602	120.532	126.208	115.9	15.395	18.0551	27.4828	167.999	113.786	148.514	120.88	143.433	495.161	441.52	0.16542	0.25745	0.87812	FALSE	591.883	441.625	0.42249	0.12103	0.55955	FALSE	129.902	332.376	-1.3554	1.6e-06	3.73e-06	DOWN
Novel00243	NC_003295.1	-	1828607	1828820	214	552	324	679	670	537	549	347	448	420	554	676	735	255.375	223.04	230.585	262.347	248.223	234.858	129.935	151.939	148.972	261.592	273.278	291.681	248.476	275.517	536.55	538.961	-0.0064682	0.95632	1	FALSE	595.652	539.114	0.14388	0.43193	0.87502	FALSE	488.404	405.858	0.2671	0.22713	0.2782	FALSE
Novel00244	NC_003295.1	-	1829105	1829312	208	341	256	389	397	343	282	1123	1254	1192	374	424	518	162.31	181.312	135.913	159.935	163.122	124.117	432.641	437.562	434.993	181.692	176.35	211.495	149.058	189.846	312.753	355.15	-0.1834	0.47348	0.9658	FALSE	398.997	355.23	0.16763	0.23418	0.73245	FALSE	1445.84	267.151	2.4362	1.48e-29	1.62e-28	UP
Novel00245	NC_003295.1	-	1830028	1830309	282	900	692	1148	929	854	850	1695	1995	1582	934	985	1206	315.971	361.5	295.847	276.046	299.565	275.941	481.651	513.451	425.821	334.677	302.175	363.189	283.851	333.347	807.601	978.213	-0.27651	0.054841	0.50517	FALSE	951.075	978.451	-0.04094	0.96922	1	FALSE	2136.81	735.993	1.5377	6.97e-14	2.94e-13	UP
Novel00246	NC_003295.1	-	1831075	1831313	239	673	500	697	746	626	606	894	1173	1043	800	706	890	278.786	308.193	211.939	261.551	259.094	232.124	299.744	356.209	331.25	338.236	255.552	316.247	250.923	303.345	605.076	679.419	-0.16718	0.57743	0.98625	FALSE	735.75	679.559	0.11462	0.46838	0.89986	FALSE	1250.27	510.963	1.2909	1.55e-10	5.13e-10	UP
Novel00247	NC_003295.1	-	1831596	1831747	152	497	328	539	631	516	502	781	975	946	700	571	725	323.718	317.893	257.703	347.857	335.805	302.348	411.736	465.55	472.408	465.353	324.986	405.069	328.67	398.469	504.064	485.814	0.053203	0.50188	0.97074	FALSE	615.552	485.929	0.34114	0.11771	0.55268	FALSE	1087.42	365.562	1.5727	6.5e-14	2.75e-13	UP
Novel00248	NC_003295.1	-	1832002	1832354	353	634	405	694	702	585	577	880	1048	944	805	704	820	177.815	169.017	142.876	166.639	163.932	149.64	199.765	215.472	202.986	230.435	172.532	197.276	160.07	200.081	570.122	614.161	-0.10735	0.5563	0.98088	FALSE	717.505	614.311	0.22402	0.22872	0.72675	FALSE	1160.5	462.205	1.3281	1.97e-10	6.45e-10	UP
Novel00249	NC_003295.1	-	1832420	1832918	499	1235	783	1479	1219	1088	1061	1859	2630	2382	1288	1410	1615	245.03	231.16	215.399	204.7	215.68	194.653	298.532	382.526	362.336	260.821	244.45	274.857	205.011	260.043	1032.13	1226.7	-0.24916	0.049602	0.47705	FALSE	1312.84	1227.02	0.097525	0.53253	0.91766	FALSE	2750.26	923.436	1.5745	1.17e-14	5.24e-14	UP
Novel00250	NC_003295.1	-	1847290	1848569	1280	4865	3421	6281	5908	5186	5503	41	79	84	4783	7129	9033	376.293	393.726	356.61	386.764	400.778	393.583	2.56676	4.47943	4.98126	377.588	481.826	599.317	393.708	486.244	5084.98	5134.59	-0.014009	0.96123	1	FALSE	6257.34	5135.94	0.28492	0.084513	0.47386	FALSE	80.2557	3864.59	-5.5896	6.92e-113	6.66e-111	DOWN
Novel00251	NC_003295.1	-	1848857	1848965	109	557	366	666	749	607	608	1	8	2	920	950	1180	505.92	494.659	444.041	575.798	550.863	510.65	0.735165	5.32683	1.39275	852.883	753.996	919.37	545.771	842.083	600.254	559.943	0.10029	0.35159	0.92595	FALSE	928.869	560.088	0.72982	1.96e-05	0.0012821	UP	4.14525	421.459	-6.6678	2.14e-74	9.65e-73	DOWN
Novel00252	NC_003295.1	+	1850126	1850360	235	308	233	514	487	377	443	6	10	8	636	660	575	129.759	146.063	158.954	173.651	158.692	172.577	2.04595	3.08843	2.584	273.475	242.967	207.795	168.306	241.412	399.172	364.668	0.13042	0.37806	0.9343	FALSE	576.078	364.78	0.65924	0.00286	0.056765	FALSE	9.54443	274.604	-4.8466	2.26e-48	5.24e-47	DOWN
Novel00253	NC_003295.1	-	1972558	1974279	1722	33	39	42	43	46	44	14179	14493	12197	47	67	58	1.89729	3.33643	1.77252	2.09243	2.64245	2.33919	659.818	610.844	537.638	2.75799	3.366	2.86042	2.35802	2.9948	40.9613	43.2223	-0.077514	0.93577	1	FALSE	52.0619	43.2293	0.26822	0.22818	0.72675	FALSE	16682.8	32.4659	9.0052	7.47e-76	3.54e-74	UP
Novel00254	NC_003295.1	-	1974513	1976822	2310	28	26	45	41	44	35	11845	11999	10165	19	61	54	1.20005	1.65811	1.41571	1.48726	1.88418	1.38708	410.899	376.997	334.014	0.831131	2.28449	1.98526	1.58617	1.70029	36.9535	35.3049	0.065843	0.79469	1	FALSE	39.1772	35.3141	0.14977	0.58401	0.94165	FALSE	13888.1	26.562	9.0303	5.61e-73	2.5e-71	UP
Novel00255	NC_003295.1	-	1976903	1979150	2248	80	55	88	85	82	85	12359	12797	10530	55	91	97	3.52328	3.60427	2.84486	3.16838	3.60827	3.46154	440.553	413.159	355.551	2.47226	3.50201	3.66446	3.41273	3.21291	77.4042	79.7196	-0.042523	0.99921	1	FALSE	72.6041	79.7381	-0.13522	0.78997	0.99294	FALSE	14562.5	59.9803	7.9236	1.19e-63	4.23e-62	UP
Novel00256	NC_003295.1	+	1979077	1979586	510	16	17	17	26	16	32	3095	3159	2708	19	18	28	3.10601	4.91054	2.42244	4.27187	3.10336	5.74415	486.297	449.557	403.04	3.76453	3.05333	4.66254	4.37313	3.8268	22.5253	19.0347	0.24292	0.38974	0.93757	FALSE	19.7333	19.0375	0.051792	0.71448	0.98162	FALSE	3657.24	14.2967	7.9989	2.89e-67	1.11e-65	UP
Novel00257	NC_003295.1	+	1985612	1985882	271	365	235	551	415	369	396	23	24	22	339	641	654	133.345	127.747	147.76	128.32	134.691	133.774	6.80096	6.42758	6.16202	126.403	204.626	204.948	132.262	178.659	361.668	394.547	-0.12553	0.2981	0.90196	FALSE	485.868	394.671	0.29991	0.1551	0.62348	FALSE	28.0824	297.186	-3.4036	2.63e-34	3.61e-33	DOWN
Novel00258	NC_003295.1	+	1989107	1989368	262	655	492	905	685	603	697	27	56	37	728	1131	958	247.51	276.64	251.028	219.081	227.666	243.544	8.25798	15.5129	10.7194	280.775	373.451	310.527	230.097	321.584	608.361	723.974	-0.25101	0.07285	0.57935	FALSE	849.461	724.166	0.23023	0.13269	0.58658	FALSE	47.3266	544.879	-3.5252	7.45e-43	1.4e-41	DOWN
Novel00259	NC_003295.1	-	1980063	1980264	202	4	2	7	5	2	3	214	331	232	8	9	5	1.96048	1.45858	2.51838	2.07412	0.9794	1.35962	84.8934	118.927	87.1779	4.0019	3.85446	2.1021	1.47104	3.31949	3.00082	4.26605	-0.50754	0.63445	0.99465	FALSE	6.82332	4.26772	0.67701	0.53691	0.9183	FALSE	310.802	3.21738	6.594	8.79e-62	2.95e-60	UP
Novel00260	NC_003295.1	-	2062625	2062985	361	4246	3134	6924	4705	3947	4361	3211	3916	3722	4119	3995	4012	1164.46	1278.92	1393.88	1092.11	1081.54	1105.92	712.762	787.301	782.598	1152.96	957.374	943.818	1093.19	1018.05	3982.37	4942.21	-0.31153	0.0077998	0.16752	FALSE	3731.72	4943.73	-0.40576	0.011914	0.1502	FALSE	4373.48	3721.68	0.23283	0.27524	0.33078	FALSE
Novel00261	NC_003295.1	-	2091483	2092489	1007	29378	35495	40564	35816	32165	37019	271	270	366	31015	47831	47676	2888.33	5192.65	2927.43	2980.32	3159.63	3365.44	21.5651	19.4599	27.5881	3112.22	4109.15	4020.73	3168.46	3747.37	32197.3	39736	-0.30351	0.61677	0.99247	FALSE	37998.6	39742.8	-0.064749	0.84799	1	FALSE	366.867	29851.4	-6.3464	9.3e-15	4.18e-14	DOWN
Novel00262	NC_003295.1	+	2092045	2092120	76	792	811	723	765	664	760	7	7	8	754	1005	1328	1031.73	1572.02	691.353	843.457	864.244	915.475	7.38067	6.68482	7.98999	1002.5	1144	1483.95	874.392	1210.15	670.605	894.426	-0.4155	0.52421	0.97568	FALSE	925.973	894.538	0.049828	0.58487	0.94165	FALSE	8.93251	671.638	-6.2325	1.19e-11	4.26e-11	DOWN
Novel00263	NC_003295.1	-	2122637	2124248	1612	5889	6067	7556	6432	5363	5456	1241	1718	1574	4589	6026	6206	361.685	554.447	340.645	334.346	329.097	309.853	61.6905	77.3505	74.1156	287.661	323.397	326.95	324.432	312.669	5276.99	7245.86	-0.45744	0.24627	0.86702	FALSE	5087.85	7247.23	-0.51037	0.19237	0.68002	FALSE	1816.14	5445.68	-1.5842	0.00014727	0.00028315	DOWN
Novel00264	NC_003295.1	-	2144172	2144497	326	268	156	326	413	300	363	5211	5761	4307	238	327	294	81.3899	70.4949	72.6733	106.157	91.0302	101.938	1280.9	1282.58	1002.83	73.7713	86.7765	76.5886	99.7082	79.0455	328.073	259.997	0.33552	0.024802	0.33355	FALSE	260.23	260.071	0.00088121	0.99608	1	FALSE	6222.26	195.787	4.9901	2.4e-33	3.06e-32	UP
Novel00265	NC_003295.1	+	2167940	2168066	127	133	88	133	179	156	150	1029	1829	1572	124	132	192	103.682	102.077	76.1067	118.104	121.507	108.127	649.267	1045.24	939.547	98.6611	89.9171	128.39	115.913	105.656	148.522	127.162	0.22401	0.14767	0.75398	FALSE	135.488	127.19	0.091179	0.52842	0.91766	FALSE	1754.38	95.6653	4.1968	1.1e-50	2.64e-49	UP
Novel00266	NC_003295.1	+	2171099	2171341	243	531	327	648	593	531	582	160	232	261	480	516	722	216.342	198.241	193.796	204.486	216.157	219.262	52.7625	69.2926	81.5275	199.601	183.703	252.328	213.302	211.877	523.018	525.392	-0.0065336	0.98586	1	FALSE	519.993	525.536	-0.015297	0.96706	1	FALSE	260.059	395.566	-0.60508	0.0074969	0.011856	DOWN
Novel00267	NC_003295.1	+	2171651	2171859	209	281	117	286	282	233	247	84	126	125	221	241	323	133.111	82.469	99.4477	113.062	110.279	108.192	32.2066	43.7552	45.3977	106.85	99.7569	131.247	110.511	112.618	233.063	232.661	0.0024904	0.87492	1	FALSE	237.765	232.73	0.030877	1	1	FALSE	133.482	175.312	-0.39328	0.097915	0.12917	FALSE
Novel00268	NC_003295.1	-	2175110	2175652	543	1347	616	1475	1364	1233	1278	375	587	611	939	1072	1438	245.596	167.121	197.409	210.489	224.618	215.465	55.3405	78.4591	85.4105	174.741	170.792	224.902	216.858	190.145	1188.11	1172.6	0.018958	0.93149	1	FALSE	1042.12	1172.96	-0.17062	0.26566	0.76694	FALSE	624.953	883.471	-0.49943	0.014916	0.022504	DOWN
Novel00269	NC_003295.1	-	2200088	2200321	234	171	113	221	192	152	165	325	322	277	116	242	207	72.3492	71.1399	68.6359	68.7544	64.2554	64.5527	111.296	99.8723	89.8532	50.0922	89.4688	75.1258	65.8541	71.5623	155.505	176.613	-0.18363	0.33081	0.92167	FALSE	168.02	176.662	-0.072357	0.86848	1	FALSE	377.707	132.959	1.5063	7.24e-08	1.92e-07	UP
Novel00270	NC_003295.1	+	2239669	2241925	2257	6818	3618	7579	6776	5633	5523	753	949	1413	5709	4872	6514	299.074	236.15	244.037	251.569	246.882	224.022	26.7347	30.5169	47.5204	255.597	186.744	245.104	240.824	229.149	5484.19	6235.92	-0.18532	0.087121	0.62062	FALSE	5248.58	6237.65	-0.24908	0.10666	0.5297	FALSE	1242.27	4696.22	-1.9185	5.35e-21	3.73e-20	DOWN
Novel00271	NC_003295.1	+	2242142	2242500	359	1691	1009	2033	1655	1571	1540	224	371	267	1713	1495	1769	466.34	414.045	411.546	386.295	432.876	392.711	49.9994	75.004	56.4529	482.16	360.262	418.474	403.96	420.298	1463.1	1647.55	-0.17129	0.1411	0.74238	FALSE	1532.64	1648	-0.1047	0.45285	0.88955	FALSE	343.43	1240.52	-1.8529	3.72e-18	2.16e-17	DOWN
Novel00272	NC_003295.1	-	2246239	2246471	233	123	148	196	121	119	122	32	60	52	93	119	109	52.264	93.5743	61.1329	43.5155	50.5211	47.9347	11.0054	18.6896	16.9401	40.3325	44.1838	39.7288	47.3238	41.415	111.247	172.942	-0.63652	0.13752	0.73283	FALSE	97.5574	172.978	-0.82626	0.057555	0.38959	FALSE	56.8766	129.979	-1.1924	0.01055	0.016294	DOWN
Novel00273	NC_003295.1	+	2248861	2249112	252	549	289	690	547	485	475	104	186	221	443	461	584	215.688	168.946	198.987	181.887	190.381	172.56	33.0708	53.5695	66.5674	177.636	158.26	196.81	181.609	177.569	461.741	521.909	-0.17671	0.13035	0.72272	FALSE	452.677	522.069	-0.20576	0.18459	0.67261	FALSE	201.363	393.184	-0.9654	2.06e-05	4.31e-05	DOWN
Novel00274	NC_003295.1	-	2281240	2281363	124	420	452	769	593	513	488	196	257	191	585	678	627	335.337	536.992	450.692	400.726	409.239	360.284	126.662	150.424	116.918	476.719	473.021	429.418	390.083	459.719	488.014	587.958	-0.26879	0.37979	0.9343	FALSE	577.319	588.11	-0.026718	0.97896	1	FALSE	259.716	442.281	-0.76803	0.013685	0.02077	DOWN
Novel00275	NC_003295.1	+	2282032	2282941	910	3215	2604	4775	6114	4867	5843	44	42	48	3971	3858	4346	349.779	421.551	381.335	562.988	529.056	587.815	3.87456	3.34976	4.00377	440.947	366.769	405.586	559.953	404.434	5142.66	3743.8	0.45801	1.68e-05	0.0010487	UP	3732.53	3744.8	-0.0047354	0.98177	1	FALSE	54.551	2817.47	-5.6907	1.97e-95	1.4e-93	DOWN
Novel00276	NC_003295.1	-	2301414	2301598	185	130	90	167	159	162	173	259	369	287	85	192	172	69.5705	71.6674	65.6024	72.0179	86.6214	85.6092	112.186	144.764	117.755	46.4275	89.7845	78.9571	81.4162	71.723	151.967	136.217	0.15785	0.36239	0.92958	FALSE	132.937	136.253	-0.035541	0.9603	1	FALSE	367.041	102.529	1.8399	5.67e-15	2.59e-14	UP
Novel00277	NC_003295.1	+	2301568	2302302	735	343	215	376	444	373	293	8347	7643	6532	385	422	522	46.202	43.0925	37.1771	50.6187	50.1999	36.4944	910.028	754.713	674.572	52.9299	49.6703	60.314	45.771	54.3047	339.352	330.184	0.03951	0.69416	1	FALSE	403.497	330.266	0.28893	0.092673	0.49454	FALSE	9251.4	248.508	5.2183	6.18e-23	4.95e-22	UP
Novel00278	NC_003295.1	-	2312935	2313466	532	99	33	73	66	675	673	12	9	15	7663	85	94	18.4237	9.13804	9.97209	10.3955	125.509	115.811	1.80751	1.22782	2.14018	1455.51	13.8223	15.0055	83.9051	494.779	449.97	70.1908	2.6805	0.037394	0.41078	FALSE	2805.73	70.2094	5.3206	0.21127	0.70662	FALSE	14.7122	52.885	-1.8458	0.00041958	0.0007685	DOWN
Novel00279	NC_003295.1	+	2310339	2310491	153	43	30	33	53	215	179	116	74	104	1663	39	46	27.8247	28.8856	15.6746	29.0268	139.004	107.105	60.7544	35.1031	51.5955	1098.32	22.0519	25.533	91.7119	381.968	141.426	39.312	1.847	0.032006	0.37923	FALSE	621.848	39.3184	3.9833	0.27778	0.77564	FALSE	121.896	29.5506	2.0444	0.00010493	0.00020491	UP
Novel00280	NC_003295.1	+	2316160	2316707	548	68	19	33	31	1251	1226	416	55	234	7151	27	36	12.2852	5.10768	4.37631	4.74019	225.818	204.812	60.8309	7.28429	32.4119	1318.6	4.26241	5.579	145.123	442.815	801.577	41.7022	4.2646	0.011007	0.20758	FALSE	2589.02	41.7112	5.9558	0.1828	0.66941	FALSE	307.842	31.4109	3.2929	0.051531	0.071281	FALSE
Novel00281	NC_003295.1	-	2322415	2322789	375	28	18	30	35	378	293	11	9	9	2112	23	30	7.39231	7.07118	5.81387	7.82081	99.7108	71.5291	2.35057	1.74187	1.82172	569.103	5.30602	6.79399	59.6869	193.734	225.509	27.0138	3.0614	0.026514	0.34724	FALSE	774.304	27.0203	4.8408	0.23848	0.73765	FALSE	11.9514	20.3285	-0.76632	0.13143	0.16936	FALSE
Novel00282	NC_003295.1	+	2323010	2323219	210	34	11	26	20	276	247	15	5	13	2321	39	31	16.0292	7.71657	8.99765	7.98042	130.008	107.677	5.72379	1.72805	4.69887	1116.82	16.0664	12.5365	81.8887	381.808	173.306	24.1707	2.842	0.039965	0.43136	FALSE	854.277	24.1774	5.143	0.21918	0.71895	FALSE	13.9319	18.2142	-0.38667	0.41178	0.47355	FALSE
Novel00283	NC_003295.1	+	2326740	2326999	260	76	36	80	105	429	330	29	31	35	2608	61	53	28.9397	20.3976	22.361	33.84	163.217	116.195	8.93791	8.65354	10.218	1013.59	20.2968	17.3116	104.417	350.399	273.586	65.9837	2.0518	0.030603	0.37314	FALSE	969.843	66.0026	3.8772	0.30441	0.79732	FALSE	38.4393	49.7033	-0.37076	0.24695	0.30016	FALSE
Novel00284	NC_003295.1	+	2328416	2328827	412	33	9	25	22	399	349	56	34	44	4014	33	21	7.92995	3.21808	4.40979	4.47446	95.7982	77.5487	10.8919	5.98945	8.10635	984.483	6.92929	4.32869	59.2738	331.914	246.092	22.4899	3.4519	0.024088	0.33169	FALSE	1458.55	22.4965	6.0187	0.17956	0.66729	FALSE	55.8583	16.9549	1.7201	0.0058775	0.0094091	UP
Novel00285	NC_003295.1	+	2330462	2330604	143	36	9	12	9	200	184	38	10	35	1591	2	7	24.9241	9.27166	6.09846	5.27377	138.349	117.795	21.2941	5.07539	18.5781	1124.25	1.20995	4.15716	87.1393	376.538	125.582	20.0604	2.6462	0.057704	0.51838	FALSE	574.602	20.064	4.8399	0.25502	0.75515	FALSE	35.1117	15.1059	1.2168	0.20882	0.25772	FALSE
Novel00286	NC_003295.1	+	2330752	2330998	247	25	6	2	18	271	195	37	23	37	2164	12	10	10.0207	3.57853	0.588448	6.10647	108.531	72.2743	12.0037	6.75828	11.3704	885.295	4.20297	3.43825	62.3039	297.646	155.017	12.1239	3.6765	0.018818	0.28651	FALSE	784.314	12.1248	6.0154	0.17516	0.66261	FALSE	40.1175	9.12028	2.1371	0.00071189	0.0012683	UP
Novel00287	NC_003295.1	+	2333760	2333974	215	267	139	290	244	207	210	1884	1770	1868	325	270	323	122.949	95.2417	98.0245	95.0969	95.2387	89.4184	702.189	597.503	659.49	152.747	108.642	127.585	93.2514	129.658	202.295	240.956	-0.25231	0.10973	0.68411	FALSE	283.396	241.023	0.23365	0.3475	0.82915	FALSE	2254.22	181.463	3.6349	2.41e-29	2.61e-28	UP
Novel00288	NC_003295.1	-	2337783	2337981	199	45	28	67	42	42	41	52	51	55	24	53	60	22.3879	20.7279	24.4679	17.6852	20.8775	18.8615	20.9393	18.6004	20.9787	12.1867	23.0407	25.6055	19.1414	20.2776	38.4283	47.8703	-0.31696	0.24133	0.86511	FALSE	40.3727	47.8854	-0.24621	0.46696	0.89925	FALSE	64.3076	36.0603	0.83458	0.015598	0.023473	UP
Novel00289	NC_003295.1	+	2347141	2347310	170	102	99	116	118	107	115	401	423	323	78	139	150	59.4025	85.7901	49.5889	58.1632	62.2611	61.9292	189.02	180.591	144.219	46.3632	70.7356	74.9337	60.7845	64.0108	104.266	118.282	-0.18196	0.79056	1	FALSE	109.25	118.303	-0.11485	0.9733	1	FALSE	468.226	88.887	2.3972	5.01e-12	1.84e-11	UP
Novel00290	NC_003295.1	-	2360285	2360424	140	0	0	0	0	0	0	0	0	0	0	0	0	0	0	0	0	0	0	0	0	0	0	0	0	0	0	0	0	NA	NA	NA	NA	0	0	NA	NA	NA	NA	0	0	NA	NA	NA	NA
Novel00291	NC_003295.1	-	2360604	2361159	556	0	0	0	0	0	0	0	0	0	0	0	0	0	0	0	0	0	0	0	0	0	0	0	0	0	0	0	0	NA	NA	NA	NA	0	0	NA	NA	NA	NA	0	0	NA	NA	NA	NA
Novel00292	NC_003295.1	-	2376821	2377009	189	512	280	618	571	486	593	126	187	204	594	545	648	268.202	218.246	237.63	253.157	254.364	287.236	53.422	71.81	81.9291	317.58	249.463	291.171	264.919	286.071	505.314	485.679	0.057177	0.75311	1	FALSE	548.631	485.821	0.17541	0.4209	0.86843	FALSE	205.774	365.804	-0.83001	0.00023274	0.00043732	DOWN
Novel00293	NC_003295.1	-	2399502	2399604	103	0	1	0	3	2	1	0	1	0	0	0	3	0	1.43026	0	2.44061	1.92077	0.88881	0	0.704641	0	0	0	2.47354	1.75006	0.824513	1.818	0.541523	1.7473	0.36518	0.92958	FALSE	0.834662	0.541393	0.62452	0.8286	0.99928	FALSE	0.363295	0.403485	-0.15137	1	1	FALSE
Novel00294	NC_003295.1	+	2399945	2400162	218	534	340	637	614	512	567	581	779	621	543	666	777	242.515	229.759	212.353	236.008	232.325	238.107	213.566	259.35	216.224	251.693	264.296	302.691	235.48	272.893	518.026	530.53	-0.034411	0.89221	1	FALSE	600.542	530.67	0.17845	0.267	0.76819	FALSE	796.971	399.363	0.99683	2.22e-06	5.13e-06	UP
Novel00295	NC_003295.1	+	2401020	2402459	1440	2547	1505	3059	2807	2421	2544	2200	3034	2134	2359	2664	3272	175.114	153.966	154.38	163.341	166.308	161.734	122.425	152.918	112.487	165.536	160.046	192.968	163.794	172.85	2379.94	2472.73	-0.055182	0.63165	0.99465	FALSE	2515.04	2473.42	0.024073	0.88496	1	FALSE	2965.66	1861.9	0.67158	0.00091527	0.0016091	UP
Novel00296	NC_003295.1	+	2407529	2407676	148	272	185	419	336	361	372	913	1121	844	331	357	442	181.954	184.145	205.744	190.236	241.283	230.106	494.334	549.73	432.863	225.993	208.679	253.627	220.542	229.433	329.296	301.582	0.12683	0.48563	0.9699	FALSE	343.366	301.675	0.18675	0.37124	0.84002	FALSE	1164.74	227.131	2.3584	2.36e-22	1.82e-21	UP
Novel00297	NC_003295.1	-	2418355	2418519	165	1	1	2	1	3	2	0	0	1	1	4	0	0.600025	0.892826	0.880889	0.507845	1.79854	1.10967	0	0	0.46003	0.612412	2.09724	0	1.13868	0.903217	1.89315	1.40326	0.43201	0.94779	1	FALSE	1.4954	1.40367	0.091326	1	1	FALSE	0.380463	1.05618	-1.473	0.80389	0.84429	FALSE
Novel00298	NC_003295.1	+	2432590	2433127	538	1100	631	1367	1204	1106	1094	838	1312	948	1299	1068	1098	202.425	172.782	184.655	187.525	203.355	186.158	124.817	176.993	133.751	243.98	171.736	173.322	192.346	196.346	1044.05	1069.76	-0.035094	0.69746	1	FALSE	1075.84	1070.07	0.0077656	0.87502	1	FALSE	1237.85	805.652	0.61961	0.0025498	0.0042571	UP
Novel00299	NC_003295.1	+	2433190	2433468	279	630	378	792	718	676	607	1278	1634	1438	710	784	1011	223.558	199.59	206.299	215.643	239.676	199.173	367.061	425.063	391.223	257.147	243.099	307.738	218.164	269.328	614.023	624.069	-0.023412	0.81765	1	FALSE	759.202	624.247	0.28237	0.10953	0.53444	FALSE	1751.57	469.94	1.8981	3.7e-19	2.29e-18	UP
Novel00300	NC_003295.1	-	2452368	2452600	233	503	283	728	600	660	666	193	274	374	432	1195	981	213.73	178.929	227.065	215.78	280.201	261.676	66.3763	85.3493	121.839	187.351	443.694	357.559	252.552	329.535	593.639	513.331	0.2097	0.2709	0.87969	FALSE	767.599	513.499	0.57999	0.12968	0.57803	FALSE	334.083	386.788	-0.21134	0.32998	0.3894	FALSE
Novel00301	NC_003295.1	+	2456756	2457154	399	0	0	0	0	0	0	0	0	0	0	0	0	0	0	0	0	0	0	0	0	0	0	0	0	0	0	0	0	NA	NA	NA	NA	0	0	NA	NA	NA	NA	0	0	NA	NA	NA	NA
Novel00302	NC_003295.1	+	2458206	2458933	728	0	0	0	0	0	0	0	0	0	0	0	0	0	0	0	0	0	0	0	0	0	0	0	0	0	0	0	0	NA	NA	NA	NA	0	0	NA	NA	NA	NA	0	0	NA	NA	NA	NA
Novel00303	NC_003295.1	+	2474901	2475264	364	3720	2453	5842	2916	3407	4353	200	346	228	8017	4841	6267	1011.8	992.766	1166.37	671.276	925.875	1094.8	44.0291	68.989	47.5448	2225.56	1150.55	1462.15	897.316	1612.75	3296.01	4112.25	-0.3192	0.091166	0.63234	FALSE	6000.96	4113.56	0.54481	0.24768	0.74699	FALSE	308.038	3097.58	-3.33	1.07e-52	2.72e-51	DOWN
Novel00304	NC_003295.1	+	2530376	2530629	254	29	29	31	25	25	25	34	43	52	13	30	33	11.3036	16.8196	8.86958	8.24748	9.73617	9.01058	10.7265	12.2868	15.5396	5.17175	10.2179	11.0335	8.99807	8.80771	23.0579	33.5684	-0.54184	0.25581	0.87774	FALSE	22.3744	33.5737	-0.58548	0.33812	0.82067	FALSE	51.6565	25.2191	1.0344	0.0015406	0.0026443	UP
Novel00305	NC_003295.1	-	2533274	2533528	255	0	0	0	0	0	0	0	0	0	0	0	0	0	0	0	0	0	0	0	0	0	0	0	0	0	0	0	0	NA	NA	NA	NA	0	0	NA	NA	NA	NA	0	0	NA	NA	NA	NA
Novel00306	NC_003295.1	-	2547188	2547740	553	870	578	1369	1223	1073	1216	140	169	193	978	1081	1035	155.757	153.976	179.909	185.317	191.936	201.305	20.2868	22.1803	26.4912	178.707	169.111	158.946	192.853	168.921	1076.19	964.791	0.15765	0.27183	0.87969	FALSE	946.58	965.097	-0.027949	0.7112	0.98162	FALSE	201.741	726.721	-1.8489	2.39e-17	1.3e-16	DOWN
Novel00307	NC_003295.1	-	2552814	2553194	381	385	173	371	493	457	514	180	241	230	231	251	265	100.044	66.8917	70.7659	108.427	118.651	123.505	37.8581	45.9089	45.8218	61.2653	56.9929	59.0684	116.861	59.1089	449.279	320.143	0.48889	0.00089048	0.031906	UP	228.064	320.232	-0.48968	0.0075389	0.1096	FALSE	261.094	241.141	0.11469	0.65067	0.70118	FALSE
Novel00308	NC_003295.1	+	2572300	2572857	558	2777	1535	3549	3160	2857	2819	550	817	841	3068	3188	3929	492.714	405.252	462.218	474.535	506.475	462.495	78.9842	106.266	114.401	555.583	494.261	597.974	481.168	549.273	2708.88	2695.1	0.0073592	0.8956	1	FALSE	3101.56	2695.91	0.20222	0.28549	0.78522	FALSE	879.661	2030.13	-1.2066	2.7e-09	8.03e-09	DOWN
Novel00309	NC_003295.1	-	2584317	2584934	618	3299	1839	4085	3286	3038	3201	1982	3070	2434	2589	3451	4535	528.503	438.373	480.373	445.548	486.274	474.18	256.996	360.541	298.952	423.323	483.091	623.194	468.667	509.869	2922.4	3175.47	-0.11982	0.22648	0.84996	FALSE	3172.61	3176.4	-0.0017248	0.99079	1	FALSE	2988.68	2391.71	0.32147	0.10998	0.14384	FALSE
Novel00310	NC_003295.1	+	2608562	2608834	273	522	312	688	564	525	535	2505	2629	2177	409	698	617	189.305	168.362	183.147	173.114	190.23	179.406	735.286	698.929	605.293	151.387	221.19	191.936	180.917	188.171	498.319	524.822	-0.074756	0.50431	0.97074	FALSE	516.93	524.977	-0.022285	0.91638	1	FALSE	2980.67	395.261	2.9148	4.63e-20	3.02e-19	UP
Novel00311	NC_003295.1	+	2610131	2610256	126	7	11	8	21	11	21	0	0	8	6	10	16	5.50023	12.861	4.61418	13.9657	8.63582	15.2579	0	0	4.81936	4.81181	6.86596	10.7841	12.6198	7.48729	16.0596	10.4053	0.62612	0.11808	0.70099	FALSE	9.44855	10.4062	-0.13928	0.93384	1	FALSE	3.0437	7.80495	-1.3586	0.39787	0.45953	FALSE
Novel00312	NC_003295.1	-	2608915	2609225	311	1169	854	1826	1581	1274	1396	287	300	330	929	1543	1397	372.141	404.528	426.693	425.977	405.22	410.933	73.9491	70.011	80.5422	301.844	429.218	381.479	414.043	370.847	1299.43	1334.7	-0.038637	0.73802	1	FALSE	1160.86	1335.09	-0.20174	0.25391	0.7549	FALSE	371.717	1004.99	-1.4349	5.67e-12	2.07e-11	DOWN
Novel00313	NC_003295.1	-	2611223	2611638	416	604	405	741	730	673	582	946	1133	1048	626	691	807	143.746	143.421	129.449	147.043	160.031	128.078	182.226	197.67	191.222	152.058	143.7	164.746	145.051	153.501	608.694	616.549	-0.018499	0.99862	1	FALSE	645.832	616.71	0.066569	0.64176	0.9574	FALSE	1262.49	464.065	1.4439	5.7e-12	2.08e-11	UP
Novel00314	NC_003295.1	-	2612839	2613247	409	161	112	202	226	177	209	59	82	70	158	162	157	38.9723	40.3409	35.8925	46.302	42.8087	46.781	11.5595	14.5511	12.9911	39.0357	34.266	32.5995	45.2972	35.3004	186.976	167.718	0.15681	0.29227	0.89743	FALSE	146.495	167.762	-0.19557	0.37376	0.841	FALSE	84.6224	126.229	-0.57694	0.035288	0.050343	FALSE
Novel00315	NC_003295.1	+	2613321	2613712	392	0	0	0	0	0	0	0	0	0	0	0	0	0	0	0	0	0	0	0	0	0	0	0	0	0	0	0	0	NA	NA	NA	NA	0	0	NA	NA	NA	NA	0	0	NA	NA	NA	NA
Novel00316	NC_003295.1	+	2647053	2648144	1092	4421	2935	4965	4205	3781	3919	535	691	600	4095	4477	5981	400.822	395.946	330.424	322.67	342.504	328.548	39.2593	45.9262	41.706	378.93	354.68	465.142	331.241	399.584	3649.66	4375.84	-0.2618	0.038896	0.42411	FALSE	4407.77	4376.91	0.010138	0.79178	0.99294	FALSE	735.025	3292.94	-2.1635	2.41e-25	2.18e-24	DOWN
Novel00317	NC_003295.1	-	2651016	2651491	476	1666	999	1627	1587	1415	1418	402	504	438	1050	1276	1653	346.515	309.179	248.402	279.373	294.057	272.719	67.6754	76.8473	69.8452	222.9	231.908	294.918	282.05	249.909	1354.58	1526.63	-0.17251	0.26531	0.87845	FALSE	1199.78	1526.99	-0.34791	0.066763	0.41958	FALSE	541.884	1148.83	-1.0841	2.35e-07	5.97e-07	DOWN
Novel00318	NC_003295.1	+	2655630	2655785	156	706	429	844	813	749	629	261	332	363	672	889	1004	448.057	405.12	393.181	436.698	474.94	369.124	134.069	154.461	176.625	435.284	493.003	546.567	426.921	491.618	671.805	690.786	-0.040196	0.78046	1	FALSE	773.406	690.974	0.16259	0.31045	0.80347	FALSE	383.47	520.085	-0.43963	0.041493	0.058485	FALSE
Novel00319	NC_003295.1	+	2656725	2656931	207	741	572	1085	1188	1122	1094	380	446	377	978	1002	1210	354.406	407.077	380.921	480.907	536.172	483.83	147.104	156.376	138.242	477.415	418.764	496.42	500.303	464.2	1044.82	843.516	0.30877	0.0088981	0.18285	FALSE	972.837	843.747	0.20539	0.20979	0.7058	FALSE	487.09	634.892	-0.38232	0.06607	0.089702	FALSE
Novel00320	NC_003295.1	+	2672237	2673634	1398	935	628	1012	1105	839	841	6379	7119	5579	1010	1232	1437	66.2152	66.1764	52.6076	66.2323	59.3658	55.0725	365.643	369.587	302.914	73.0032	76.2387	87.294	60.2236	78.8453	849.557	919.347	-0.1139	0.59814	0.99125	FALSE	1112.81	919.561	0.27519	0.061566	0.40324	FALSE	7757.82	691.737	3.4874	3.37e-28	3.48e-27	UP
Novel00321	NC_003295.1	+	2673750	2674211	462	329	197	329	352	340	245	1966	2348	1918	285	406	435	70.503	62.8167	51.7522	63.8434	72.7979	48.5479	340.999	368.86	315.12	62.3348	76.0249	79.9617	61.7297	72.7738	287.619	303.358	-0.076862	0.79998	1	FALSE	338.791	303.43	0.15903	0.29052	0.78536	FALSE	2522.42	228.3	3.4658	3.7e-54	9.83e-53	UP
Novel00322	NC_003295.1	+	2674297	2674836	540	427	367	441	447	421	393	2689	3094	2521	395	450	520	78.2866	100.121	59.3499	69.3631	77.1205	66.6262	399.033	415.845	354.363	73.9148	72.0926	81.7795	71.0366	75.9289	386.985	457.697	-0.24212	0.56512	0.98425	FALSE	414.488	457.779	-0.14332	0.84405	1	FALSE	3368.42	344.025	3.2915	6.58e-39	1.06e-37	UP
Novel00323	NC_003295.1	-	2688205	2688356	152	0	0	0	0	0	0	0	0	0	0	1	0	0	0	0	0	0	0	0	0	0	0	0.569152	0	0	0.189717	0	0	NA	NA	NA	NA	0.283956	0	Inf	1	1	FALSE	0	0	NA	NA	NA	NA
Novel00324	NC_003295.1	+	2693285	2693461	177	237	154	394	300	217	303	84	95	72	283	252	230	132.565	128.174	161.77	142.024	121.274	156.717	38.0292	38.9543	30.8766	161.563	123.168	110.354	140.005	131.695	250.157	266.511	-0.091362	0.47824	0.96918	FALSE	237.308	266.6	-0.16792	0.33581	0.81893	FALSE	102.055	200.796	-0.97638	3.81e-05	7.78e-05	DOWN
Novel00325	NC_003295.1	+	2696158	2696277	120	539	249	668	627	503	522	484	542	718	512	590	634	444.694	305.681	404.548	437.826	414.637	398.231	323.203	327.811	454.164	431.138	425.346	448.686	416.898	435.057	504.813	491.103	0.039723	0.99216	1	FALSE	528.029	491.262	0.10412	0.76432	0.9869	FALSE	701.412	370.117	0.92228	3.46e-05	7.09e-05	UP
Novel00326	NC_003295.1	+	2697050	2697247	198	294	132	287	219	221	218	161	244	252	167	244	274	147.006	98.2109	105.34	92.6817	110.41	100.795	65.1587	89.4396	96.6062	85.2274	106.61	117.522	101.295	103.12	202.34	245.388	-0.27828	0.087506	0.6213	FALSE	205.567	245.456	-0.25586	0.19538	0.68561	FALSE	261.473	184.84	0.50039	0.02982	0.043118	UP
Novel00327	NC_003295.1	-	2706476	2706701	226	276	156	318	341	235	274	1088	1043	852	244	281	296	120.908	101.687	102.257	126.433	102.859	110.991	385.773	334.951	286.155	109.096	107.565	111.229	113.428	109.297	258.729	260.557	-0.010154	0.99383	1	FALSE	249.882	260.629	-0.060752	0.73314	0.98274	FALSE	1223.09	196.2	2.6401	6.78e-11	2.3e-10	UP
Novel00328	NC_003295.1	+	2706747	2707018	272	93	67	100	94	80	82	700	735	609	101	81	88	33.8507	36.2875	26.7181	28.9584	29.094	27.5989	206.225	196.121	169.949	37.5215	25.7625	27.4757	28.5504	30.2532	78.3568	93.7254	-0.25838	0.36126	0.92958	FALSE	83.8011	93.746	-0.16179	0.58883	0.94213	FALSE	833.298	70.5019	3.5631	5.47e-26	5.12e-25	UP
Novel00329	NC_003295.1	-	2720785	2721115	331	852	633	992	1006	792	801	8071	11711	9670	511	1266	1458	254.839	281.726	217.8	254.674	236.689	221.539	1953.94	2567.86	2217.52	155.999	330.886	374.08	237.634	286.988	793.687	889.064	-0.16372	0.41615	0.94786	FALSE	948.877	889.269	0.093602	0.59331	0.94289	FALSE	11791.3	668.836	4.1399	4.16e-77	2.11e-75	UP
Novel00330	NC_003295.1	-	2764307	2764392	86	140	87	165	171	112	163	169	288	225	113	139	146	161.17	149.029	139.431	166.614	128.825	173.514	157.471	243.052	198.588	132.772	139.826	144.175	156.318	138.924	135.721	137.403	-0.017779	1	1	FALSE	120.722	137.44	-0.18711	0.43466	0.87704	FALSE	271.009	103.437	1.3896	4.42e-09	1.3e-08	UP
Novel00331	NC_003295.1	+	2764802	2765102	301	1233	624	1338	1333	1260	1337	264	515	384	987	1237	1391	405.555	305.4	323.046	371.089	414.081	406.641	70.2828	124.178	96.8355	331.344	355.529	392.46	397.271	359.778	1206.53	1102.72	0.1298	0.34013	0.92442	FALSE	1093.16	1103.03	-0.012963	0.90453	1	FALSE	459.377	830.525	-0.85435	6.43e-05	0.00012839	DOWN
Novel00332	NC_003295.1	+	2795711	2795863	153	306	242	463	335	345	326	49	48	53	287	440	419	198.008	233.01	219.92	183.471	223.054	195.062	25.6635	22.7696	26.2938	189.548	248.79	232.572	200.529	223.637	309.504	355.414	-0.19954	0.19365	0.81868	FALSE	344.713	355.512	-0.0445	0.93106	1	FALSE	61.0229	267.512	-2.1322	7.49e-17	3.92e-16	DOWN
Novel00333	NC_003295.1	+	2799041	2800270	1230	357	223	419	381	312	337	441	511	460	342	434	423	28.7354	26.7086	24.7562	25.9558	25.0918	25.0825	28.7306	30.1523	28.3872	28.0963	30.5251	29.2059	25.3767	29.2757	314.973	350.54	-0.15435	0.34264	0.92442	FALSE	363.899	350.632	0.053583	0.72827	0.98252	FALSE	571.438	263.879	1.1147	3.67e-07	9.12e-07	UP
Novel00334	NC_003295.1	+	2803472	2804041	570	184	138	234	265	187	194	2355	2569	2023	129	307	263	31.9592	35.6661	29.8343	38.957	32.4525	31.1583	331.076	327.11	269.396	22.8688	46.5946	39.1846	34.1893	36.216	196.663	197.923	-0.0092144	0.85047	1	FALSE	206.732	197.972	0.062466	0.64288	0.95764	FALSE	2828.58	148.927	4.2474	3.26e-32	3.97e-31	UP
Novel00335	NC_003295.1	-	2811213	2811535	323	573	632	872	686	680	660	293	436	377	43	802	846	175.633	288.247	196.196	177.966	208.251	187.063	72.6903	97.9691	88.5949	13.4522	214.805	222.435	191.093	150.231	622.689	763.699	-0.29449	0.46293	0.96453	FALSE	478.569	763.861	-0.67458	0.41905	0.86843	FALSE	441.874	574.094	-0.37765	0.29535	0.35236	FALSE
Novel00336	NC_003295.1	-	2812052	2812139	88	634	711	796	826	805	677	725	1010	908	47	758	669	713.28	1190.25	657.363	786.525	904.888	704.291	660.187	832.998	783.2	53.9688	745.175	645.622	798.568	481.589	708.84	806.788	-0.18673	0.83914	1	FALSE	418.268	806.923	-0.948	0.23672	0.73623	FALSE	1058.91	606.11	0.80493	0.00013467	0.00025996	UP
Novel00337	NC_003295.1	+	2825731	2825972	242	643	608	725	556	496	500	1231	1445	1460	335	620	371	263.057	370.117	217.72	192.519	202.744	189.148	407.619	433.369	457.939	139.881	221.64	130.195	194.804	163.905	475.648	735.277	-0.62839	0.091208	0.63234	FALSE	399.731	735.409	-0.87952	0.040997	0.32419	FALSE	1668.81	552.592	1.5945	1.72e-15	8.15e-15	UP
Novel00338	NC_003295.1	-	2840900	2840990	91	17	11	14	18	18	12	6	16	13	21	18	22	18.4953	17.8075	11.1805	16.5747	19.5665	12.0722	5.2835	12.761	10.8436	23.3188	17.1121	20.5313	16.0711	20.3207	14.7476	15.3277	-0.055662	1	1	FALSE	18.7832	15.3305	0.29303	0.49033	0.90696	FALSE	13.6265	11.5267	0.24144	0.5667	0.62363	FALSE
Novel00339	NC_003295.1	+	2838000	2839981	1982	2250	943	2174	1827	1791	1647	2462	3065	4012	2084	2506	2802	112.391	70.0905	79.7133	77.2414	89.3868	76.074	99.5396	112.236	153.648	106.248	109.383	120.06	80.9007	111.897	1617.53	1835.66	-0.1825	0.2823	0.88986	FALSE	2240.52	1836.18	0.28713	0.11172	0.53925	FALSE	3816.66	1382.98	1.4645	5.94e-09	1.72e-08	UP
Novel00340	NC_003295.1	-	2842098	2842524	427	511	343	649	531	489	549	184	282	244	311	599	624	118.48	118.336	110.457	104.203	113.282	117.704	34.5304	47.9321	43.3742	73.5971	121.359	124.106	111.73	106.354	481.414	527.643	-0.13228	0.36978	0.92958	FALSE	455.527	527.784	-0.21241	0.36319	0.83495	FALSE	283.227	397.183	-0.48784	0.032778	0.046955	DOWN
Novel00341	NC_003295.1	-	2909344	2910213	870	261	161	344	240	233	271	185	238	171	191	219	287	29.7013	27.262	28.7352	23.1157	26.4922	28.5165	17.0398	19.8547	14.9192	22.1841	21.7769	28.0154	26.0415	23.9922	228.619	265.118	-0.21369	0.15059	0.76086	FALSE	210.715	265.195	-0.33176	0.088381	0.48145	FALSE	239.946	199.648	0.26525	0.28808	0.34446	FALSE
Novel00342	NC_003295.1	-	2910327	2910548	222	270	164	297	262	221	229	139	194	193	203	246	296	120.41	108.828	97.2251	98.8925	98.4739	94.4341	50.1734	63.424	65.9894	92.3998	95.8637	113.233	97.2668	100.499	217.882	257.343	-0.24015	0.16363	0.78695	FALSE	225.2	257.409	-0.19285	0.38733	0.84666	FALSE	210.345	193.708	0.11888	0.5622	0.61925	FALSE
Novel00343	NC_003295.1	+	2910973	2912083	1111	5	3	0	2	1	0	3	5	9	5	4	3	0.445563	0.397794	0	0.150845	0.0890364	0	0.216381	0.326634	0.614891	0.454762	0.311471	0.22932	0.0799605	0.331851	0.895683	3.29395	-1.8788	0.33023	0.92167	FALSE	3.76837	3.29381	0.19418	0.80619	0.99484	FALSE	6.67453	2.47018	1.4341	0.084327	0.11233	FALSE
Novel00344	NC_003295.1	-	2919048	2919252	205	559	360	747	697	528	589	685	848	775	587	496	562	269.968	258.702	264.815	284.901	254.778	263.031	267.762	300.225	286.957	289.342	209.315	232.818	267.57	243.825	553.557	578.74	-0.064183	0.64829	0.99688	FALSE	508.274	578.905	-0.18772	0.22348	0.72183	FALSE	930.337	435.772	1.0942	2.68e-07	6.75e-07	UP
Novel00345	NC_003295.1	+	2923711	2924104	394	1143	763	1265	1115	1049	1099	497	735	621	602	1391	1561	287.213	285.285	233.329	237.134	263.367	255.357	101.081	135.393	119.637	154.393	305.424	336.466	251.953	265.428	1001.6	1128.67	-0.17232	0.24641	0.86702	FALSE	1045.75	1128.94	-0.11043	0.90633	1	FALSE	740.837	849.307	-0.19713	0.41858	0.48053	FALSE
Novel00346	NC_003295.1	+	2942884	2943326	443	5979	4008	7602	7303	6170	6157	6172	8470	7282	3776	8032	6702	1336.22	1332.83	1247.09	1381.38	1377.73	1272.36	1116.44	1387.67	1247.72	861.303	1568.53	1284.8	1343.82	1238.21	6006.62	6173.06	-0.039432	0.82571	1	FALSE	5503.13	6174.71	-0.16612	0.54559	0.92293	FALSE	8797.63	4646.8	0.92088	3.01e-06	6.85e-06	UP
Novel00347	NC_003295.1	-	2938071	2938270	200	797	570	1114	909	1010	911	59	93	104	763	740	1017	394.532	419.852	404.79	380.846	499.543	416.999	23.6392	33.7488	39.4705	385.498	320.091	431.843	432.462	379.144	872.425	868.784	0.006033	0.96044	1	FALSE	767.435	869.025	-0.17935	0.30784	0.80131	FALSE	101.554	654.005	-2.687	3.72e-30	4.19e-29	DOWN
Novel00348	NC_003295.1	+	2948584	2948918	335	620	370	834	802	704	697	189	242	213	649	830	890	183.232	162.708	180.924	200.606	207.878	190.473	45.2094	52.4295	48.2619	195.762	214.341	225.621	199.653	211.908	674.822	627.483	0.10493	0.49378	0.9699	FALSE	716.665	627.672	0.19129	0.30669	0.79903	FALSE	259.291	472.609	-0.86607	5.48e-05	0.00011017	DOWN
Novel00349	NC_003295.1	+	2959797	2960600	804	2605	1397	3194	2489	2215	2293	461	603	774	1903	1849	2622	320.778	255.971	288.705	259.408	272.521	261.092	45.9469	54.4335	73.0726	239.172	198.954	276.956	264.34	238.361	2144.41	2469.24	-0.20349	0.050672	0.48265	FALSE	1938.8	2469.98	-0.34933	0.023073	0.22706	FALSE	733.886	1859.99	-1.3417	4.58e-11	1.58e-10	DOWN
Novel00350	NC_003295.1	-	2996004	2996226	223	375	207	487	441	365	361	392	454	410	285	496	539	166.487	136.747	158.708	165.71	161.909	148.2	140.862	147.76	139.556	129.142	192.419	205.267	158.606	175.609	356.871	365.832	-0.03578	0.69343	1	FALSE	393.282	365.944	0.10394	0.57327	0.93633	FALSE	508.287	275.584	0.88315	0.00010093	0.00019762	UP
Novel00351	NC_003295.1	-	3002794	3002935	142	1075	607	1530	1218	1093	1159	1179	1551	1134	1136	1347	1570	749.504	629.726	783.03	718.743	761.401	747.208	665.33	792.736	606.17	808.384	820.637	938.958	742.451	855.993	1063.79	1091.43	-0.037015	0.55057	0.97935	FALSE	1227.77	1091.78	0.16936	0.41999	0.86843	FALSE	1558.43	822.331	0.92231	1.55e-05	3.3e-05	UP
Novel00352	NC_003295.1	+	3003214	3004002	789	6193	3956	7999	5147	5116	4883	8649	10579	8706	4175	6910	7763	777.101	738.636	736.773	546.628	641.409	566.573	878.416	973.134	837.551	534.697	757.658	835.578	584.87	709.311	4655.32	6321.13	-0.4413	6.72e-05	0.0036239	DOWN	5623.19	6322.89	-0.1692	0.3724	0.84002	FALSE	11289.5	4759.29	1.2462	7.54e-10	2.35e-09	UP
Novel00353	NC_003295.1	+	3012959	3013069	111	126	88	159	278	232	198	100	143	146	165	314	319	112.383	116.791	104.1	209.863	206.751	163.301	72.1919	93.5014	99.8389	150.207	244.725	244.063	193.305	212.998	216.46	131.687	0.71699	2.12e-05	0.0012559	UP	237.245	131.721	0.84889	0.00023761	0.0088351	UP	155.295	99.1115	0.64789	0.0081708	0.012849	UP
Novel00354	NC_003295.1	+	3015076	3015289	214	422	229	737	612	591	564	1837	2096	1764	256	591	642	195.233	157.642	250.282	239.636	273.184	241.275	687.871	710.858	625.683	120.88	238.916	254.774	251.365	204.857	542.675	459.42	0.24028	0.41272	0.94692	FALSE	438.487	459.593	-0.067823	0.76793	0.98851	FALSE	2310.62	346.396	2.7378	9.31e-32	1.11e-30	UP
Novel00355	NC_003295.1	+	3015451	3018539	3089	3217	2015	4936	5146	4792	4749	13129	20028	16664	3543	4408	4832	103.107	96.0966	116.127	139.594	153.455	140.744	340.585	470.571	409.478	115.899	123.451	132.845	144.598	124.065	4506.42	3468	0.37788	0.0020786	0.060545	FALSE	3870.02	3469.12	0.15777	0.42235	0.86843	FALSE	19891.3	2612.58	2.9286	5.35e-43	1.01e-41	UP
Novel00356	NC_003295.1	-	3024822	3025061	240	339	173	405	388	366	360	135	239	153	346	322	459	139.843	106.191	122.636	135.468	150.852	137.321	45.0748	72.2756	48.3894	145.678	116.069	162.419	141.214	141.388	341.926	313.759	0.12403	0.51108	0.97147	FALSE	343.551	313.853	0.13043	0.60182	0.94512	FALSE	209.563	236.364	-0.17363	0.44678	0.50902	FALSE
Novel00357	NC_003295.1	+	3034840	3035489	650	2350	1270	2677	2486	2230	2374	665	1014	867	2113	2207	2763	357.938	287.833	299.302	320.481	339.37	334.359	81.9822	113.222	101.245	328.484	293.739	360.996	331.404	327.739	2173.56	2178.88	-0.0035301	0.9163	1	FALSE	2155.2	2179.49	-0.016171	0.86275	1	FALSE	1016.09	1640.9	-0.69146	0.00066993	0.0011964	DOWN
Novel00358	NC_003295.1	+	3038273	3038457	185	18	26	55	41	33	41	11	3	6	22	35	34	9.63284	20.7039	21.6056	18.5707	17.6451	20.2889	4.76467	1.17694	2.46178	12.0165	16.367	15.6078	18.8349	14.6638	35.1677	34.6054	0.023254	0.95786	1	FALSE	27.3086	34.6166	-0.34211	0.44645	0.88285	FALSE	8.63025	26.0463	-1.5936	0.012154	0.018566	DOWN
Novel00359	NC_003295.1	+	3052884	3053027	144	267	200	349	315	262	300	967	980	896	368	294	364	183.57	204.606	176.132	183.3	179.978	190.724	538.115	493.934	472.297	258.234	176.627	214.671	184.668	216.511	268.356	289.561	-0.10972	0.6103	0.99125	FALSE	317.079	289.634	0.13061	0.55723	0.92886	FALSE	1159.11	217.897	2.4113	2.13e-19	1.34e-18	UP
Novel00360	NC_003295.1	+	3053564	3053819	256	943	545	1096	1150	1013	935	1284	1465	1534	1031	1244	1509	364.691	313.623	311.133	376.42	391.427	334.363	401.917	415.339	454.836	406.955	420.39	500.592	367.403	442.646	948.89	899.241	0.077532	0.52648	0.97568	FALSE	1143.8	899.488	0.34666	0.038249	0.31597	FALSE	1729.56	677.095	1.353	9.01e-11	3.02e-10	UP
Novel00361	NC_003295.1	+	3053918	3054016	99	366	211	451	415	374	332	522	592	611	381	436	619	366.015	313.977	331.067	351.259	373.696	307.008	422.52	434.002	468.463	388.882	380.999	530.995	343.988	433.625	343.545	355.492	-0.049317	0.68988	1	FALSE	433.022	355.594	0.28421	0.12235	0.56378	FALSE	697.03	267.717	1.3805	3.65e-10	1.17e-09	UP
Novel00362	NC_003295.1	+	3054287	3054553	267	1382	756	1482	1646	1365	1306	1727	1905	1742	1464	1649	1988	512.449	417.12	403.378	516.575	505.712	447.794	518.314	517.832	495.23	554.061	534.295	632.324	490.027	573.56	1320.08	1261.95	0.06497	0.55467	0.98086	FALSE	1547.77	1262.29	0.29415	0.076198	0.45127	FALSE	2180.29	950.179	1.1982	7.98e-09	2.28e-08	UP
Novel00363	NC_003295.1	+	3070908	3071052	145	200	122	254	255	178	194	1102	1123	888	165	189	264	136.557	123.949	127.304	147.363	121.432	122.484	609.011	562.104	464.852	114.986	112.763	154.622	130.426	127.457	190.861	199.879	-0.066607	0.72243	1	FALSE	186.448	199.936	-0.10076	0.64006	0.9574	FALSE	1272.55	150.51	3.0798	1.66e-15	7.88e-15	UP
Novel00364	NC_003295.1	+	3071568	3071722	155	210	128	293	242	220	235	973	782	1153	206	335	362	134.135	121.655	137.376	130.827	140.402	138.798	503.029	366.168	564.634	134.296	186.976	198.341	136.676	173.204	213.757	216.76	-0.020124	0.81357	1	FALSE	269.914	216.826	0.31596	0.10565	0.52847	FALSE	1187.83	163.265	2.863	5.54e-12	2.03e-11	UP
Novel00365	NC_003295.1	+	3097571	3097721	151	0	0	0	0	0	0	0	0	0	0	0	0	0	0	0	0	0	0	0	0	0	0	0	0	0	0	0	0	NA	NA	NA	NA	0	0	NA	NA	NA	NA	0	0	NA	NA	NA	NA
Novel00366	NC_003295.1	+	3097941	3098090	150	0	0	0	0	0	0	0	0	0	0	0	0	0	0	0	0	0	0	0	0	0	0	0	0	0	0	0	0	NA	NA	NA	NA	0	0	NA	NA	NA	NA	0	0	NA	NA	NA	NA
Novel00367	NC_003295.1	+	3098606	3098909	304	0	0	0	0	0	0	0	0	0	0	0	0	0	0	0	0	0	0	0	0	0	0	0	0	0	0	0	0	NA	NA	NA	NA	0	0	NA	NA	NA	NA	0	0	NA	NA	NA	NA
Novel00368	NC_003295.1	+	3099693	3099877	185	0	0	0	0	0	0	0	0	0	0	0	0	0	0	0	0	0	0	0	0	0	0	0	0	0	0	0	0	NA	NA	NA	NA	0	0	NA	NA	NA	NA	0	0	NA	NA	NA	NA
Novel00369	NC_003295.1	+	3100285	3100431	147	0	0	0	0	0	0	0	0	0	0	0	0	0	0	0	0	0	0	0	0	0	0	0	0	0	0	0	0	NA	NA	NA	NA	0	0	NA	NA	NA	NA	0	0	NA	NA	NA	NA
Novel00370	NC_003295.1	+	3100528	3101171	644	0	0	0	0	0	0	0	0	0	0	0	0	0	0	0	0	0	0	0	0	0	0	0	0	0	0	0	0	NA	NA	NA	NA	0	0	NA	NA	NA	NA	0	0	NA	NA	NA	NA
Novel00371	NC_003295.1	-	3125000	3125153	154	13	4	12	10	18	8	17	16	18	11	22	14	8.3575	3.8264	5.66286	5.44119	11.562	4.75571	8.84585	7.54058	8.872	7.21772	12.3587	7.72044	7.25297	9.09896	11.2523	9.67363	0.2181	0.88302	1	FALSE	14.0975	9.67671	0.54285	0.38844	0.84666	FALSE	20.7864	7.29373	1.5109	0.0087658	0.01373	UP
Novel00372	NC_003295.1	-	3129714	3130103	390	1801	1125	2357	1828	1705	1838	151	193	184	1528	1444	1761	457.196	424.951	439.208	392.759	432.456	431.447	31.0259	35.9168	35.8115	395.901	320.313	383.468	418.887	366.561	1648.38	1832.6	-0.15284	0.17191	0.79913	FALSE	1449.41	1833.13	-0.33884	0.031728	0.27779	FALSE	212.293	1379.96	-2.7005	6.07e-35	8.47e-34	DOWN
Novel00373	NC_003295.1	-	3155875	3156261	387	213	169	292	243	232	237	24	65	59	223	244	232	54.4907	64.3319	54.8336	52.6151	59.3005	56.0639	4.96949	12.1901	11.5721	58.2266	54.5445	50.911	55.9932	54.5607	218.629	239.7	-0.13275	0.52339	0.97568	FALSE	214.018	239.761	-0.16386	0.47074	0.90077	FALSE	57.5326	180.363	-1.6485	3.46e-09	1.02e-08	DOWN
Novel00374	NC_003295.1	+	3156493	3156583	91	499	250	609	555	435	456	165	192	171	479	451	602	542.891	404.715	486.352	511.054	472.857	458.743	145.296	153.132	142.634	531.89	428.753	561.81	480.885	507.485	441.584	462.718	-0.067445	0.49683	0.97074	FALSE	467.79	462.86	0.015285	0.89323	1	FALSE	213.676	348.621	-0.70624	0.00096167	0.0016846	DOWN
Novel00375	NC_003295.1	+	3163647	3164822	1176	13940	7107	14464	14670	12970	12889	3939	6709	6933	12409	15309	18896	1173.57	890.287	893.833	1045.29	1090.97	1003.36	268.405	414.053	447.49	1066.25	1126.19	1364.57	1046.54	1185.67	12417.5	12320.3	0.011333	0.94698	1	FALSE	14066.3	12323.6	0.19082	0.22922	0.72716	FALSE	6957.79	9277.91	-0.41517	0.044815	0.0627	FALSE
Novel00376	NC_003295.1	+	3174093	3174383	291	572	303	655	624	540	528	2396	2564	3152	495	658	747	194.606	153.391	163.577	179.683	183.562	166.107	659.789	639.485	822.172	171.886	195.616	218.003	176.45	195.168	518.063	527.932	-0.027224	0.77782	1	FALSE	572.664	528.083	0.11693	0.52314	0.91726	FALSE	3275.91	397.615	3.0425	3.44e-43	6.58e-42	UP
Novel00377	NC_003295.1	+	3194884	3195036	153	187	68	205	199	157	148	594	744	732	218	137	148	121.005	65.4739	97.3728	108.987	101.506	88.5557	311.105	352.928	363.153	143.977	77.4642	82.1495	99.6829	101.197	153.883	153.364	0.0048734	0.82816	1	FALSE	158.466	153.415	0.046738	0.87311	1	FALSE	832.7	115.628	2.8483	7.68e-34	1.02e-32	UP
Novel00378	NC_003295.1	+	3197770	3198109	340	347	195	330	307	264	264	2105	3034	2650	207	231	257	101.043	84.4903	70.5359	75.6614	76.808	71.0839	496.118	647.652	591.612	61.5204	58.7767	64.1932	74.5178	61.4968	255.634	308.549	-0.27142	0.10586	0.6791	FALSE	211.529	308.622	-0.54499	0.006804	0.10143	FALSE	3116.58	232.228	3.7463	1.39e-62	4.78e-61	UP
Novel00379	NC_003295.1	-	3199284	3199521	238	672	372	727	740	666	687	406	449	315	514	785	939	279.541	230.259	221.99	260.537	276.808	264.257	136.697	136.922	100.462	218.23	285.341	335.061	267.201	279.544	641.649	617.688	0.054906	0.65856	0.99738	FALSE	668.977	617.852	0.11469	0.42823	0.87313	FALSE	477.018	465.077	0.036576	0.96531	0.97949	FALSE
Novel00380	NC_003295.1	-	3199687	3199977	291	1051	621	1176	1141	974	954	166	208	285	1106	1255	1363	357.572	314.376	293.69	328.555	331.091	300.125	45.7116	51.8771	74.3398	384.052	373.098	397.775	319.923	384.975	939.314	997.57	-0.08681	0.54159	0.97709	FALSE	1133.27	997.832	0.18362	0.26405	0.7657	FALSE	263.339	751	-1.5119	3.95e-12	1.46e-11	DOWN
Novel00381	NC_003295.1	+	3199998	3200351	354	1185	621	1747	1470	1336	1278	99	107	188	1235	1707	1697	331.412	258.428	358.645	347.96	373.323	330.502	22.4101	21.9374	40.3111	352.526	417.16	407.111	350.595	392.266	1252.13	1193.01	0.069776	0.90873	1	FALSE	1400.93	1193.42	0.23128	0.27127	0.77214	FALSE	157.718	899.175	-2.5113	2.06e-20	1.37e-19	DOWN
Novel00382	NC_003295.1	+	3208286	3208494	209	441	286	602	539	477	556	220	339	219	359	663	611	208.904	201.591	209.327	216.101	225.764	243.543	84.3505	117.722	79.5367	173.571	274.435	248.273	228.469	232.093	481.866	461	0.063864	0.66882	0.99966	FALSE	487.343	461.133	0.079754	0.58761	0.94165	FALSE	311.63	347.131	-0.15564	0.47961	0.54109	FALSE
Novel00383	NC_003295.1	-	3267851	3268042	192	53	37	61	66	55	58	12	16	11	42	64	38	27.3293	28.3891	23.0889	28.8043	28.3363	27.655	5.00831	6.04817	4.34872	22.1043	28.837	16.808	28.2652	22.5831	54.7607	53.8315	0.024693	0.83785	1	FALSE	43.8478	53.8443	-0.29629	0.38518	0.8466	FALSE	15.7334	40.5049	-1.3643	0.0011696	0.0020308	DOWN
Novel00384	NC_003295.1	+	3225527	3226978	1452	3882	1771	3927	3841	3298	3268	455	575	735	3238	2930	3918	264.693	179.681	196.548	221.663	224.681	206.045	25.1106	28.7413	38.4229	225.34	174.571	229.157	217.463	209.689	3185.87	3291.59	-0.047101	0.65449	0.99738	FALSE	3086.37	3292.52	-0.093284	0.53307	0.91766	FALSE	706.008	2479.5	-1.8123	1.78e-14	7.84e-14	DOWN
Novel00385	NC_003295.1	+	3227230	3228037	808	2462	1212	2261	2412	2066	2089	359	526	449	2415	1809	2476	301.669	220.975	203.359	250.139	252.93	236.686	35.6037	47.2476	42.1798	302.019	193.686	260.24	246.585	251.982	2010.32	2075.07	-0.045737	0.80317	1	FALSE	2070.93	2075.59	-0.0032475	0.93285	1	FALSE	533.51	1562.36	-1.5501	7.41e-12	2.69e-11	DOWN
Novel00386	NC_003295.1	+	3228117	3229428	1312	7245	3761	7330	6690	5904	5619	971	1177	1095	6243	5193	6643	546.711	422.299	406.018	427.275	445.137	392.077	59.3058	65.11	63.3505	480.825	342.418	429.997	421.496	417.747	5579.24	6390.2	-0.19579	0.10447	0.67554	FALSE	5567.64	6391.88	-0.19917	0.27087	0.7715	FALSE	1308.31	4811.6	-1.8788	1.73e-20	1.16e-19	DOWN
Novel00387	NC_003295.1	+	3229567	3235005	5439	20537	9686	20146	20449	16690	16860	2576	3137	3244	19066	14542	18150	373.828	262.347	269.181	315.042	303.542	283.782	37.9523	41.8601	45.2722	354.216	231.301	283.395	300.789	289.637	16507.5	17419.1	-0.077551	0.56193	0.98425	FALSE	16034.7	17423.8	-0.11987	0.53287	0.91766	FALSE	3605.11	13119.1	-1.8636	4.35e-17	2.31e-16	DOWN
Novel00388	NC_003295.1	+	3235068	3239951	4884	24309	11834	24811	22908	19604	20235	3109	3778	4413	20132	16449	20948	492.771	356.95	369.185	393.031	397.055	379.292	51.0101	56.1425	68.5848	416.523	291.364	364.252	389.793	357.38	19209.1	21072.9	-0.1336	0.24264	0.86511	FALSE	17737.9	21078.7	-0.24895	0.18212	0.66941	FALSE	4537.5	15870.9	-1.8064	1.57e-19	9.98e-19	DOWN
Novel00389	NC_003295.1	+	3240135	3242019	1885	3170	1401	3344	3178	2686	2736	469	607	985	2548	2349	2624	166.495	109.491	128.923	141.272	140.954	132.877	19.9376	23.3713	39.6638	136.589	107.806	118.219	138.368	120.871	2631.73	2699.64	-0.036757	0.66108	0.99787	FALSE	2313.26	2700.44	-0.22326	0.17966	0.66729	FALSE	819.441	2034	-1.3116	1.17e-06	2.76e-06	DOWN
Novel00390	NC_003295.1	+	3242518	3243870	1353	2365	1179	2343	2239	1837	1952	501	583	913	1855	2226	2488	173.056	128.371	125.849	138.666	134.305	132.077	29.6723	31.2735	51.2204	138.54	142.331	156.166	135.016	145.679	1843.35	2046.46	-0.1508	0.23069	0.85216	FALSE	1991.31	2047	-0.039791	0.80857	0.99562	FALSE	798.623	1541.04	-0.94832	3.07e-05	6.33e-05	DOWN
Novel00391	NC_003295.1	+	3244033	3245183	1151	4962	2805	5366	4717	4029	4214	685	961	949	4138	3850	5146	426.81	359.012	338.805	343.404	346.261	335.17	47.6899	60.5973	62.5836	363.281	289.373	379.69	341.612	344.115	3967.46	4591.91	-0.21088	0.071168	0.57082	FALSE	4012.88	4593.11	-0.19483	0.2243	0.72202	FALSE	1037.59	3457.14	-1.7363	2.2e-17	1.19e-16	DOWN
Novel00392	NC_003295.1	+	3259136	3260216	1081	2806	1463	3379	2962	2551	2531	1883	2254	2845	2578	2798	3222	256.99	199.374	227.163	229.601	233.435	214.345	139.584	151.333	199.768	240.982	223.921	253.125	225.794	239.343	2462.71	2620.92	-0.089827	0.33132	0.92167	FALSE	2617.92	2621.7	-0.0020816	0.85592	1	FALSE	2801.29	1974.33	0.50473	0.014833	0.022393	UP
Novel00393	NC_003295.1	+	3260491	3260957	467	1561	732	1693	1536	1251	1298	666	710	1128	1312	1428	1784	330.933	230.911	263.46	275.606	264.985	254.451	114.28	110.343	183.342	283.887	264.535	324.424	265.014	290.948	1248.82	1364.41	-0.12771	0.24068	0.86511	FALSE	1373.6	1364.81	0.0092636	0.92344	1	FALSE	1005.42	1027.87	-0.031857	0.84344	0.87876	FALSE
Novel00394	NC_003295.1	+	3261700	3261785	86	226	72	179	188	155	149	63	92	141	130	179	181	260.174	123.335	151.262	183.178	178.285	158.611	58.7021	77.6416	124.449	152.747	180.064	178.737	173.358	170.516	150.424	161.689	-0.10419	0.66547	0.99787	FALSE	147.931	161.735	-0.12871	0.61731	0.94894	FALSE	117.18	121.858	-0.05647	0.89187	0.92089	FALSE
Novel00395	NC_003295.1	+	3261836	3262470	635	1289	675	1449	1437	1113	1097	462	544	852	1333	1303	1480	200.971	156.596	165.833	189.626	173.382	158.154	58.3015	62.1771	101.844	212.121	177.518	197.935	173.72	195.858	1113.09	1178.33	-0.082173	0.46666	0.96453	FALSE	1261.08	1178.66	0.097507	0.669	0.96954	FALSE	742.606	887.454	-0.25708	0.26491	0.31949	FALSE
Novel00396	NC_003295.1	+	3263356	3263763	408	864	407	921	825	627	661	248	295	418	745	728	950	209.656	146.955	164.049	169.437	152.016	148.316	48.7083	52.4768	77.7653	184.512	154.363	197.742	156.59	178.872	644.712	751.947	-0.22198	0.087842	0.62161	FALSE	738.914	752.165	-0.025642	0.75596	0.98597	FALSE	384.74	566.445	-0.55805	0.0075707	0.011966	DOWN
Novel00397	NC_003295.1	+	3263829	3265075	1247	3191	1841	3254	3215	2708	2643	1197	1399	1981	2965	2773	3518	253.346	217.489	189.638	216.038	214.815	194.034	76.92	81.4248	120.583	240.263	192.378	239.587	208.295	224.076	2620.72	2921.17	-0.15658	0.23649	0.86069	FALSE	2832.33	2921.89	-0.04491	0.82017	0.9973	FALSE	1834.07	2198.79	-0.26167	0.21847	0.26832	FALSE
Novel00398	NC_003295.1	+	3265279	3266258	980	2448	1286	2563	2503	2224	2165	786	908	1284	1965	2141	2744	247.308	193.315	190.063	214.018	224.487	202.245	64.2699	67.2458	99.4509	202.612	189	237.79	213.583	209.8	2111.79	2190.18	-0.052585	0.64666	0.99688	FALSE	2077.95	2190.76	-0.07627	0.64168	0.9574	FALSE	1194.07	1649.21	-0.46589	0.020988	0.030989	DOWN
Novel00399	NC_003295.1	+	3266333	3266834	502	1423	731	1450	1469	1199	1167	440	553	617	1156	1228	1536	280.643	214.518	209.913	245.207	236.264	212.82	70.2361	79.9515	93.2935	232.692	211.625	259.85	231.43	234.722	1172.21	1253.66	-0.096906	0.43584	0.95733	FALSE	1191.72	1253.99	-0.073486	0.64828	0.95942	FALSE	645.951	944.01	-0.54738	0.0079271	0.012489	DOWN
Novel00400	NC_003295.1	+	3267225	3267799	575	1874	1308	2081	2053	1739	1735	1314	1592	1476	1469	1696	2024	322.668	335.113	263.014	299.182	299.167	276.234	183.121	200.946	194.845	258.156	255.17	298.935	291.528	270.754	1691.34	1883.23	-0.15504	0.34748	0.92488	FALSE	1572.93	1883.67	-0.26009	0.19037	0.67713	FALSE	1767.97	1416.88	0.31937	0.091383	0.12124	FALSE
Novel00401	NC_003295.1	+	3268034	3271238	3205	15144	6788	15467	13234	11624	12065	1690	2207	2413	11905	9563	11841	467.806	312.007	350.714	346.002	358.764	344.624	42.2542	49.9781	57.1477	375.344	258.13	313.758	349.797	315.744	11311.9	12814.3	-0.17991	0.17934	0.80582	FALSE	10290.6	12818	-0.31683	0.12105	0.55955	FALSE	2527.61	9653.52	-1.9333	1.03e-15	4.97e-15	DOWN
Novel00402	NC_003295.1	+	3271694	3273288	1595	931	665	960	846	876	848	154	266	196	704	804	1180	57.7887	61.4203	43.7407	44.4452	54.3282	48.6722	7.73698	12.1039	9.3275	44.6005	43.6081	62.8284	49.1485	50.3457	790.825	924.323	-0.22504	0.32509	0.92092	FALSE	809.743	924.52	-0.19124	0.5744	0.93655	FALSE	244.813	695.239	-1.5058	1.71e-10	5.65e-10	DOWN
Novel00403	NC_003295.1	+	3275781	3275931	151	0	0	0	0	0	0	0	0	0	0	0	0	0	0	0	0	0	0	0	0	0	0	0	0	0	0	0	0	NA	NA	NA	NA	0	0	NA	NA	NA	NA	0	0	NA	NA	NA	NA
Novel00404	NC_003295.1	+	3276151	3276300	150	0	0	0	0	0	0	0	0	0	0	0	0	0	0	0	0	0	0	0	0	0	0	0	0	0	0	0	0	NA	NA	NA	NA	0	0	NA	NA	NA	NA	0	0	NA	NA	NA	NA
Novel00405	NC_003295.1	+	3276816	3277119	304	0	0	0	0	0	0	0	0	0	0	0	0	0	0	0	0	0	0	0	0	0	0	0	0	0	0	0	0	NA	NA	NA	NA	0	0	NA	NA	NA	NA	0	0	NA	NA	NA	NA
Novel00406	NC_003295.1	+	3277903	3278087	185	0	0	0	0	0	0	0	0	0	0	0	0	0	0	0	0	0	0	0	0	0	0	0	0	0	0	0	0	NA	NA	NA	NA	0	0	NA	NA	NA	NA	0	0	NA	NA	NA	NA
Novel00407	NC_003295.1	+	3278495	3278641	147	0	0	0	0	0	0	0	0	0	0	0	0	0	0	0	0	0	0	0	0	0	0	0	0	0	0	0	0	NA	NA	NA	NA	0	0	NA	NA	NA	NA	0	0	NA	NA	NA	NA
Novel00408	NC_003295.1	+	3278738	3279422	685	0	0	0	0	0	0	0	0	0	0	0	0	0	0	0	0	0	0	0	0	0	0	0	0	0	0	0	0	NA	NA	NA	NA	0	0	NA	NA	NA	NA	0	0	NA	NA	NA	NA
Novel00409	NC_003295.1	-	3324046	3324450	405	5025	2842	6776	4948	4673	4177	175	217	253	2746	6188	7163	1228.39	1033.76	1215.89	1023.74	1141.36	944.182	34.6254	38.8875	47.4171	685.131	1321.8	1502.02	1036.43	1169.65	4234.37	5005.12	-0.24126	0.015837	0.26343	FALSE	4737.41	5006.67	-0.079753	0.82053	0.9973	FALSE	258.736	3770.47	-3.8652	7.14e-68	2.76e-66	DOWN
Novel00410	NC_003295.1	+	3326524	3326922	399	0	0	0	0	0	0	0	0	0	0	0	0	0	0	0	0	0	0	0	0	0	0	0	0	0	0	0	0	NA	NA	NA	NA	0	0	NA	NA	NA	NA	0	0	NA	NA	NA	NA
Novel00411	NC_003295.1	+	3327994	3328085	92	529	265	580	695	618	635	102	105	113	545	1032	950	569.274	424.335	458.158	633.012	664.481	631.876	88.8431	82.8336	93.231	598.6	970.429	876.941	643.123	815.323	596.989	473.203	0.33524	0.016232	0.26499	FALSE	753.321	473.338	0.67039	0.0021689	0.046847	UP	129.89	356.42	-1.4563	2.06e-10	6.73e-10	DOWN
Novel00412	NC_003295.1	-	3336133	3336819	687	629	376	824	903	809	730	2813	3099	2929	1055	1076	1212	90.6458	80.6273	87.1657	110.14	116.486	97.2775	328.114	327.394	323.618	155.176	135.496	149.824	107.968	146.832	748.286	631.098	0.24572	0.068343	0.56019	FALSE	1022.09	631.284	0.69517	9.91e-05	0.0045839	UP	3584.74	475.293	2.915	9.46e-41	1.62e-39	UP
Novel00413	NC_003295.1	-	3338022	3338206	185	30	26	53	41	44	36	38	42	36	36	41	53	16.0547	20.7039	20.8199	18.5707	23.5268	17.8146	16.4598	16.4772	14.7707	19.6634	19.1727	24.3298	19.9707	21.0553	37.2626	38.0841	-0.031462	0.947	1	FALSE	39.3326	38.0953	0.046113	0.89239	1	FALSE	47.1176	28.6689	0.71678	0.051284	0.070957	FALSE
Novel00414	NC_003295.1	-	3341827	3342153	327	761	664	1061	850	787	654	992	1028	762	1056	1185	1656	230.404	299.138	235.799	217.814	238.072	183.095	243.095	228.166	176.879	326.32	313.504	430.078	212.994	356.634	702.553	893.679	-0.34715	0.13366	0.72754	FALSE	1176.93	893.893	0.39686	0.029628	0.26697	FALSE	1137.52	672.243	0.75884	0.0091763	0.014327	UP
Novel00415	NC_003295.1	-	3367105	3367285	181	2	2	1	1	0	2	0	0	0	0	2	0	1.09397	1.6278	0.40151	0.462952	0	1.01157	0	0	0	0	0.955924	0	0.491509	0.318641	0.900435	2.01473	-1.1619	0.71963	1	FALSE	0.567911	2.01481	-1.8269	0.52593	0.91753	FALSE	0	1.51123	#NAME?	0.34109	0.40073	FALSE
Novel00416	NC_003295.1	-	3367336	3367538	203	189	141	262	187	146	118	92	101	85	63	96	71	92.1763	102.323	93.7951	77.1899	71.144	53.2148	36.3164	36.1103	31.7828	31.3597	40.9117	29.7028	67.1829	33.9914	137.583	208.607	-0.60048	0.00089123	0.031906	DOWN	69.6667	208.662	-1.5826	3.52e-12	1.73e-09	DOWN	113.005	157.007	-0.47445	0.055678	0.076513	FALSE
Novel00417	NC_003295.1	-	3372819	3372897	79	0	0	0	0	0	0	0	0	0	0	0	0	0	0	0	0	0	0	0	0	0	0	0	0	0	0	0	0	NA	NA	NA	NA	0	0	NA	NA	NA	NA	0	0	NA	NA	NA	NA
Novel00418	NC_003295.1	+	3365731	3367100	1370	40	41	40	39	33	26	72	65	38	26	57	64	2.89063	4.40874	2.12185	2.38539	2.38273	1.7374	4.21137	3.44348	2.10539	1.9177	3.59937	3.96729	2.16851	3.16145	29.9676	46.1146	-0.62182	0.2659	0.87889	FALSE	43.3406	46.1212	-0.089711	0.86481	1	FALSE	72.4851	34.6357	1.0654	0.041987	0.059025	FALSE
Novel00419	NC_003295.1	-	3375271	3375821	551	1085	611	1071	1421	986	1008	585	597	572	825	443	673	194.954	163.358	141.258	216.101	177.014	167.477	85.0777	78.6372	78.7978	151.297	69.5543	103.729	186.864	108.193	1039.04	975.794	0.090605	0.4492	0.96137	FALSE	609.686	976.033	-0.67886	0.022106	0.22084	FALSE	714.12	734.492	-0.04058	0.80349	0.84403	FALSE
Novel00420	NC_003295.1	-	3375921	3377692	1772	7913	4919	8680	11089	8835	8073	1229	1227	1723	4500	7249	8305	442.111	408.944	355.985	524.377	493.202	417.078	55.5776	50.2558	73.8059	256.612	353.905	398.025	478.219	336.181	8549.69	7596.62	0.17052	0.10668	0.68148	FALSE	5987.11	7598.51	-0.34386	0.064112	0.41384	FALSE	1688.72	5717.64	-1.7595	3.34e-18	1.95e-17	DOWN
Novel00421	NC_003295.1	-	3381670	3382587	918	1333	986	1275	1731	1405	1106	3103	3727	2688	786	913	1076	143.761	158.229	100.935	158.004	151.396	110.296	270.864	294.661	222.257	86.5183	86.0399	99.5415	139.899	90.6999	1295.52	1315.51	-0.022094	0.81782	1	FALSE	841.244	1315.76	-0.6453	0.017687	0.1935	FALSE	3859.8	989.158	1.9643	5.6e-13	2.19e-12	UP
Novel00422	NC_003295.1	-	3392845	3392985	141	194	101	188	278	231	173	436	557	431	78	102	117	136.219	105.524	96.8978	165.212	162.06	112.324	247.787	286.709	232.021	55.8989	62.5825	70.4695	146.532	62.9837	208.404	169.084	0.30164	0.14558	0.74999	FALSE	89.5623	169.127	-0.91715	5.72e-05	0.0029457	DOWN	574.727	127.3	2.1746	3.19e-21	2.27e-20	UP
Novel00423	NC_003295.1	+	3395331	3396688	1358	25	17	23	19	17	18	0	6	6	11	10	20	1.82261	1.84417	1.23084	1.17238	1.23831	1.21344	0	0.320669	0.335368	0.818504	0.637048	1.25073	1.20805	0.902095	16.5532	23.6232	-0.51309	0.29704	0.90196	FALSE	12.3593	23.6279	-0.93489	0.060758	0.39883	FALSE	4.46255	17.7665	-1.9932	0.004448	0.0072311	DOWN
Novel00424	NC_003295.1	-	3398952	3399175	224	10	8	12	15	11	9	935	1371	1225	12	10	17	4.41983	5.2613	3.89321	5.61123	4.85765	3.67825	334.484	444.216	415.105	5.41329	3.8621	6.44519	4.71571	5.24019	10.657	10.8381	-0.024311	1	1	FALSE	11.8842	10.8405	0.13262	0.79951	0.99423	FALSE	1411.04	8.15184	7.4354	1.06e-131	1.42e-129	UP
Novel00425	NC_003295.1	-	3410240	3410305	66	136	73	128	134	120	118	49	75	82	91	117	109	204.009	162.941	140.942	170.128	179.854	163.676	59.4927	82.475	94.3061	139.324	153.361	140.255	171.219	144.313	114.013	118.721	-0.058376	0.85211	1	FALSE	96.2703	118.75	-0.30277	0.22311	0.72181	FALSE	81.8653	89.367	-0.12649	0.74174	0.788	FALSE
Novel00426	NC_003295.1	-	3410958	3411123	166	267	265	332	224	239	200	69	97	85	209	215	322	159.242	235.174	145.347	113.072	142.42	110.298	33.3083	42.4101	38.867	127.223	112.048	164.734	121.93	134.668	204.146	320.273	-0.6497	0.083909	0.61183	FALSE	225.789	320.334	-0.5046	0.21535	0.71364	FALSE	100.558	240.718	-1.2593	0.00091746	0.001612	DOWN
Novel00427	NC_003295.1	+	3411208	3411520	313	149	116	187	164	122	148	93	148	98	157	183	176	47.1298	54.5965	43.4183	43.9051	38.5565	43.2876	23.8095	34.318	23.7657	50.6854	50.58	47.7533	41.9164	49.6729	132.418	161.919	-0.29018	0.18833	0.81697	FALSE	157.384	161.957	-0.041323	0.98954	1	FALSE	135.504	121.814	0.15365	0.45241	0.51434	FALSE
Novel00428	NC_003295.1	+	3459338	3459650	313	20	17	32	24	19	25	20	15	13	13	31	24	6.32615	8.00121	7.42986	6.42513	6.00469	7.3121	5.12032	3.47818	3.1526	4.19688	8.5682	6.51181	6.58064	6.42563	20.7901	24.3291	-0.22679	0.63282	0.99465	FALSE	20.1544	24.3358	-0.27199	0.61785	0.94894	FALSE	19.9547	18.3102	0.12408	0.90583	0.93284	FALSE
Novel00429	NC_003295.1	-	3505930	3506140	211	258	343	278	256	225	192	36	52	44	125	277	302	121.057	239.476	95.7497	101.665	105.483	83.3038	13.672	17.8865	15.8285	59.8626	113.571	121.551	96.8173	98.3284	206.077	345.255	-0.74447	0.332	0.92167	FALSE	207.625	345.292	-0.73383	0.39962	0.85498	FALSE	52.8384	259.102	-2.2939	0.00632	0.010068	DOWN
Novel00430	NC_003295.1	+	3506197	3506476	280	446	309	442	291	291	248	81	85	76	213	432	497	157.7	162.574	114.72	87.0863	102.806	81.0849	23.1813	22.0326	20.6028	76.8687	133.474	150.742	90.3256	120.362	255.106	432.896	-0.76292	0.00054567	0.021098	DOWN	337.534	432.987	-0.35929	0.33207	0.81594	FALSE	98.5102	325.61	-1.7248	2.16e-12	8.16e-12	DOWN
Novel00431	NC_003295.1	+	3506741	3506843	103	281	184	238	170	152	185	48	64	32	127	304	266	270.099	263.167	167.925	138.301	145.978	164.43	37.3435	45.097	23.5821	124.593	255.334	219.32	149.57	199.749	155.473	256.275	-0.72103	0.01004	0.19583	FALSE	205.995	256.323	-0.31535	0.51362	0.91535	FALSE	58.3679	192.727	-1.7233	6.16e-07	1.49e-06	DOWN
Novel00432	NC_003295.1	-	3518592	3518777	186	63	27	57	70	65	56	98	99	119	82	73	61	33.5337	21.3846	22.2709	31.5355	34.5686	27.5627	42.2206	38.6302	48.5628	44.5481	33.9533	27.8517	31.2223	35.451	58.5813	50.6993	0.20847	0.47713	0.96866	FALSE	67.1855	50.7129	0.4058	0.27174	0.77266	FALSE	128.082	38.188	1.7459	2.82e-09	8.39e-09	UP
Novel00433	NC_003295.1	-	3518861	3519066	206	21	10	26	20	28	19	21	28	21	19	34	25	10.0927	7.15128	9.17236	8.13538	13.4454	8.4437	8.1689	9.86498	7.73788	9.31996	14.2785	10.3064	10.0081	11.3016	20.7845	19.2888	0.10775	0.95061	1	FALSE	23.442	19.2949	0.28087	0.57059	0.936	FALSE	28.1992	14.5355	0.95608	0.041584	0.058585	FALSE
Novel00434	NC_003295.1	+	3519504	3519615	112	287	177	290	317	277	277	180	303	255	221	344	359	253.698	232.812	188.172	237.168	244.649	226.416	128.785	196.35	172.819	199.389	265.713	272.214	236.078	245.772	266.777	268.211	-0.0077357	0.87661	1	FALSE	277.028	268.274	0.046325	0.62434	0.94951	FALSE	293.13	201.834	0.53837	0.010762	0.016599	UP
Novel00435	NC_003295.1	-	3521460	3521675	216	368	329	508	483	462	352	1415	2039	1048	407	401	506	168.674	224.385	170.917	187.374	211.578	149.188	524.945	685.123	368.279	190.401	160.606	198.944	182.713	183.317	398.048	435.103	-0.12842	0.73983	1	FALSE	400.994	435.204	-0.11811	0.73552	0.98274	FALSE	1815.8	327.253	2.4721	1.29e-07	3.36e-07	UP
Novel00436	NC_003295.1	+	3529595	3530031	437	488	232	641	476	453	415	1106	1151	1165	419	533	443	110.558	78.2091	106.599	91.2726	102.541	86.9387	202.808	191.161	202.355	96.8859	105.516	86.0908	93.5842	96.1642	412.561	457.743	-0.14993	0.18393	0.81426	FALSE	425.263	457.896	-0.10666	0.36445	0.83495	FALSE	1390.02	344.998	2.0104	8.85e-20	5.71e-19	UP
Novel00437	NC_003295.1	-	3534357	3534852	496	2011	1369	2799	2680	2423	2270	176	164	467	2040	2916	2739	401.406	406.605	410.106	452.76	483.229	418.977	28.4343	23.9976	71.4669	415.601	508.602	468.97	451.656	464.391	2260.07	2151.51	0.071017	0.53431	0.97568	FALSE	2323.6	2152.12	0.1106	0.47351	0.90152	FALSE	321.378	1619.88	-2.3335	1.51e-27	1.54e-26	DOWN
Novel00438	NC_003295.1	+	3534876	3535153	278	196	114	169	204	190	163	53	59	179	147	246	329	69.8015	60.4103	44.1791	61.4894	67.6068	53.6771	15.2772	15.4033	48.874	53.4319	76.553	100.505	60.9244	76.8298	170.85	171.777	-0.0078106	0.86353	1	FALSE	214.245	171.814	0.31842	0.18739	0.67536	FALSE	114.869	129.242	-0.17008	0.85626	0.88979	FALSE
Novel00439	NC_003295.1	+	3535222	3535516	295	653	442	843	914	773	722	101	85	244	756	855	1089	219.152	220.725	207.673	259.621	259.202	224.059	27.4354	20.9123	62.7823	258.957	250.736	313.502	247.627	274.398	737.007	679.866	0.11643	0.3061	0.90901	FALSE	817.604	680.049	0.26576	0.10498	0.52761	FALSE	171.987	511.777	-1.5732	1.03e-09	3.16e-09	DOWN
Novel00440	NC_003295.1	+	3535902	3536342	441	1106	694	1213	1528	1357	1102	152	162	361	707	1610	1890	248.296	231.831	199.893	290.335	304.385	228.765	27.6195	26.6613	62.1353	161.998	315.834	363.964	274.495	280.599	1221.07	1065.23	0.19698	0.13196	0.72641	FALSE	1237.23	1065.49	0.21559	0.38267	0.845	FALSE	268.851	801.725	-1.5763	3.02e-11	1.06e-10	DOWN
Novel00441	NC_003295.1	+	3539722	3540189	468	6906	4642	7448	4607	4965	6829	118	156	112	5053	3302	3860	1460.95	1461.2	1156.56	824.873	1049.43	1335.85	20.2045	24.1927	18.1653	1091.02	610.384	700.448	1070.05	800.616	5054.22	6785.24	-0.42491	0.06339	0.54465	FALSE	3828.49	6786.82	-0.82596	0.0017171	0.039253	DOWN	155.685	5105.31	-5.0353	3.85e-101	2.9e-99	DOWN
Novel00442	NC_003295.1	+	3545591	3545808	218	6535	4236	8874	6750	6830	6560	1846	3193	2501	5086	6484	5431	2967.85	2862.53	2958.27	2594.55	3099.17	2754.82	678.558	1063.04	870.817	2357.48	2573.11	2115.72	2816.18	2348.77	6193.39	6817.88	-0.13859	0.18432	0.81426	FALSE	5180.99	6819.84	-0.39651	0.012014	0.15114	FALSE	2993.86	5133.76	-0.77801	0.00011725	0.00022775	DOWN
Novel00443	NC_003295.1	-	3545593	3545804	212	1855	1186	2581	1804	1933	1874	606	1043	774	1460	1759	1801	866.287	824.138	884.764	713.043	901.94	809.245	229.059	357.07	277.124	695.897	717.798	721.46	808.076	711.718	1728.18	1942.79	-0.16888	0.10946	0.68411	FALSE	1525.54	1943.36	-0.34924	0.028937	0.26341	FALSE	963.04	1463.06	-0.60332	0.0033685	0.0055483	DOWN
Novel00444	NC_003295.1	+	3557536	3558646	1111	4003	2214	4823	6045	4975	4914	469	661	656	3381	4680	5605	356.718	293.572	315.485	455.929	442.956	404.918	33.8275	43.181	44.8187	307.51	364.421	428.446	434.601	366.792	4871.83	3808.37	0.35529	0.002081	0.060545	FALSE	4104.07	3809.47	0.10746	0.50486	0.90899	FALSE	713.886	2868.26	-2.0064	2.17e-22	1.67e-21	DOWN
Novel00445	NC_003295.1	+	3562589	3562676	88	518	292	553	948	744	637	26	67	61	364	609	719	582.775	488.822	456.686	902.694	836.319	662.679	23.6757	55.2583	52.6159	417.971	598.696	693.874	800.564	570.181	710.745	477.025	0.57527	0.00042948	0.017407	UP	503.856	477.149	0.078569	0.56448	0.93233	FALSE	59.976	359.133	-2.5821	8.16e-24	6.88e-23	DOWN
Novel00446	NC_003295.1	-	3573517	3573637	121	206	166	206	251	217	232	549	747	543	188	271	336	168.553	202.103	123.725	173.821	177.401	175.529	363.579	448.064	340.631	157	193.756	235.824	175.584	195.527	214.379	213.041	0.0090359	0.6639	0.99787	FALSE	238.035	213.08	0.15977	0.29788	0.79186	FALSE	740.374	160.157	2.2088	2.42e-23	1.99e-22	UP
Novel00447	NC_003295.1	+	3573794	3574169	376	299	279	434	538	468	483	2626	3200	2201	436	770	755	78.7294	109.312	83.8836	119.897	123.123	117.6	559.652	617.685	444.326	117.173	177.164	170.527	120.207	154.955	456.047	365.459	0.31947	0.023348	0.32827	FALSE	585.478	365.545	0.67957	0.0010906	0.027999	UP	3255.07	274.867	3.5659	3.99e-23	3.24e-22	UP
Novel00448	NC_003295.1	+	3579553	3579877	325	1401	706	1650	1405	1123	1185	154	232	367	1190	905	1148	426.784	320.016	368.957	362.25	341.805	333.796	37.9707	51.8096	85.7141	369.991	240.9	299.981	345.95	303.624	1134.55	1285.56	-0.18027	0.093827	0.6397	FALSE	1004.27	1285.94	-0.35668	0.057692	0.38959	FALSE	297.521	968.455	-1.7027	2.31e-15	1.08e-14	DOWN
Novel00449	NC_003295.1	+	3580207	3580311	105	879	448	991	1021	745	736	179	162	322	691	703	848	828.806	628.55	685.898	814.801	701.857	641.704	136.608	111.978	232.775	664.992	579.213	685.869	719.454	643.358	762.284	797.633	-0.065397	0.57833	0.98625	FALSE	684.019	797.863	-0.2221	0.15331	0.62072	FALSE	266.918	600.793	-1.1705	2.7e-07	6.79e-07	DOWN
Novel00450	NC_003295.1	+	3580766	3581313	548	1798	854	2041	1794	1598	1645	236	319	430	1471	1325	1636	324.835	229.577	270.668	274.32	288.455	274.809	34.5098	42.2489	59.5604	271.244	209.174	253.535	279.195	244.651	1543.73	1601.45	-0.052954	0.48644	0.9699	FALSE	1360.35	1601.93	-0.23584	0.11403	0.546	FALSE	392.289	1206.54	-1.6209	1.04e-14	4.65e-14	DOWN
Novel00451	NC_003295.1	+	3581443	3581733	291	477	255	508	365	397	374	56	76	103	344	289	449	162.285	129.092	126.866	105.103	134.952	117.659	15.4208	18.9551	26.8667	119.452	85.9166	131.035	119.238	112.135	350.016	431.423	-0.30168	0.027901	0.35881	FALSE	330.679	431.539	-0.38406	0.034944	0.29927	FALSE	93.564	324.857	-1.7958	1.62e-13	6.65e-13	DOWN
Novel00452	NC_003295.1	+	3581807	3582550	744	2260	1224	2455	2476	1941	2102	203	303	402	2120	1779	1963	300.739	242.359	239.802	278.864	258.068	258.646	21.8642	29.558	41.0131	287.933	206.859	224.069	265.193	239.62	1991.05	2065.33	-0.052845	0.67315	1	FALSE	1813.61	2065.89	-0.1879	0.27413	0.77266	FALSE	360.051	1555.18	-2.1108	4.86e-23	3.92e-22	DOWN
Novel00453	NC_003295.1	+	3582601	3582793	193	495	272	480	590	457	505	78	112	189	538	388	526	253.923	207.617	180.742	256.159	234.229	239.541	32.3854	42.1178	74.3317	281.678	173.919	231.453	243.31	229.017	473.889	439.249	0.10951	0.334	0.92177	FALSE	449.971	439.356	0.03444	0.93455	1	FALSE	149.878	330.641	-1.1415	2.46e-05	5.13e-05	DOWN
Novel00454	NC_003295.1	+	3583269	3583710	442	1876	903	2095	1932	1595	1760	219	320	437	1367	1465	2018	420.208	300.965	344.458	366.269	356.96	364.533	39.7039	52.5452	75.0462	312.517	286.739	387.734	362.587	328.997	1617.25	1668.28	-0.044819	0.57071	0.98425	FALSE	1468.99	1668.77	-0.18397	0.21461	0.71302	FALSE	387.191	1256.78	-1.6986	7.89e-16	3.83e-15	DOWN
Novel00455	NC_003295.1	+	3583880	3584187	308	760	415	782	827	702	740	55	117	101	639	570	779	244.296	198.494	184.515	224.993	225.459	219.952	14.3095	27.5702	24.8909	209.642	160.102	214.794	223.468	194.846	694.507	684.87	0.020159	0.81626	1	FALSE	608.358	685.047	-0.17128	0.31711	0.80551	FALSE	107.22	515.618	-2.2657	1.43e-21	1.04e-20	DOWN
Novel00456	NC_003295.1	+	3584357	3584905	549	2285	1301	2688	2577	2129	2309	287	423	381	2048	2010	2567	412.067	349.105	355.821	393.33	383.606	385.033	41.891	55.9208	52.6772	376.952	316.735	397.089	387.323	363.592	2145.75	2176.87	-0.020776	0.8475	1	FALSE	2021.36	2177.48	-0.10733	0.46858	0.89986	FALSE	435.805	1639.24	-1.9113	9.2e-20	5.93e-19	DOWN
Novel00457	NC_003295.1	+	3585068	3585339	272	1099	560	962	1057	861	857	134	193	221	527	868	1008	400.021	303.298	257.028	325.627	313.124	288.442	39.4773	51.4984	61.6727	195.781	276.072	314.721	309.064	262.191	848.226	924.083	-0.12357	0.55646	0.98088	FALSE	716.417	924.301	-0.36756	0.15515	0.62348	FALSE	218.245	695.6	-1.6723	1.03e-10	3.44e-10	DOWN
Novel00458	NC_003295.1	+	3609021	3609746	726	73	36	99	100	82	84	916	748	815	109	157	141	9.95497	7.30494	9.91	11.5419	11.1727	10.5923	101.104	74.7774	85.21	15.1711	18.7083	16.4937	11.1023	16.791	81.331	69.9967	0.21652	0.47162	0.9658	FALSE	123.004	70.0201	0.81286	0.0014894	0.035141	UP	1019.64	52.7546	4.2726	1.16e-17	6.43e-17	UP
Novel00459	NC_003295.1	+	3609808	3610259	452	70	27	58	69	70	52	577	537	515	60	76	131	15.3325	8.79987	9.32534	12.7916	15.3194	10.532	102.294	86.2266	86.4845	13.4135	14.5461	24.6132	12.881	17.5242	58.7173	53.3003	0.13964	0.68715	1	FALSE	79.6021	53.3146	0.57828	0.12978	0.57805	FALSE	666.812	40.152	4.0537	3.86e-24	3.31e-23	UP
Novel00460	NC_003295.1	+	3610483	3610825	343	56	27	85	60	72	61	995	936	990	83	137	100	16.1639	11.5963	18.0094	14.6579	20.7644	16.281	232.456	198.056	219.084	24.4519	34.554	24.7594	17.2345	27.9218	59.6188	55.7521	0.096741	0.97645	1	FALSE	96.5688	55.7724	0.79201	0.0048784	0.081887	FALSE	1192.28	42.035	4.826	1.02e-40	1.74e-39	UP
Novel00461	NC_003295.1	-	3610970	3611183	214	65	23	66	53	57	42	658	792	759	42	106	81	30.0714	15.8331	22.4133	20.7528	26.3477	17.9673	246.39	268.607	269.214	19.8319	42.8513	32.1444	21.6893	31.6092	46.8071	51.5763	-0.13998	0.48952	0.9699	FALSE	67.7374	51.5928	0.39278	0.33534	0.81893	FALSE	891.001	38.8814	4.5183	1.41e-68	5.54e-67	UP
Novel00462	NC_003295.1	+	3611182	3611373	192	47	43	68	42	57	55	102	140	130	43	44	65	24.2354	32.9927	25.7385	18.33	29.3667	26.2245	42.5707	52.9215	51.3939	22.6306	19.8255	28.7506	24.6404	23.7355	47.7181	56.9248	-0.25452	0.42996	0.9557	FALSE	46.0402	56.9384	-0.30651	0.40021	0.85501	FALSE	149.074	42.8168	1.7998	4.46e-11	1.54e-10	UP
Novel00463	NC_003295.1	-	3618333	3618668	336	2595	1614	3299	2197	2128	2283	627	831	651	2050	2169	3042	764.631	707.645	713.54	547.906	626.49	622.032	149.534	179.501	147.066	616.513	558.46	768.873	598.809	647.949	2030.07	2611.13	-0.36314	0.0013667	0.044131	DOWN	2199.38	2611.86	-0.24798	0.13319	0.58724	FALSE	849.262	1966.06	-1.211	2.2e-09	6.58e-09	DOWN
Novel00464	NC_003295.1	+	3628660	3628833	174	88	75	139	145	134	137	727	653	527	124	121	117	50.0711	63.4984	58.0551	69.8287	76.1793	72.0805	334.809	272.376	229.896	72.0112	60.16	57.1046	72.6962	63.092	127.624	106.681	0.25859	0.1595	0.77674	FALSE	111.498	106.71	0.063317	0.79494	0.99294	FALSE	785.215	80.2847	3.2899	1.66e-10	5.49e-10	UP
Novel00465	NC_003295.1	+	3637827	3637966	140	7	1	7	8	5	8	0	7	2	2	11	13	4.95021	1.05226	3.63367	4.78825	3.53284	5.23128	0	3.6289	1.08436	1.44354	6.7973	7.88588	4.51746	5.37557	6.38582	4.72616	0.4342	0.77546	1	FALSE	7.45953	4.7281	0.65782	0.493	0.90729	FALSE	3.30399	3.56973	-0.11161	1	1	FALSE
Novel00466	NC_003295.1	+	3651547	3651860	314	1387	1195	2375	1669	1474	1515	727	961	837	1294	1442	1483	437.321	560.647	549.679	445.391	464.354	441.702	185.531	222.126	202.332	416.421	397.29	401.094	450.482	404.935	1427.23	1737.04	-0.28341	0.095628	0.64748	FALSE	1287.36	1737.54	-0.43263	0.016243	0.18246	FALSE	1015.05	1307.5	-0.36526	0.074697	0.10058	FALSE
Novel00467	NC_003295.1	+	3659500	3660056	557	0	0	0	0	0	0	0	0	0	0	0	0	0	0	0	0	0	0	0	0	0	0	0	0	0	0	0	0	NA	NA	NA	NA	0	0	NA	NA	NA	NA	0	0	NA	NA	NA	NA
Novel00468	NC_003295.1	+	3660236	3660363	128	0	0	0	0	0	0	0	0	0	0	0	0	0	0	0	0	0	0	0	0	0	0	0	0	0	0	0	0	NA	NA	NA	NA	0	0	NA	NA	NA	NA	0	0	NA	NA	NA	NA
Novel00469	NC_003295.1	-	3666400	3668927	2528	3229	1432	2884	1919	1585	1281	16841	24599	25852	6361	8957	9351	126.457	83.4482	82.9074	63.6082	62.0203	46.3894	533.829	706.229	776.224	254.259	306.519	314.135	57.3393	291.638	1462.25	2614.72	-0.83847	0.00065249	0.02474	DOWN	7432.3	2615.4	1.5068	1.27e-19	1.87e-16	UP	26821.8	1969.2	3.7677	3.85e-66	1.46e-64	UP
Novel00470	NC_003295.1	+	3669166	3669765	600	758	265	743	512	387	344	1814	3079	3011	465	584	563	125.075	65.0647	89.9938	71.5046	63.803	52.4872	242.269	372.446	380.916	78.3122	84.2042	79.6878	62.5983	80.7347	378.947	592.681	-0.64526	0.023874	0.33136	FALSE	489.671	592.867	-0.2759	0.20348	0.69463	FALSE	3131.18	446.777	2.8091	5.84e-29	6.2e-28	UP
Novel00471	NC_003295.1	-	3704093	3704278	186	12	2	1	2	3	0	1	0	0	2	2	2	6.38737	1.58405	0.390717	0.901015	1.59547	0	0.430823	0	0	1.08654	0.930227	0.91317	0.832163	0.976645	1.55749	5.3535	-1.7813	0.32436	0.92092	FALSE	1.84351	5.35407	-1.5382	0.35859	0.83236	FALSE	0.477963	4.03068	-3.0761	0.20054	0.24843	FALSE
Novel00472	NC_003295.1	+	3695674	3697031	1358	5	4	3	3	1	4	0	0	1	2	1	2	0.364522	0.433921	0.160545	0.185113	0.072842	0.269654	0	0	0.0558946	0.148819	0.0637048	0.125073	0.17587	0.112532	2.41416	4.62726	-0.93864	0.52153	0.97568	FALSE	1.55955	4.62773	-1.5692	0.23316	0.73134	FALSE	0.380463	3.47479	-3.1911	0.12998	0.16771	FALSE
Novel00473	NC_003295.1	+	3704621	3705170	550	2575	37	151	113	37	79	60	397	70	56	41	69	463.52	9.91037	19.9521	17.2159	6.65458	13.1495	8.74178	52.3881	9.66062	10.2885	6.44901	10.6542	12.34	9.13058	68.5663	919.623	-3.7455	0.22731	0.85107	FALSE	50.9757	919.78	-4.1734	0.1943	0.6852	FALSE	199.538	693.944	-1.7982	0.47974	0.54111	FALSE
Novel00474	NC_003295.1	-	3704859	3705181	323	10665	193	842	632	305	412	339	2627	522	258	326	306	3268.98	88.0249	189.446	163.957	93.4069	116.773	84.1025	590.286	122.67	80.7133	87.3146	80.4551	124.712	82.8277	406.713	3887.54	-3.2568	0.24711	0.86738	FALSE	270.476	3888.24	-3.8455	0.20015	0.68846	FALSE	1315.01	2933.58	-1.1576	0.60141	0.65657	FALSE
Novel00475	NC_003295.1	+	3719617	3719837	221	2121	1816	2172	1749	1699	1559	1030	1653	1194	1528	1421	1817	950.171	1210.53	714.237	663.151	760.471	645.803	373.471	542.857	410.092	698.649	556.255	698.228	689.808	651.044	1537.87	2264.81	-0.55846	0.10377	0.67402	FALSE	1458.46	2265.22	-0.6352	0.070933	0.43444	FALSE	1547.1	1702.32	-0.13793	0.82371	0.86135	FALSE
Novel00476	NC_003295.1	-	3725194	3725508	315	1282	842	1668	1317	1264	1183	2253	2157	2220	867	1511	1363	402.931	393.779	384.823	350.34	396.934	343.812	573.142	496.987	534.949	278.123	414.979	367.468	363.695	353.523	1155.74	1324.22	-0.19633	0.10583	0.6791	FALSE	1120.02	1324.59	-0.24202	0.19391	0.68422	FALSE	2705.11	996.954	1.4401	2.67e-10	8.64e-10	UP
Novel00477	NC_003295.1	-	3741956	3742185	230	112	76	140	142	139	140	4193	6194	6455	64	232	205	48.2107	48.6784	44.2359	51.7339	59.7818	55.7245	1460.86	1954.56	2130.29	28.1177	87.2634	75.6939	55.7467	63.6917	129.358	115.5	0.16348	0.3676	0.92958	FALSE	145.926	115.53	0.33697	0.36436	0.83495	FALSE	6710.24	86.9353	6.2703	6.72e-136	1.1e-133	UP
Novel00478	NC_003295.1	+	3745804	3745883	80	3	3	2	2	1	1	72	71	55	0	1	0	3.71266	5.52436	1.81683	2.09486	1.23649	1.14434	72.1197	64.413	52.1846	0	1.08139	0	1.4919	0.360463	1.20471	3.15406	-1.3885	0.46319	0.96453	FALSE	0.283956	3.15431	-3.4736	0.11077	0.53516	FALSE	81.1327	2.36704	5.0991	2.36e-19	1.49e-18	UP
Novel00479	NC_003295.1	-	3745558	3745751	194	71	35	87	84	67	59	2479	2548	1819	49	96	91	36.2335	26.5777	32.5906	36.2821	34.1629	27.8418	1023.97	953.241	711.706	25.5224	42.8096	39.8359	32.7623	36.056	64.1236	65.6203	-0.033287	0.81935	1	FALSE	70.1971	65.6408	0.096819	0.75161	0.98586	FALSE	2802.61	49.4428	5.8249	8.54e-25	7.51e-24	UP
Novel00480	NC_003295.1	-	3762575	3763037	463	6	9	16	10	6	15	3	3	6	7	11	5	1.28299	2.8636	2.51139	1.80981	1.28189	2.9659	0.51922	0.470268	0.983649	1.52772	2.05534	0.917115	2.0192	1.50006	9.44466	11.0998	-0.23297	0.80522	1	FALSE	7.03165	11.1029	-0.659	0.33999	0.82234	FALSE	4.80655	8.34905	-0.79661	0.36199	0.42259	FALSE
Novel00481	NC_003295.1	-	3845281	3845850	570	2202	1568	2412	2644	2299	2185	3147	5579	4522	2619	2835	3170	382.469	405.249	307.523	388.688	398.975	350.932	442.419	710.373	602.179	464.289	430.279	472.301	379.532	455.623	2182.6	2220.9	-0.025096	0.86285	1	FALSE	2628.7	2221.4	0.24288	0.08446	0.47386	FALSE	5251.43	1670.75	1.6522	6.74e-16	3.29e-15	UP
Novel00482	NC_003295.1	+	3857988	3858103	116	30	15	38	22	32	31	115	325	409	20	34	40	25.6045	19.0495	23.8068	15.892	27.2881	24.4653	79.4422	203.344	267.63	17.4221	25.3567	29.2844	22.5485	24.0211	26.3812	28.1684	-0.094569	0.70581	1	FALSE	27.9749	28.1773	-0.010405	0.99011	1	FALSE	328.646	21.2249	3.9527	5.14e-06	1.15e-05	UP
Novel00483	NC_003295.1	-	3863246	3863317	72	0	0	0	0	0	0	0	0	0	0	0	0	0	0	0	0	0	0	0	0	0	0	0	0	0	0	0	0	NA	NA	NA	NA	0	0	NA	NA	NA	NA	0	0	NA	NA	NA	NA
Novel00484	NC_003295.1	-	3895572	3896929	1358	0	0	0	0	0	0	0	0	0	0	0	0	0	0	0	0	0	0	0	0	0	0	0	0	0	0	0	0	NA	NA	NA	NA	0	0	NA	NA	NA	NA	0	0	NA	NA	NA	NA
Novel00485	NC_003295.1	-	3897811	3897882	72	0	0	0	0	0	0	0	0	0	0	0	0	0	0	0	0	0	0	0	0	0	0	0	0	0	0	0	0	NA	NA	NA	NA	0	0	NA	NA	NA	NA	0	0	NA	NA	NA	NA
Novel00486	NC_003295.1	-	3905910	3905975	66	152	105	205	192	156	180	6	3	7	195	168	265	228.01	234.367	225.728	243.766	233.81	249.675	7.28482	3.299	8.05052	298.551	220.21	340.986	242.417	286.582	161.464	161.714	-0.0022375	0.97057	1	FALSE	191.55	161.759	0.24388	0.24333	0.74148	FALSE	6.6209	121.739	-4.2006	3.97e-27	3.96e-26	DOWN
Novel00487	NC_003295.1	+	3960634	3961143	510	53	24	56	41	30	43	6	5	9	22	33	25	10.2887	6.93253	7.97982	6.73641	5.81879	7.71871	0.942741	0.711549	1.3395	4.35894	5.59778	4.16298	6.75797	4.70657	34.7931	45.472	-0.38618	0.18279	0.81075	FALSE	24.2367	45.4853	-0.90821	0.0063524	0.098251	FALSE	8.10842	34.2578	-2.0789	1.4e-05	2.98e-05	DOWN
Novel00488	NC_003295.1	+	3961212	3961587	376	30	8	43	17	19	13	4	8	3	19	21	13	7.89927	3.13439	8.31105	3.78858	4.99859	3.1652	0.852479	1.54421	0.605624	5.10615	4.83174	2.93623	3.98412	4.29137	15.1051	25.6974	-0.76659	0.066424	0.5553	FALSE	16.4119	25.7085	-0.6475	0.10725	0.53084	FALSE	5.9596	19.4024	-1.7029	0.0073163	0.01158	DOWN
Novel00489	NC_003295.1	-	3978114	3978270	157	51	18	62	76	57	58	13	21	18	67	46	61	32.1606	16.8898	28.699	40.5629	35.9134	33.8201	6.63522	9.70789	8.70247	43.1224	25.3472	32.9963	36.7655	33.822	58.2464	43.1387	0.43319	0.1926	0.81868	FALSE	54.1251	43.1542	0.3268	0.5783	0.93969	FALSE	20.691	32.5352	-0.653	0.089538	0.1189	FALSE
Novel00490	NC_003295.1	-	3986294	3986476	183	0	0	0	0	0	0	0	0	0	0	0	0	0	0	0	0	0	0	0	0	0	0	0	0	0	0	0	0	NA	NA	NA	NA	0	0	NA	NA	NA	NA	0	0	NA	NA	NA	NA
Novel00491	NC_003295.1	-	3986613	3987199	587	0	0	0	0	0	0	0	0	0	0	0	0	0	0	0	0	0	0	0	0	0	0	0	0	0	0	0	0	NA	NA	NA	NA	0	0	NA	NA	NA	NA	0	0	NA	NA	NA	NA
Novel00492	NC_003295.1	+	4030521	4034642	4122	139	111	166	195	145	140	51726	56142	46276	121	159	180	3.33857	3.96703	2.92668	3.96407	3.4797	3.10933	1005.57	988.519	852.153	2.96623	3.33704	3.70851	3.5177	3.33726	146.31	150.33	-0.039103	0.90829	1	FALSE	138.737	150.363	-0.1161	0.82167	0.99758	FALSE	62725.5	113.07	9.1157	1.39e-102	1.11e-100	UP
Novel00493	NC_003295.1	-	4034611	4034695	85	15	7	4	9	8	5	9	7	8	9	7	10	17.4713	12.1319	3.41992	8.87235	9.31007	5.38514	8.48467	5.97701	7.14399	10.6992	7.12445	9.99116	7.85585	9.2716	6.73385	9.85453	-0.54936	0.57575	0.98596	FALSE	8.00609	9.85534	-0.29981	0.81607	0.99628	FALSE	9.88843	7.40507	0.41723	0.51767	0.57746	FALSE
Novel00494	NC_003295.1	-	4035262	4035450	189	638	290	713	682	548	617	416	581	603	444	478	483	334.205	226.041	274.159	302.369	286.814	298.861	176.377	223.11	242.173	237.383	218.795	217.03	296.015	224.403	564.592	558.236	0.016334	0.92288	1	FALSE	429.763	558.406	-0.37777	0.017755	0.19376	FALSE	639.326	420.619	0.60404	0.0057395	0.0091982	UP
Novel00495	NC_003295.1	-	4037356	4037538	183	7	6	8	27	12	25	1149	1628	1192	6	14	9	3.78705	4.83004	3.17698	12.3631	6.48652	12.5065	503.13	645.667	494.419	3.31305	6.61834	4.17663	10.452	4.70267	19.3209	7.6977	1.3277	0.0071615	0.1599	FALSE	8.63682	7.69924	0.16578	0.74293	0.98397	FALSE	1594.14	5.78753	8.1056	5.45e-119	5.71e-117	UP
Novel00496	NC_003295.1	-	4037679	4037994	316	41	41	47	99	63	69	2653	2912	2145	47	58	73	12.8455	19.1138	10.809	26.252	19.7213	19.9898	672.762	668.82	515.24	15.0293	15.8786	19.6187	21.9877	16.8422	70.1261	48.296	0.53805	0.023661	0.33099	FALSE	53.6796	48.3043	0.15222	0.37598	0.84157	FALSE	3142.04	36.2903	6.436	5.66e-42	1.03e-40	UP
Novel00497	NC_003295.1	+	4038983	4039164	182	48	13	39	101	78	76	1289	1475	1366	42	81	73	26.111	10.5226	15.5729	46.5013	42.394	38.2286	567.535	588.201	569.704	23.3188	38.5022	34.0633	42.3746	31.9614	77.8176	33.3591	1.222	1.37e-05	0.00088771	UP	58.4127	33.3694	0.80776	0.024676	0.23923	FALSE	1671.67	25.1533	6.0544	4.72e-110	4.2e-108	UP
Novel00498	NC_003295.1	+	4041114	4041368	255	56	42	108	170	125	135	2395	2313	2084	48	62	67	21.7421	24.2639	30.7793	55.8629	48.4899	48.4663	752.622	658.325	620.336	19.0208	21.0341	22.3136	50.9397	20.7895	131.087	69.9453	0.90623	2.94e-05	0.0017279	UP	53.5057	69.9693	-0.38703	0.13001	0.57835	FALSE	2777.91	52.6959	5.7202	1.7e-38	2.7e-37	UP
Novel00499	NC_003295.1	-	4053392	4053894	503	402	162	450	240	253	248	24	19	20	186	231	301	79.1246	47.4458	65.0159	39.9814	49.7547	45.1367	3.82344	2.74152	3.01809	37.3657	39.7298	50.8198	44.9576	42.6384	228.13	340.713	-0.5787	0.0045144	0.11688	FALSE	216.219	340.823	-0.65653	0.0032217	0.061065	FALSE	25.983	256.816	-3.3051	2.39e-18	1.4e-17	DOWN
Novel00500	NC_003295.1	+	4053802	4054239	438	358	172	555	340	336	385	90	97	146	365	406	381	80.9212	57.8503	92.0861	65.0459	75.8834	80.4698	16.4657	16.0732	25.3016	84.2067	80.1907	73.873	73.7997	79.4235	326.17	359.15	-0.13896	0.31656	0.9135	FALSE	352.534	359.283	-0.027358	0.59514	0.94289	FALSE	133.804	270.804	-1.0171	0.00043128	0.00078918	DOWN
Novel00501	NC_003295.1	+	4082507	4082689	183	588	310	640	495	464	391	61	92	59	341	577	628	318.112	249.552	254.158	226.657	250.812	195.601	26.711	36.4873	24.4721	188.292	272.77	291.436	224.357	250.833	414.15	533.106	-0.36427	0.0061535	0.14641	FALSE	461.181	533.253	-0.20949	0.2833	0.7825	FALSE	85.0262	401.464	-2.2393	1.69e-20	1.14e-19	DOWN
Novel00502	NC_003295.1	-	4101041	4101409	369	1290	547	1370	1095	911	867	44	72	94	929	755	919	346.112	218.38	269.817	248.658	244.216	215.099	9.55516	14.1616	19.3362	254.4	177.008	211.507	235.991	214.305	878.593	1088.5	-0.30907	0.061559	0.53837	FALSE	804.118	1088.83	-0.4373	0.041787	0.32777	FALSE	82.9511	820.23	-3.3057	3.82e-23	3.12e-22	DOWN
Novel00503	NC_003295.1	-	4101542	4103004	1463	5623	2322	6066	4156	3669	3735	422	447	1043	3946	3281	4170	380.52	233.813	301.324	238.038	248.076	233.718	23.1142	22.1752	54.114	272.547	194.014	242.062	239.944	236.208	3541.9	4735.8	-0.41908	0.016457	0.26537	FALSE	3510.73	4737.27	-0.43229	0.042912	0.33233	FALSE	760.916	3569.06	-2.2297	3.89e-11	1.35e-10	DOWN
Novel00504	NC_003295.1	+	4103060	4103515	456	318	172	434	365	306	318	55	54	71	318	241	294	69.0424	55.5667	69.1672	67.0723	66.3802	63.8423	9.66517	8.59477	11.8185	70.4677	45.7219	54.7542	65.7649	56.9813	302.598	313.86	-0.052717	0.56565	0.98425	FALSE	264.576	313.96	-0.2469	0.17265	0.65949	FALSE	72.9188	236.481	-1.6974	8.41e-12	3.05e-11	DOWN
Novel00505	NC_003295.1	-	4120854	4121053	200	787	471	768	808	702	735	356	522	494	496	700	905	389.581	346.93	279.066	338.529	347.207	336.437	142.637	189.429	187.485	250.599	302.789	384.285	340.724	312.558	687.597	720.515	-0.067466	0.79107	1	FALSE	628.909	720.683	-0.19651	0.44452	0.88285	FALSE	547.743	542.211	0.014647	0.82654	0.86391	FALSE
Novel00506	NC_003295.1	+	4121808	4122243	436	297	196	472	377	313	331	85	101	90	291	272	282	67.4409	66.2248	78.6739	72.4552	71.0133	69.5005	15.6223	16.8128	15.6684	67.4426	53.9703	54.9284	70.9897	58.7804	312.32	329.874	-0.078889	0.48829	0.9699	FALSE	260.331	329.98	-0.34203	0.039963	0.32167	FALSE	111.561	248.488	-1.1553	9.81e-07	2.34e-06	DOWN
Novel00507	NC_003295.1	+	4136537	4136784	248	151	100	178	199	171	149	1691	1727	1263	265	375	323	60.2808	59.4018	52.1607	67.2382	68.2066	55.0023	546.391	505.412	386.564	107.975	130.813	110.608	63.4824	116.465	158.824	151.547	0.067668	0.61778	0.99332	FALSE	291.636	151.585	0.94404	1.58e-06	0.00019303	UP	1916.17	114.059	4.0704	4.23e-17	2.25e-16	UP
Novel00508	NC_003295.1	-	4158586	4158909	324	1734	997	1953	1692	1536	1420	2873	3277	3801	1339	1645	1937	529.856	453.316	438.059	437.593	468.951	401.226	710.562	734.069	890.477	417.603	439.231	507.714	435.924	454.849	1424.88	1634.29	-0.19782	0.099063	0.66008	FALSE	1487.49	1634.73	-0.13617	0.44544	0.88285	FALSE	4009.84	1230.48	1.7043	1.22e-16	6.25e-16	UP
Novel00509	NC_003295.1	-	4160802	4161105	304	60	24	66	61	55	76	6	5	13	63	63	70	19.5403	11.6302	15.7778	16.814	17.8966	22.8869	1.58157	1.19372	3.24593	20.9409	17.9283	19.5551	19.1992	19.4747	58.9112	50.4484	0.22373	0.53014	0.97568	FALSE	60.018	50.4646	0.25012	0.52777	0.91766	FALSE	9.63027	38.0251	-1.9813	1.09e-05	2.35e-05	DOWN
Novel00510	NC_003295.1	-	4221981	4222329	349	187	113	179	196	201	136	2183	2683	1947	176	243	292	53.0481	47.6984	37.2737	47.0593	56.9708	35.6747	501.233	557.957	423.458	50.9583	60.2356	71.0546	46.5683	60.7495	163.887	170.87	-0.060199	0.90987	1	FALSE	213.527	170.909	0.32119	0.069676	0.42954	FALSE	2758.87	128.575	4.4234	2.27e-40	3.84e-39	UP
Novel00511	NC_003295.1	+	4222340	4222803	464	648	525	891	1200	892	847	4733	5704	4254	858	1328	1304	138.264	166.683	139.552	216.71	190.164	167.114	817.391	892.209	695.904	186.852	247.601	238.668	191.329	224.374	895.776	735.812	0.2838	0.045774	0.46304	FALSE	1048.41	735.996	0.51043	0.0010961	0.027999	UP	5952.92	553.625	3.4266	1.31e-31	1.55e-30	UP
Novel00512	NC_003295.1	-	4235216	4235488	273	144	116	188	265	178	176	1778	2314	1900	190	294	287	52.222	62.596	50.0461	81.3389	64.4969	59.0196	521.892	615.185	528.276	70.3265	93.1658	89.2799	68.2851	84.2574	188.122	160.513	0.22898	0.15182	0.76177	FALSE	231.652	160.552	0.52892	0.0042162	0.072873	FALSE	2413.36	120.755	4.3209	3.62e-76	1.74e-74	UP
Novel00513	NC_003295.1	-	4239196	4239281	86	4	5	7	14	11	20	218	322	238	5	7	5	4.60485	8.5649	5.91527	13.6409	12.6525	21.2901	203.128	271.746	210.062	5.87489	7.0416	4.93749	15.8612	5.95133	13.7739	5.89062	1.2254	0.036056	0.40362	FALSE	5.17668	5.8919	-0.18671	0.9742	1	FALSE	311.727	4.42783	6.1375	4.71e-69	1.91e-67	UP
Novel00514	NC_003295.1	-	4239723	4239818	96	0	0	0	0	0	0	0	0	0	0	0	0	0	0	0	0	0	0	0	0	0	0	0	0	0	0	0	0	NA	NA	NA	NA	0	0	NA	NA	NA	NA	0	0	NA	NA	NA	NA
Novel00515	NC_003295.1	+	4242197	4242328	132	3	0	1	0	6	1	79	90	83	2	1	3	2.2501	0	0.550556	0	4.49634	0.693541	47.9584	49.485	47.7281	1.53103	0.655387	1.93011	1.72996	1.37218	2.29445	1.26556	0.85837	0.85701	1	FALSE	1.83777	1.26595	0.53773	0.9578	1	FALSE	102.034	0.95621	6.7375	2.87e-37	4.4e-36	UP
Novel00516	NC_003295.1	-	4242621	4242749	129	10	9	17	36	30	32	1404	1653	1378	5	22	16	7.67474	10.2779	9.57711	23.3845	23.0045	22.7094	872.145	930.012	810.829	3.91659	14.7538	10.5333	23.0328	9.73458	29.9819	12.6993	1.2393	0.00258	0.073604	FALSE	12.4964	12.7028	-0.023628	0.97065	1	FALSE	1795.86	9.5572	7.5539	3.88e-131	5.06e-129	UP
Novel00517	NC_003295.1	+	4257838	4258470	633	187	127	264	298	277	226	28602	28634	24111	213	326	333	29.2477	29.5564	30.3093	39.4482	43.287	32.6852	3620.8	3283.1	2891.22	34.0019	44.5539	44.6761	38.4735	41.0773	245.652	200.885	0.29024	0.074858	0.58816	FALSE	261.807	200.943	0.38171	0.046398	0.34505	FALSE	33246.6	151.255	7.7801	1.91e-56	5.5e-55	UP
Novel00518	NC_003295.1	+	4278247	4278498	252	75	77	79	55	42	36	64	58	57	19	72	60	29.4655	45.0133	22.7825	18.2885	16.4866	13.0782	20.3512	16.7045	17.169	7.6187	24.7175	20.2202	15.9511	17.5188	40.5542	87.5884	-1.1109	0.032641	0.38141	FALSE	43.97	87.6016	-0.99444	0.11832	0.5528	FALSE	73.3471	65.7939	0.15679	0.56129	0.6186	FALSE
Novel00519	NC_003295.1	+	4278816	4279105	290	2	0	0	1	0	0	0	1	0	0	0	2	0.682787	0	0	0.288946	0	0	0	0.250269	0	0	0	0.585688	0.0963154	0.195229	0.282389	0.667754	-1.2416	0.93373	1	FALSE	0.556441	0.667851	-0.2633	1	1	FALSE	0.363295	0.50389	-0.47197	1	1	FALSE
Novel00520	NC_003295.1	-	4280944	4281167	224	0	0	0	0	0	0	0	0	0	0	0	0	0	0	0	0	0	0	0	0	0	0	0	0	0	0	0	0	NA	NA	NA	NA	0	0	NA	NA	NA	NA	0	0	NA	NA	NA	NA
Novel00521	NC_003295.1	+	4281629	4281756	128	0	0	0	0	0	0	0	0	0	0	0	0	0	0	0	0	0	0	0	0	0	0	0	0	0	0	0	0	NA	NA	NA	NA	0	0	NA	NA	NA	NA	0	0	NA	NA	NA	NA
Novel00522	NC_003295.1	+	4291564	4291841	278	157	115	169	156	140	165	115	170	155	114	149	235	55.9124	60.9402	44.1791	47.0213	49.8155	54.3357	33.1485	44.3823	42.3211	41.437	46.3675	71.789	50.3909	53.1978	141.368	159.298	-0.17227	0.5223	0.97568	FALSE	148.683	159.332	-0.099799	0.94393	1	FALSE	175.698	119.82	0.55223	0.014603	0.022072	UP
Novel00523	NC_003295.1	+	4306692	4306763	72	0	0	0	0	0	0	0	0	0	0	0	0	0	0	0	0	0	0	0	0	0	0	0	0	0	0	0	0	NA	NA	NA	NA	0	0	NA	NA	NA	NA	0	0	NA	NA	NA	NA
Novel00524	NC_003295.1	+	4314584	4314741	158	210	208	258	161	142	184	39	78	46	99	167	158	131.588	193.935	118.669	85.3854	88.9023	106.612	19.7797	35.8297	22.0989	63.3149	91.439	84.9248	93.6333	79.8929	149.313	250.844	-0.74845	0.049494	0.47705	FALSE	126.978	250.892	-0.98249	0.014063	0.16725	FALSE	64.4789	188.53	-1.5479	0.00032487	0.00060108	DOWN
Novel00525	NC_003295.1	-	4320263	4321689	1427	111	67	120	182	172	117	6065	9776	7727	115	200	218	7.7011	6.91675	6.11128	10.6872	11.923	7.50599	340.579	497.213	411.014	8.14332	12.1249	12.9738	10.0387	11.0807	144.466	105.014	0.46015	0.037364	0.41078	FALSE	158.795	105.04	0.59622	0.0040715	0.071597	FALSE	9390.25	79.0445	6.8924	6.94e-150	1.57e-147	UP
Novel00526	NC_003295.1	-	4321767	4322304	538	31	19	41	45	50	24	1714	2660	2126	46	45	65	5.7047	5.20262	5.5383	7.00883	9.19326	4.0839	255.294	358.843	299.951	8.6398	7.23606	10.2604	6.76199	8.7121	36.6693	31.4602	0.22104	0.57803	0.98625	FALSE	47.4029	31.4694	0.59103	0.077505	0.45534	FALSE	2594.46	23.6919	6.7749	5.51e-135	8.51e-133	UP
Novel00527	NC_003295.1	+	4322261	4322754	494	53	32	55	79	51	46	2262	3493	2891	42	74	77	10.6219	9.54276	8.09116	13.4003	10.2123	8.52466	366.925	513.188	444.213	8.59113	12.9592	13.2373	10.7124	11.5959	53.3999	49.5403	0.10824	0.60728	0.99125	FALSE	57.5379	49.5523	0.21556	0.3709	0.84002	FALSE	3450.06	37.2853	6.5319	3.21e-135	5.09e-133	UP
Novel00528	NC_003295.1	-	4328616	4328753	138	81	43	71	56	56	31	244	273	299	51	204	234	58.1112	45.9029	37.3899	34.0035	40.1412	20.565	141.684	143.578	164.461	37.3438	127.886	144.003	31.5699	103.078	43.9241	69.0684	-0.65301	0.025239	0.33703	FALSE	141.369	69.0844	1.033	0.079421	0.46106	FALSE	329.561	51.9841	2.6644	9.82e-26	9.02e-25	UP
Novel00529	NC_003295.1	-	4335409	4335489	81	81	83	96	129	81	86	12	8	11	53	174	183	99.0042	150.954	86.1314	133.45	98.9194	97.1985	11.8716	7.1682	10.3081	66.1179	185.839	191.867	109.856	147.941	89.8074	97.3275	-0.11601	0.99957	1	FALSE	119.38	97.3445	0.29439	0.36412	0.83495	FALSE	12.827	73.1328	-2.5113	3.49e-06	7.89e-06	DOWN
Novel00530	NC_003295.1	-	4337165	4337245	81	86	84	110	93	92	89	2	5	5	77	215	209	105.116	152.773	98.6922	96.2084	112.353	100.589	1.97859	4.48013	4.68549	96.058	229.628	219.127	103.05	181.604	84.2084	103.233	-0.29387	0.43598	0.95733	FALSE	146.886	103.254	0.5085	0.13867	0.59727	FALSE	4.67472	77.6013	-4.0531	8.74e-13	3.37e-12	DOWN
Novel00531	NC_003295.1	+	4340788	4341096	309	2226	2757	2629	2393	2111	1976	94	140	75	2328	4687	5655	713.215	1314.41	618.311	648.932	675.789	585.43	24.377	32.8833	18.4235	761.294	1312.23	1554.21	636.717	1209.24	1984.93	2930.06	-0.56184	0.38096	0.9343	FALSE	3741.33	2930.46	0.35243	0.23426	0.73245	FALSE	124.325	2200.02	-4.1453	1e-06	2.39e-06	DOWN
Novel00532	NC_003295.1	-	4341694	4342702	1009	18	13	13	18	19	12	5	4	4	10	12	22	1.76618	1.89803	0.936326	1.49485	1.86271	1.08877	0.397091	0.287723	0.300911	1.00147	1.02887	1.85168	1.48211	1.29401	15.0785	16.4807	-0.12828	1	1	FALSE	13.1241	16.4831	-0.32877	0.73179	0.9827	FALSE	5.36485	12.3852	-1.207	0.098285	0.12955	FALSE
Novel00533	NC_003295.1	+	4380734	4380957	224	454	146	456	528	475	471	11	19	30	347	314	361	200.66	96.0187	147.942	197.515	209.762	192.495	3.9351	6.15617	10.1658	156.534	121.27	136.865	199.924	138.223	451.831	350.994	0.36434	0.20855	0.83186	FALSE	314.373	351.11	-0.15945	0.43102	0.87439	FALSE	23.5741	264.663	-3.4889	6.79e-10	2.13e-09	DOWN
Novel00534	NC_003295.1	+	4400488	4400679	192	185	223	275	220	200	218	56	68	53	234	199	213	95.3947	171.102	104.089	96.0144	103.041	103.945	23.3721	25.7047	20.9529	123.152	89.6652	94.2135	101	102.344	195.673	255.107	-0.38266	0.43846	0.95733	FALSE	199.909	255.155	-0.35203	0.48871	0.90601	FALSE	71.6345	191.69	-1.4201	0.0037681	0.0061685	DOWN
Novel00535	NC_003295.1	-	4404538	4405263	726	0	0	0	0	0	0	0	0	0	0	0	0	0	0	0	0	0	0	0	0	0	0	0	0	0	0	0	0	NA	NA	NA	NA	0	0	NA	NA	NA	NA	0	0	NA	NA	NA	NA
Novel00536	NC_003295.1	+	4419863	4420008	146	74	64	116	92	66	67	689	833	445	80	123	91	50.1802	64.577	57.7405	52.8019	44.717	42.0115	378.162	414.092	231.354	55.3688	72.8827	52.9326	46.5102	60.3947	68.524	89.98	-0.393	0.11765	0.70074	FALSE	89.0108	90.0041	-0.01601	0.97405	1	FALSE	801.247	67.7105	3.5648	7.03e-10	2.2e-09	UP
Novel00537	NC_003295.1	-	4425610	4426072	463	95	46	95	122	101	109	1	6	3	48	111	118	20.314	14.6362	14.9114	22.0797	21.5785	21.5522	0.173073	0.940536	0.491824	10.4758	20.7403	21.6439	21.7368	17.62	101.556	81.7016	0.31384	0.15435	0.76603	FALSE	81.6088	81.7237	-0.0020302	0.93143	1	FALSE	3.79912	61.5308	-4.0176	5.32e-16	2.62e-15	DOWN
Novel00538	NC_003295.1	+	4426194	4427071	878	4068	3970	4635	5873	5266	4769	393	685	462	5551	5862	7533	458.712	666.111	383.646	560.506	593.291	497.255	35.8682	56.6241	39.9408	638.858	577.595	728.632	550.351	648.362	4874.74	4731.36	0.04307	0.59544	0.99125	FALSE	5756.39	4732.2	0.28266	0.15223	0.61867	FALSE	612.47	3555.49	-2.5373	2.85e-07	7.16e-07	DOWN
Novel00539	NC_003295.1	-	4433544	4434186	643	10	35	30	30	31	24	0	0	2	23	28	23	1.53972	8.01877	3.39067	3.90954	4.76906	3.41701	0	0	0.236096	3.61447	3.7672	3.03775	4.03187	3.47314	26.1463	30.2099	-0.20842	1	1	FALSE	22.6201	30.2133	-0.41758	0.80717	0.99484	FALSE	0.760926	22.6527	-4.8958	0.0090656	0.014165	DOWN
Novel00540	NC_003295.1	-	4434544	4434949	406	2898	2085	2763	2950	2727	2632	3	17	11	4332	2993	3753	706.685	756.538	494.572	608.851	664.417	593.48	0.592116	3.03898	2.05654	1078.18	637.753	785.032	622.249	833.654	2548.77	2825.88	-0.1489	0.68349	1	FALSE	3451.73	2826.44	0.28833	0.34773	0.82915	FALSE	11.795	2125.04	-7.4932	8.71e-53	2.23e-51	DOWN
Novel00541	NC_003295.1	-	4435378	4435508	131	801	593	702	836	793	772	2	4	9	986	807	1119	605.361	666.859	389.44	534.749	598.802	539.501	1.2234	2.21612	5.21484	760.56	532.935	725.427	557.684	672.974	737.05	773.836	-0.070266	0.95209	1	FALSE	895.024	773.972	0.20964	0.33193	0.81594	FALSE	5.83327	581.738	-6.6399	4.34e-28	4.48e-27	DOWN
Novel00542	NC_003295.1	-	4435681	4435939	259	1109	924	1001	1280	1139	1069	7	14	12	1718	1140	1595	423.921	525.561	280.873	414.119	435.016	377.854	2.16576	3.92314	3.51683	670.272	380.783	522.993	408.997	524.683	1068.7	1134.83	-0.086613	0.94335	1	FALSE	1385.22	1135.01	0.28741	0.3534	0.83236	FALSE	12.9974	852.803	-6.0359	7.76e-20	5.02e-19	DOWN
Novel00543	NC_003295.1	-	4436056	4436536	481	2997	2157	3216	3324	3082	3097	24	17	37	3584	3080	4285	616.872	660.627	485.899	579.07	633.825	589.444	3.99832	2.56513	5.83884	752.923	553.959	756.555	600.779	687.812	2915.55	3017.49	-0.049579	1	1	FALSE	3355.48	3018.15	0.15286	0.37632	0.8419	FALSE	31.7243	2269.8	-6.1608	4.31e-78	2.24e-76	DOWN
Novel00544	NC_003295.1	+	4436696	4438043	1348	54	30	68	64	59	76	0	1	3	60	61	77	3.96604	3.27855	3.66601	3.97837	4.32956	5.16143	0	0.0538413	0.168928	4.49769	3.91482	4.85105	4.48979	4.42119	61.082	52.2222	0.22608	0.4441	0.95968	FALSE	60.3189	52.2377	0.20752	0.53453	0.91788	FALSE	1.50468	39.3351	-4.7083	5.65e-13	2.21e-12	DOWN
Novel00545	NC_003295.1	-	4449647	4450408	762	373	246	439	396	386	357	388	453	334	275	324	362	48.4627	47.5588	41.8682	43.5467	50.1088	42.8903	40.8026	43.1468	33.2706	36.4675	36.7843	40.3449	45.5153	37.8655	349.876	373.615	-0.094709	0.59883	0.99125	FALSE	291.601	373.71	-0.35792	0.072204	0.43764	FALSE	477.097	281.198	0.7627	0.00051943	0.00093849	UP
Novel00546	NC_003295.1	-	4450973	4451483	511	52	51	77	72	54	61	2	0	4	51	58	71	10.0748	14.7028	10.9508	11.8066	10.4533	10.9284	0.313632	0	0.594167	10.085	9.81927	11.7997	11.0628	10.568	57.0512	65.3017	-0.19486	0.63152	0.99465	FALSE	54.5615	65.3167	-0.25957	0.49275	0.90729	FALSE	2.47778	49.1078	-4.3088	2.21e-14	9.65e-14	DOWN
Novel00547	NC_003295.1	+	4450408	4451016	609	389	244	416	432	378	387	105	109	105	379	327	467	63.2391	59.0233	49.6422	59.4404	61.3983	58.1755	13.816	12.9902	13.087	62.8854	46.4518	65.123	59.6714	58.1534	366.666	371.804	-0.020076	0.96379	1	FALSE	359.062	371.894	-0.050659	0.85189	1	FALSE	129.734	279.813	-1.1089	2.7e-06	6.16e-06	DOWN
Novel00548	NC_003295.1	+	4452775	4452945	171	59	41	62	62	66	60	16	22	22	49	52	86	34.1593	35.3215	26.3494	30.3816	38.1794	32.1219	7.49783	9.33753	9.76554	28.9553	26.3075	42.7107	33.561	32.6578	57.8892	58.2647	-0.0093294	0.92552	1	FALSE	56.3119	58.2776	-0.049502	0.99671	1	FALSE	24.0101	43.8309	-0.86831	0.029155	0.042177	DOWN
Novel00549	NC_003295.1	+	4453080	4453460	381	93	52	92	90	84	86	9	16	11	86	104	128	24.1664	20.1062	17.5484	19.794	21.809	20.6643	1.89291	3.0479	2.19148	22.8087	23.6146	28.5312	20.7557	24.9848	79.7869	83.4912	-0.065471	0.8442	1	FALSE	96.0672	83.5117	0.20207	0.36386	0.83495	FALSE	14.2995	62.8467	-2.1359	4.2e-08	1.14e-07	DOWN
Novel00550	NC_003295.1	-	4537363	4537987	625	60	44	73	82	70	65	2953	3039	2361	88	101	113	9.5044	10.3711	8.48825	10.9938	11.079	9.52093	378.612	352.903	286.738	14.2276	13.9802	15.3544	10.5312	14.5207	66.4057	63.1264	0.073064	0.67072	1	FALSE	91.7612	63.1417	0.53929	0.026591	0.25156	FALSE	3413.75	47.4975	6.1674	6.76e-36	9.72e-35	UP
Novel00551	NC_003295.1	+	4537839	4538446	608	249	117	328	293	286	243	19576	19757	15186	253	384	399	40.5461	28.3487	39.2054	40.3812	46.5312	36.5889	2580.07	2358.43	1895.87	42.048	54.6386	55.7319	41.1671	50.8062	252.471	233.062	0.1154	0.72707	1	FALSE	311.022	233.14	0.41582	0.049903	0.3571	FALSE	22311.9	175.665	6.9888	6.18e-37	9.25e-36	UP
Novel00552	NC_003295.1	-	4579880	4580724	845	1093	527	1357	1320	1029	1135	81	90	95	303	1548	1635	128.061	91.8766	116.707	130.898	120.459	122.966	7.68139	7.73021	8.53369	36.2338	158.484	164.322	124.774	119.68	1064	1008.46	0.077336	0.72919	1	FALSE	1003.41	1008.78	-0.0077085	0.96431	1	FALSE	107.556	759.922	-2.8208	9.28e-35	1.29e-33	DOWN
Novel00553	NC_003295.1	+	4581253	4581350	98	581	351	585	688	554	480	67	60	118	261	725	959	586.953	527.633	433.815	588.271	559.198	448.396	54.7848	44.4355	91.3957	269.118	640.006	831.05	531.955	580.058	525.936	538.455	-0.03394	1	1	FALSE	566.531	538.583	0.072987	0.7087	0.98131	FALSE	98.7158	405.223	-2.0374	1.76e-17	9.61e-17	DOWN
Novel00554	NC_003295.1	+	4581615	4581724	110	653	378	606	794	552	545	72	68	165	255	790	997	587.725	506.233	400.364	604.843	496.396	453.576	52.4507	44.8664	113.857	234.248	621.307	769.728	518.272	541.761	575.294	582.658	-0.018351	0.89472	1	FALSE	593.403	582.791	0.026035	0.78886	0.99294	FALSE	121.894	438.465	-1.8468	2.15e-10	7.02e-10	DOWN
Novel00555	NC_003295.1	+	4582438	4582692	255	812	519	876	882	737	712	94	112	151	397	976	1253	315.26	299.832	249.654	289.83	285.897	255.615	29.5392	31.8774	44.9476	157.318	331.117	417.297	277.114	301.911	712.968	783.36	-0.13584	0.41408	0.94692	FALSE	768.503	783.549	-0.027972	0.88761	1	FALSE	143.067	589.517	-2.0428	5.27e-19	3.24e-18	DOWN
Novel00556	NC_003295.1	+	4593210	4593353	144	251	155	345	298	239	278	297	433	348	259	293	335	172.57	158.57	174.113	173.408	164.179	176.737	165.274	218.238	183.437	181.746	176.026	197.568	171.441	185.113	249.146	258.794	-0.054813	0.67897	1	FALSE	269.533	258.872	0.058225	0.83635	1	FALSE	431.663	194.908	1.1471	3.71e-07	9.21e-07	UP
Novel00557	NC_003295.1	+	4616161	4616294	134	147	90	176	162	162	175	77	100	58	120	219	210	108.609	98.9438	95.4515	101.304	119.589	119.558	46.0466	54.1627	32.8544	90.4908	141.388	133.091	113.484	121.657	153.433	144.268	0.088849	0.63074	0.99465	FALSE	163.762	144.307	0.18245	0.3257	0.81329	FALSE	95.1995	108.616	-0.19021	0.45511	0.5171	FALSE
Novel00558	NC_003295.1	-	4619537	4620175	639	900	427	1038	1145	1025	1102	2662	4402	2962	975	1026	1142	139.443	98.4414	118.052	150.148	158.674	157.88	333.825	499.982	351.847	154.181	138.905	151.775	155.567	148.287	1003.06	805.677	0.31613	0.021588	0.31618	FALSE	959.654	805.922	0.25187	0.21659	0.71497	FALSE	3998.49	607.029	2.7196	5.55e-20	3.61e-19	UP
Novel00559	NC_003295.1	-	4627868	4628032	165	973	1024	992	822	920	783	44	47	83	652	891	1166	583.825	914.254	436.921	417.448	551.551	434.434	21.3688	20.6737	38.1825	399.293	467.16	600.135	467.811	488.863	778.521	1141.2	-0.55174	0.31964	0.91622	FALSE	811.854	1141.36	-0.49146	0.42861	0.87313	FALSE	69.6837	857.084	-3.6205	4.43e-07	1.09e-06	DOWN
Novel00560	NC_003295.1	-	4642911	4643014	104	6	9	6	12	11	7	0	0	0	11	9	13	5.71178	12.7485	4.19269	9.66858	10.4626	6.16185	0	0	0	10.6878	7.48654	10.6156	8.76436	9.59664	9.19178	8.46054	0.11959	0.65493	0.99738	FALSE	10.1278	8.46115	0.2594	0.50693	0.91009	FALSE	0	6.34529	#NAME?	0.0040398	0.0065912	DOWN
Novel00561	NC_003295.1	-	4649478	4649685	208	899	418	879	914	763	855	63	57	71	1208	1296	1607	427.908	296.049	307.115	368.212	362.863	376.313	24.2711	19.8892	25.9098	586.856	539.031	656.126	369.129	594.004	774.798	758.505	0.030662	0.87762	1	FALSE	1249.48	758.712	0.7197	3.55e-05	0.0020248	UP	77.8323	571.285	-2.8758	1.41e-25	1.29e-24	DOWN
Novel00562	NC_003295.1	-	4651263	4652037	775	3536	1555	3392	3260	2995	2906	596	712	757	3126	3904	5006	451.715	295.583	318.075	352.477	382.276	343.273	61.6249	66.6781	74.1419	407.582	435.793	548.56	359.342	463.978	2809.67	2917.9	-0.054532	0.66502	0.99787	FALSE	3625.37	2918.71	0.3128	0.10787	0.53208	FALSE	831.542	2197.97	-1.4023	7.09e-09	2.04e-08	DOWN
Novel00563	NC_003295.1	-	4719256	4720697	1442	113	46	124	182	117	96	17699	18304	15745	116	235	176	7.7583	4.69941	6.2493	10.576	8.02606	6.0947	983.547	921.268	828.795	8.12869	14.0986	10.3653	8.23225	10.8642	119.777	95.3653	0.32881	0.33129	0.92167	FALSE	157.407	95.3955	0.72251	0.01797	0.19515	FALSE	21099.6	71.8767	8.1975	1.56e-78	8.15e-77	UP
Novel00564	NC_003295.1	-	4724208	4724323	116	13	11	24	28	9	22	1344	1446	1019	15	25	28	11.0953	13.9697	15.0359	20.2262	7.67478	17.3624	928.438	904.723	666.785	13.0666	18.6446	20.4991	15.0878	17.4034	17.6835	16.6314	0.088495	0.84482	1	FALSE	20.2827	16.6366	0.28589	0.52272	0.91726	FALSE	1555.4	12.5226	6.9566	2.21e-34	3.03e-33	UP
Novel00565	NC_003295.1	-	4725260	4725977	718	2790	2222	3802	3706	3202	3210	14862	15888	13730	3043	3891	4345	384.71	455.901	384.825	432.51	441.142	409.286	1658.69	1606.02	1451.5	428.258	468.823	513.925	427.646	470.335	3098.05	3138.24	-0.018592	0.88922	1	FALSE	3407.93	3139.02	0.11858	0.33205	0.81594	FALSE	18099.3	2361.3	2.9383	4.75e-28	4.89e-27	UP
Novel00566	NC_003295.1	-	4776102	4776284	183	83	44	104	110	58	78	160	204	223	62	73	84	44.9035	35.4203	41.3007	50.3682	31.3515	39.0202	70.0617	80.9067	92.4961	34.2349	34.5099	38.9819	40.2467	35.9089	74.359	78.9873	-0.087113	0.6994	1	FALSE	66.393	79.0114	-0.25103	0.29517	0.78968	FALSE	235.429	59.5038	1.9842	2.17e-14	9.51e-14	UP
Novel00567	NC_003295.1	+	4800838	4801472	635	422	272	585	489	399	416	841	962	860	325	480	531	65.7949	63.1024	66.951	64.5283	62.1557	59.9744	106.129	109.953	102.8	51.7175	65.3942	71.0159	62.2195	62.7092	398.673	442.588	-0.15076	0.26319	0.87845	FALSE	400.896	442.718	-0.14316	0.45517	0.88998	FALSE	1078.65	333.288	1.6944	5.66e-15	2.59e-14	UP
Novel00568	NC_003295.1	-	4815022	4815210	189	184	143	308	204	164	157	1400	1170	2001	139	368	326	96.385	111.462	118.431	90.4447	85.8349	76.0474	593.578	449.293	803.628	74.3158	168.445	146.484	84.109	129.748	160.392	220.161	-0.45695	0.0064308	0.14998	FALSE	245.177	220.228	0.15483	0.57037	0.936	FALSE	1855.51	165.772	3.4845	4.24e-12	1.57e-11	UP
Novel00569	NC_003295.1	+	4823310	4823605	296	26	20	18	25	16	24	17	36	30	13	17	25	8.69631	9.95381	4.41932	7.07723	5.347	7.42277	4.60223	8.82706	7.69306	4.43792	4.96855	7.1727	6.61566	5.52639	19.7707	24.262	-0.29533	0.72603	1	FALSE	16.4573	24.2651	-0.56016	0.3516	0.83193	FALSE	32.6179	18.227	0.83958	0.019084	0.028384	UP
Novel00570	NC_003295.1	-	4880565	4881335	771	2639	1788	2878	2945	2603	2450	85	152	125	2397	2828	3775	338.874	341.636	271.276	320.071	333.965	290.91	8.83438	14.3085	12.3062	314.153	317.32	415.812	314.982	349.095	2450.09	2608.93	-0.090626	0.66585	0.99787	FALSE	2715.21	2609.54	0.057272	0.5268	0.91753	FALSE	143.406	1962.99	-3.7749	2.36e-60	7.66e-59	DOWN
Novel00571	NC_003295.1	+	4881456	4881674	219	315	207	399	433	390	366	8	20	19	216	440	426	142.403	139.244	132.405	165.676	176.158	152.997	2.92723	6.62813	6.58536	99.6638	173.812	165.196	164.944	146.224	364.429	322.574	0.17601	0.20189	0.82649	FALSE	321.131	322.661	-0.0068576	0.87653	1	FALSE	18.3184	242.834	-3.7286	5.11e-34	6.89e-33	DOWN
Novel00572	NC_003295.1	-	4915027	4915250	224	0	0	0	0	0	0	0	0	0	0	0	0	0	0	0	0	0	0	0	0	0	0	0	0	0	0	0	0	NA	NA	NA	NA	0	0	NA	NA	NA	NA	0	0	NA	NA	NA	NA
Novel00573	NC_003295.1	+	4919678	4919828	151	0	0	0	0	0	0	0	0	0	0	0	0	0	0	0	0	0	0	0	0	0	0	0	0	0	0	0	0	NA	NA	NA	NA	0	0	NA	NA	NA	NA	0	0	NA	NA	NA	NA
Novel00574	NC_003295.1	+	4920057	4920197	141	0	0	0	0	0	0	0	0	0	0	0	0	0	0	0	0	0	0	0	0	0	0	0	0	0	0	0	0	NA	NA	NA	NA	0	0	NA	NA	NA	NA	0	0	NA	NA	NA	NA
Novel00575	NC_003295.1	+	4920713	4920837	125	0	0	0	0	0	0	0	0	0	0	0	0	0	0	0	0	0	0	0	0	0	0	0	0	0	0	0	0	NA	NA	NA	NA	0	0	NA	NA	NA	NA	0	0	NA	NA	NA	NA
Novel00576	NC_003295.1	+	4921801	4921985	185	0	0	0	0	0	0	0	0	0	0	0	0	0	0	0	0	0	0	0	0	0	0	0	0	0	0	0	0	NA	NA	NA	NA	0	0	NA	NA	NA	NA	0	0	NA	NA	NA	NA
Novel00577	NC_003295.1	+	4922393	4922539	147	0	0	0	0	0	0	0	0	0	0	0	0	0	0	0	0	0	0	0	0	0	0	0	0	0	0	0	0	NA	NA	NA	NA	0	0	NA	NA	NA	NA	0	0	NA	NA	NA	NA
Novel00578	NC_003295.1	+	4922636	4923274	639	14	8	5	16	17	8	1	0	1	12	8	10	2.16911	1.84434	0.568649	2.09814	2.63166	1.14613	0.125404	0	0.118787	1.89762	1.08308	1.32903	1.95864	1.43657	12.6158	10.3261	0.28893	0.48978	0.9699	FALSE	9.36877	10.327	-0.14049	1	1	FALSE	0.858426	7.75698	-3.1757	0.0090107	0.014087	DOWN
Novel00579	NC_003295.1	-	4925775	4926013	239	4402	2504	5918	1549	1223	1399	3204	3939	2835	3386	3513	3706	1823.5	1543.43	1799.5	543.086	506.186	535.878	1074.25	1196.17	900.378	1431.58	1271.61	1316.87	528.383	1340.02	1274.44	4387.63	-1.7836	6.63e-54	9.74e-51	DOWN	3246.15	4388.98	-0.43516	0.0036829	0.066989	FALSE	4041.02	3305.21	0.28998	0.20018	0.24809	FALSE
Novel00580	NC_003295.1	+	4926215	4926973	759	6289	3712	7353	188	140	147	9886	11798	10145	6733	5246	6390	820.339	720.472	704.041	20.7554	18.246	17.7305	1043.74	1128.16	1014.57	896.385	597.941	714.98	18.9106	736.435	144.842	6050.55	-5.3845	2.68499975232425e-319	7.88990000805648e-316	DOWN	5688.49	6052.19	-0.089412	0.58525	0.94165	FALSE	12871.1	4555.58	1.4984	1.74e-13	7.1e-13	UP
Novel00581	NC_003295.1	-	4932008	4933009	1002	1412	1016	2319	2471	2424	2147	17361	20208	17567	1661	2139	2468	139.515	149.375	168.193	206.643	239.302	196.16	1388.41	1463.73	1330.76	167.506	184.678	209.176	214.035	187.12	2163.37	1633.67	0.40516	0.0045942	0.11739	FALSE	1891.29	1634.18	0.2108	0.22349	0.72183	FALSE	22323	1230.36	4.1814	1.23e-76	6.19e-75	UP
Novel00582	NC_003295.1	-	4933075	4933710	636	748	458	1097	1363	1203	1158	3068	3612	3145	832	1046	1173	116.439	106.086	125.35	179.578	187.107	166.685	386.554	412.188	375.347	132.189	142.281	156.63	177.79	143.7	1140.82	787.287	0.53511	3.55e-05	0.0020463	UP	922.538	787.535	0.22826	0.22834	0.72675	FALSE	3975.17	593.063	2.7448	8.7e-37	1.29e-35	UP
Novel00583	NC_003295.1	-	4933921	4934710	790	3177	1785	4129	4300	3973	3948	12894	17862	15312	1913	3775	4193	398.147	332.86	379.833	456.096	497.477	457.505	1307.89	1641	1471.21	244.69	413.392	450.747	470.36	369.609	3748.98	3117.11	0.26629	0.031493	0.37695	FALSE	2926.38	3118.05	-0.091526	0.71789	0.98162	FALSE	18477.7	2348	2.9763	4.23e-44	8.47e-43	UP
Novel00584	NC_003295.1	-	4935278	4935592	315	1640	1050	2309	2541	2046	2115	1131	1311	1011	1911	2351	2410	515.45	491.054	532.707	675.941	642.505	614.676	287.716	302.063	243.619	613.025	645.675	649.742	644.374	636.147	2048.16	1725.57	0.24726	0.039592	0.42977	FALSE	2025.24	1726.08	0.23059	0.18815	0.67536	FALSE	1401.5	1299.52	0.109	0.69569	0.74301	FALSE
Novel00585	NC_003295.1	+	4935687	4935979	293	999	649	1283	1535	1282	1221	810	941	852	1332	1447	1674	337.56	326.308	318.225	438.991	432.815	381.5	221.528	233.092	220.72	459.372	427.241	485.202	417.769	457.272	1235	1023.61	0.27085	0.021121	0.31187	FALSE	1355.58	1023.89	0.40485	0.016193	0.18225	FALSE	1053.16	770.637	0.45061	0.032566	0.046697	UP
Novel00586	NC_003295.1	+	4936452	4937042	591	2168	1358	2780	3332	2869	2671	249	314	411	3514	3372	4250	363.183	338.504	341.848	472.425	480.203	413.745	33.7616	38.5609	52.7866	600.817	493.597	610.712	455.457	568.375	2715.68	2192.95	0.30844	0.0070193	0.15805	FALSE	3403.49	2193.57	0.63373	0.00015588	0.0067336	UP	389.458	1651.19	-2.084	6.62e-23	5.28e-22	DOWN
Novel00587	NC_003295.1	+	4937107	4937191	85	460	284	512	535	544	488	53	46	61	404	681	837	535.787	492.21	437.75	527.412	633.084	525.59	49.9653	39.2775	54.4729	480.275	693.107	836.26	562.029	669.881	481.893	442.507	0.12301	0.31942	0.91622	FALSE	571.513	442.619	0.36872	0.069856	0.43019	FALSE	65.2518	333.077	-2.3518	5.16e-21	3.61e-20	DOWN
Novel00588	NC_003295.1	+	4938130	4938284	155	1067	592	1241	1534	1318	1216	58	43	85	754	1634	2055	681.532	562.653	581.856	829.294	841.134	718.205	29.9853	20.1346	41.6253	491.55	911.995	1125.94	796.211	843.161	1245.09	1004.36	0.30997	0.011813	0.21901	FALSE	1306.85	1004.65	0.3794	0.22574	0.7243	FALSE	75.6829	756.355	-3.321	5.3e-44	1.05e-42	DOWN
Novel00589	NC_003295.1	-	4942260	4942489	230	62	29	85	195	144	133	43	42	73	66	87	157	26.6881	18.5747	26.8575	71.0431	61.9322	52.9383	14.9814	13.2534	24.0915	28.9964	32.7238	57.9704	61.9712	39.8969	143.816	58.8384	1.2894	5.3e-09	6.35e-07	UP	92.1168	58.8587	0.64621	0.12913	0.57654	FALSE	63.5846	44.3536	0.51963	0.16403	0.20762	FALSE
Novel00590	NC_003295.1	-	4942590	4942983	394	155	90	170	325	244	263	49	54	95	130	214	265	38.9483	33.6509	31.3565	69.1197	61.2598	61.1091	9.96578	9.94724	18.3019	33.3407	46.9883	57.1195	63.8295	45.8162	253.79	145.356	0.80405	1.01e-06	8.49e-05	UP	181.24	145.394	0.31794	0.10538	0.52847	FALSE	79.1821	109.429	-0.46675	0.096634	0.12766	FALSE
Novel00591	NC_003295.1	-	4944349	4944454	106	347	205	547	925	746	789	348	242	619	457	755	824	324.099	284.904	375.022	731.225	696.169	681.424	263.078	165.697	443.256	435.651	616.188	660.17	702.939	570.67	751.884	371.236	1.0182	2.56e-13	4.3e-11	UP	607.967	371.362	0.71117	0.00067399	0.020082	UP	489.755	279.745	0.80795	0.14542	0.18603	FALSE
Novel00592	NC_003295.1	-	4946895	4947777	883	1579	888	1953	3319	2824	2673	527	575	1085	1217	2193	2966	177.041	148.151	160.737	314.964	316.363	277.131	47.8257	47.262	93.2693	139.27	214.857	285.263	302.819	213.13	2697.74	1523.52	0.82435	3.09e-12	4.78e-10	UP	1885.52	1523.96	0.30714	0.26582	0.76703	FALSE	873.583	1147.45	-0.39341	0.16253	0.20586	FALSE
Novel00593	NC_003295.1	-	4961702	4962340	639	0	0	0	0	0	0	0	0	0	0	0	0	0	0	0	0	0	0	0	0	0	0	0	0	0	0	0	0	NA	NA	NA	NA	0	0	NA	NA	NA	NA	0	0	NA	NA	NA	NA
Novel00594	NC_003295.1	-	4974121	4974566	446	245	183	342	423	342	324	296	323	272	332	444	407	54.3857	60.4459	55.7271	79.4732	75.853	66.5053	53.1824	52.5621	46.2918	75.2196	86.1232	77.4987	73.9438	79.6138	332.743	271.162	0.29525	0.033829	0.38987	FALSE	358.692	271.235	0.4032	0.025613	0.24554	FALSE	362.307	204.093	0.82799	0.00028536	0.00053126	UP
Novel00595	NC_003295.1	+	4978822	4980796	1975	30681	22217	39501	34921	29723	30143	179	262	194	36692	32885	42150	1538	1657.18	1453.5	1481.61	1488.7	1397.22	7.26269	9.62807	7.45597	1877.29	1440.47	1812.45	1455.84	1710.07	29011.7	32700.1	-0.17266	0.18217	0.81075	FALSE	34258.5	32708.5	0.066795	0.64282	0.95764	FALSE	254.548	24609.2	-6.5951	6.41e-157	1.64e-154	DOWN
Novel00596	NC_003295.1	+	4981302	4981638	337	1840	1346	2255	2329	2141	1935	8	22	14	1920	2332	2952	540.557	588.391	486.286	579.101	628.447	525.651	1.90227	4.73803	3.15332	575.704	598.647	743.911	577.733	639.421	1964.11	1938.38	0.019023	0.65717	0.99738	FALSE	2173.88	1938.85	0.16507	0.20879	0.7045	FALSE	17.1427	1458.52	-6.4108	4.95e-111	4.54e-109	DOWN
Novel00597	NC_003295.1	-	4983829	4984331	503	627	426	802	748	667	661	39	75	74	721	811	846	123.411	124.765	115.873	124.609	131.172	120.304	6.2131	10.8218	11.1669	144.842	139.484	142.836	125.361	142.387	636.204	651.7	-0.034718	0.87794	1	FALSE	724.917	651.874	0.15322	0.35588	0.83236	FALSE	74.0419	490.555	-2.728	1.4e-28	1.47e-27	DOWN
Novel00598	NC_003295.1	-	4999647	4999802	156	164	116	231	202	200	197	0	1	1	227	261	250	104.081	109.543	107.612	108.503	126.82	115.608	0	0.465244	0.48657	147.038	144.74	136.097	116.977	142.625	184.101	178.54	0.04425	0.79748	1	FALSE	225.291	178.59	0.33514	0.10174	0.51839	FALSE	0.743758	134.41	-7.4976	6.34e-41	1.1e-39	DOWN
Novel00599	NC_003295.1	-	5004161	5004560	400	991	471	1198	908	820	940	9	17	17	587	819	900	245.283	173.465	217.657	190.213	202.785	215.137	1.80299	3.08457	3.22596	148.288	177.132	191.081	202.712	172.167	818.232	902.115	-0.1408	0.16436	0.78953	FALSE	694.03	902.399	-0.37877	0.018045	0.19553	FALSE	16.9456	679.769	-5.3261	1.46e-65	5.5e-64	DOWN
Novel00600	NC_003295.1	+	4987629	4987812	184	454	317	575	602	521	432	14	21	18	554	617	735	244.282	253.8	227.104	274.153	280.093	214.937	6.09708	8.28336	7.42548	304.242	290.094	339.238	256.394	311.192	475.897	475.002	0.0027174	0.85672	1	FALSE	578.898	475.125	0.285	0.087339	0.47913	FALSE	21.169	357.504	-4.0779	4.81e-45	9.88e-44	DOWN
Novel00601	NC_003295.1	+	4990059	4990159	101	511	353	734	709	565	542	11	10	18	783	792	913	500.902	514.878	528.141	588.22	553.361	491.274	8.72736	7.18594	13.5276	783.372	678.384	767.687	544.285	743.148	554.665	555.492	-0.0021492	0.99856	1	FALSE	760.457	555.653	0.45268	0.011675	0.14759	FALSE	15.7389	418.25	-4.732	5.21e-57	1.55e-55	DOWN
Novel00602	NC_003295.1	+	4992548	4992696	149	515	381	714	657	553	507	9	14	12	626	690	750	342.196	376.695	348.247	369.483	367.131	311.507	4.84025	6.81941	6.11314	424.537	400.622	427.474	349.373	417.544	525.194	566.712	-0.10976	0.49925	0.97074	FALSE	629.69	566.864	0.15164	0.35684	0.83236	FALSE	13.9534	426.548	-4.934	1.95e-59	6.16e-58	DOWN
Novel00603	NC_003295.1	+	4997577	4997815	239	786	516	1001	972	838	821	11	16	15	857	1055	1337	325.595	318.055	304.377	340.787	346.839	314.479	3.68813	4.85878	4.7639	362.335	381.88	475.082	334.035	406.432	805.488	806.045	-0.00099835	0.94615	1	FALSE	979.711	806.264	0.2811	0.081262	0.46513	FALSE	16.7773	606.803	-5.1766	3.53e-71	1.49e-69	DOWN
Novel00604	NC_003295.1	+	4998121	4998469	349	1198	914	1407	1475	1304	1214	8	15	8	1250	1593	2044	339.848	385.808	292.984	354.145	369.602	318.449	1.83686	3.1194	1.73994	361.92	394.877	497.382	347.399	418.06	1223.18	1266.28	-0.049968	1	1	FALSE	1470.5	1266.57	0.21537	0.11523	0.5488	FALSE	12.3168	952.544	-6.2731	1.69e-76	8.36e-75	DOWN
Novel00605	NC_003295.1	+	4999034	4999251	218	622	407	793	890	714	737	5	26	28	807	919	1064	282.48	275.036	264.358	342.096	323.984	309.498	1.83791	8.6561	9.74925	374.063	364.696	414.495	325.193	384.418	715.342	637.366	0.16651	0.16508	0.79028	FALSE	847.16	637.54	0.41012	0.016135	0.18225	FALSE	22.4884	479.826	-4.4153	2.48e-54	6.77e-53	DOWN
Novel00606	NC_003295.1	+	4999663	5000080	418	1609	1170	2230	1994	1839	1829	4	6	4	2345	2058	2500	381.095	412.345	387.707	399.727	435.198	400.575	0.766823	1.04179	0.726363	566.884	425.933	507.924	411.833	500.247	1736.82	1759.35	-0.018595	0.96058	1	FALSE	2123.14	1759.83	0.27076	0.14646	0.60894	FALSE	5.61347	1324.29	-7.8821	1.73e-126	2.07e-124	DOWN
Novel00607	NC_003295.1	+	5000491	5000723	233	719	511	1039	970	772	816	2	4	4	893	982	1045	305.511	323.084	324.067	348.844	327.75	320.613	0.687837	1.24597	1.30309	387.279	364.609	380.886	332.402	377.591	781.538	790.997	-0.017356	0.93817	1	FALSE	890.687	791.223	0.17083	0.33352	0.8179	FALSE	3.93096	595.52	-7.2431	2.94e-91	1.94e-89	DOWN
Novel00608	NC_003295.1	+	5001036	5001166	131	502	486	692	696	599	560	4	4	5	680	735	787	379.39	546.532	383.893	445.198	452.311	391.348	2.44681	2.21612	2.89713	524.524	485.387	510.197	429.619	506.703	567.807	613.425	-0.11149	0.86933	1	FALSE	672.179	613.557	0.13165	0.37186	0.84002	FALSE	5.26735	461.23	-6.4523	1.01e-29	1.11e-28	DOWN
Novel00609	NC_003295.1	+	5001537	5001649	113	537	402	680	605	539	506	5	4	3	639	679	831	470.489	524.081	437.326	448.634	471.837	409.938	3.54571	2.56913	2.01517	571.413	519.832	624.536	443.47	571.927	505.568	576.455	-0.1893	0.24383	0.86511	FALSE	653.777	576.598	0.18123	0.2285	0.72675	FALSE	4.98438	433.751	-6.4433	1.39e-74	6.33e-73	DOWN
Novel00610	NC_003295.1	+	5002725	5003369	645	2331	1627	3033	2834	2368	2521	4	12	10	2692	2823	3649	357.797	371.603	341.734	368.176	363.165	357.816	0.496949	1.35029	1.17682	421.738	378.637	480.451	363.052	426.942	2362.92	2459.82	-0.057982	0.73345	1	FALSE	2784.81	2460.47	0.17865	0.23987	0.73765	FALSE	10.076	1851.49	-7.5216	5.38e-134	7.89e-132	DOWN
Novel00611	NC_003295.1	+	5003566	5003738	173	817	518	891	833	776	712	9	13	13	664	901	1189	467.552	441.097	374.289	403.472	443.708	376.773	4.16877	5.45384	5.70384	387.838	450.558	583.674	407.985	474.023	712.036	788.446	-0.14706	0.33504	0.92177	FALSE	825.407	788.639	0.06574	0.53003	0.91766	FALSE	13.9705	593.379	-5.4085	2.12e-73	9.52e-72	DOWN
Novel00612	NC_003295.1	+	5004499	5004905	407	1345	813	1421	1499	1287	1225	144	227	162	1041	1381	1725	327.176	294.271	253.732	308.619	312.799	275.542	28.3517	40.4796	30.2128	258.455	293.543	359.939	298.987	303.979	1227.73	1264.36	-0.042422	0.88093	1	FALSE	1246.39	1264.68	-0.02101	0.93234	1	FALSE	212.93	951.633	-2.16	1.36e-22	1.06e-21	DOWN
Novel00613	NC_003295.1	-	5004918	5005020	103	63	80	109	64	66	69	7	7	4	64	80	95	60.556	114.42	76.9067	52.0664	63.3853	61.3279	5.44593	4.93249	2.94776	62.7871	67.1931	78.3287	58.9265	69.4363	61.2352	93.1243	-0.6048	0.1758	0.80147	FALSE	72.1603	93.1439	-0.36826	0.45317	0.88955	FALSE	7.41066	69.9923	-3.2395	6.51e-07	1.58e-06	DOWN
Novel00614	NC_003295.1	-	5006148	5006490	343	96	55	125	116	103	105	40	56	45	119	162	158	27.7096	23.6222	26.4845	28.3386	29.7047	28.0247	9.34496	11.8495	9.95837	35.0575	40.8595	39.1199	28.6893	38.3456	99.2877	94.827	0.066317	0.83736	1	FALSE	132.749	94.8555	0.4849	0.041453	0.32625	FALSE	56.5839	71.4254	-0.33605	0.24979	0.30331	FALSE
Novel00615	NC_003295.1	+	5008342	5008819	478	256	171	332	417	343	320	39	53	25	329	429	460	53.0232	52.701	50.476	73.101	70.9819	61.287	6.53805	8.04736	3.96992	69.5498	77.6428	81.7268	68.4566	76.3065	330.144	265.697	0.31331	0.029742	0.36867	FALSE	368.099	265.77	0.46992	0.010354	0.13825	FALSE	47.4068	200.019	-2.077	1.6e-14	7.07e-14	DOWN
Novel00616	NC_003295.1	-	5009005	5013205	4201	6520	4806	8744	8109	7053	7896	732	745	810	6666	10831	10630	153.656	168.532	151.263	161.745	166.074	172.068	13.9627	12.8709	14.6353	160.339	223.043	214.89	166.629	199.424	7063.81	7087.23	-0.0047754	0.87428	1	FALSE	8429.95	7089.08	0.24992	0.074426	0.44618	FALSE	928.699	5333.91	-2.5219	4.15e-34	5.63e-33	DOWN
Novel00617	NC_003295.1	-	5051393	5051811	419	2206	1596	2363	2103	1899	1862	815	1234	991	2089	1884	2384	521.249	561.138	409.85	420.572	448.325	406.829	155.867	213.75	179.527	503.793	388.99	483.2	425.242	458.661	1797.65	2224.47	-0.30735	0.1049	0.67601	FALSE	1949.41	2224.95	-0.19074	0.44615	0.88285	FALSE	1214.88	1673.24	-0.46183	0.038235	0.054204	FALSE
Novel00618	NC_003295.1	-	5084594	5084831	238	148	105	193	207	152	122	52	80	81	222	222	211	61.5656	64.9925	58.9326	72.88	63.1754	46.9277	17.5081	24.396	25.8332	94.2549	80.6953	75.2905	60.9944	83.4136	146.453	157.212	-0.10227	0.702	1	FALSE	201.569	157.253	0.35818	0.085927	0.47715	FALSE	84.7352	118.326	-0.48174	0.091236	0.12107	FALSE
Novel00619	NC_003295.1	+	5098974	5099429	456	2262	2360	2957	3619	2875	2642	240	476	229	3559	2446	2974	491.113	762.427	471.261	665.026	623.67	530.413	42.1753	75.7613	38.1189	788.662	464.049	553.874	606.37	602.195	2789.75	2813.66	-0.01231	0.75794	1	FALSE	2801.72	2814.2	-0.0064113	0.89735	1	FALSE	374.766	2114.63	-2.4963	4.52e-07	1.11e-06	DOWN
Novel00620	NC_003295.1	-	5146358	5146429	72	0	0	0	0	0	0	0	0	0	0	0	0	0	0	0	0	0	0	0	0	0	0	0	0	0	0	0	0	NA	NA	NA	NA	0	0	NA	NA	NA	NA	0	0	NA	NA	NA	NA
Novel00621	NC_003295.1	+	5167929	5168497	569	0	0	0	0	0	0	0	1	0	0	0	0	0	0	0	0	0	0	0	0.127554	0	0	0	0	0	0	0	0	NA	NA	NA	NA	0	0	NA	NA	NA	NA	0.363295	0	Inf	0.92109	0.94499	FALSE
Novel00622	NC_003295.1	+	5168677	5168804	128	0	0	0	0	0	0	0	0	0	0	0	0	0	0	0	0	0	0	0	0	0	0	0	0	0	0	0	0	NA	NA	NA	NA	0	0	NA	NA	NA	NA	0	0	NA	NA	NA	NA
Novel00623	NC_003295.1	-	5197847	5198078	232	116	103	200	210	177	205	974	1009	998	172	255	235	49.5021	65.4034	62.6494	75.8484	75.4687	80.8932	336.421	315.652	326.522	74.9149	95.0877	86.023	77.4034	85.3419	181.221	147.292	0.29907	0.074176	0.58514	FALSE	199.638	147.334	0.43829	0.027398	0.25713	FALSE	1211.8	110.86	3.4503	3.66e-47	8.14e-46	UP
Novel00624	NC_003295.1	+	5198093	5198306	214	270	210	324	315	259	251	1018	1076	953	279	285	296	124.912	144.563	110.029	123.342	119.72	107.376	381.193	364.925	338.025	131.74	115.213	117.466	116.813	121.473	252.222	289.379	-0.19827	0.34673	0.92457	FALSE	263.603	289.445	-0.13493	0.61074	0.94865	FALSE	1240.05	217.679	2.5101	8.2e-24	6.9e-23	UP
Novel00625	NC_003295.1	-	5221592	5221984	393	189	111	226	276	245	227	130	175	171	216	166	177	47.6127	41.6084	41.7918	58.848	61.6673	52.8786	26.5071	32.3185	33.0273	55.5379	36.5416	38.2486	57.798	43.4427	229.159	182.86	0.32561	0.049095	0.4766	FALSE	174.05	182.91	-0.071633	0.66253	0.96725	FALSE	190.771	137.689	0.47042	0.052186	0.072119	FALSE
Novel00626	NC_003295.1	-	5230177	5230282	106	562	431	770	576	624	633	351	455	515	373	473	401	524.909	598.994	527.91	455.336	582.318	546.694	265.346	311.538	368.783	355.575	386.036	321.272	528.116	354.294	564.752	624.26	-0.14453	0.36769	0.92958	FALSE	380	624.422	-0.71652	9.73e-05	0.0045675	DOWN	529.003	469.784	0.17128	0.3628	0.42345	FALSE
Novel00627	NC_003295.1	-	5244965	5247390	2426	2084	1856	2551	2477	2080	2104	315	450	374	2009	2214	2556	85.0473	112.704	76.4178	85.5559	84.8114	79.3965	10.4047	13.4625	11.7017	83.6791	78.9512	89.4756	83.2546	84.0353	2037.94	2374.15	-0.2203	0.50666	0.97074	FALSE	2062.2	2374.64	-0.20352	0.54961	0.92498	FALSE	456.334	1785.08	-1.9678	2.02e-09	6.07e-09	DOWN
Novel00628	NC_003295.1	+	5248781	5248947	167	466	231	549	694	598	541	156	319	223	493	535	710	276.263	203.773	238.908	348.223	354.215	296.57	74.8548	138.637	101.358	298.303	277.146	361.058	333.003	312.169	561.04	425.575	0.39869	0.0057242	0.14017	FALSE	526.724	425.704	0.3072	0.11778	0.55268	FALSE	275.297	320.618	-0.21987	0.34564	0.40584	FALSE
Novel00629	NC_003295.1	-	5264648	5264983	336	0	0	0	0	0	0	0	0	0	0	0	0	0	0	0	0	0	0	0	0	0	0	0	0	0	0	0	0	NA	NA	NA	NA	0	0	NA	NA	NA	NA	0	0	NA	NA	NA	NA
Novel00630	NC_003295.1	-	5311273	5311604	332	967	650	1356	1228	1077	911	6000	6472	6412	812	1322	1046	288.365	288.421	296.822	309.938	320.892	251.204	1448.19	1414.83	1465.97	247.142	344.481	267.564	294.012	286.396	984.677	1032.74	-0.068748	0.5684	0.98425	FALSE	958.384	1033.03	-0.10821	0.55053	0.92516	FALSE	7658.55	777.605	3.3	1.4e-51	3.44e-50	UP
Novel00631	NC_003295.1	-	5320892	5321399	508	284	209	361	383	350	290	11630	8106	5717	371	441	425	55.3488	60.6085	51.6438	63.1757	68.1532	52.2613	1834.54	1158.11	854.229	73.7969	75.1012	71.0493	61.1967	73.3158	313.588	303.277	0.048233	0.60521	0.99125	FALSE	376.871	303.354	0.31307	0.071209	0.43488	FALSE	10678.7	228.216	5.5482	1.58e-07	4.08e-07	UP
Novel00632	NC_003295.1	+	5321658	5322235	578	794	487	993	890	817	949	1508	1072	688	685	958	750	136.002	124.123	124.852	129.026	139.822	150.309	209.067	134.608	90.3504	119.754	143.387	110.197	139.719	124.446	814.938	790.901	0.043193	0.74779	1	FALSE	727.005	791.122	-0.12193	0.47113	0.90077	FALSE	1371.98	595.515	1.204	0.083992	0.11194	FALSE
Novel00633	NC_003295.1	+	5337351	5337576	226	470	270	579	682	607	583	1395	2049	1660	325	476	476	205.894	175.997	186.185	252.866	265.682	236.16	494.626	658.019	557.531	145.312	182.209	178.868	251.569	168.797	573.609	455.948	0.3312	0.016396	0.26537	FALSE	384.458	456.079	-0.24646	0.17651	0.6643	FALSE	2042.72	343.373	2.5726	1.24e-32	1.53e-31	UP
Novel00634	NC_003295.1	+	5346639	5346723	85	9	4	7	3	14	3	8	13	13	4	10	9	10.4828	6.93253	5.98486	2.95745	16.2926	3.23109	7.54193	11.1002	11.609	4.7552	10.1778	8.99204	7.49372	7.97501	6.40689	7.01848	-0.13153	0.89373	1	FALSE	6.78185	7.02013	-0.04982	1	1	FALSE	13.4926	5.28407	1.3524	0.035931	0.051136	FALSE
Novel00635	NC_003295.1	+	5348167	5348347	181	14	7	17	12	19	16	14	18	24	4	17	18	7.65778	5.69732	6.82567	5.55543	10.3838	8.09259	6.19813	7.21771	10.0647	2.23311	8.12536	8.44556	8.01061	6.26801	14.6202	12.9517	0.17482	0.85682	1	FALSE	11.2735	12.9557	-0.20065	0.80668	0.99484	FALSE	22.3619	9.75801	1.1964	0.020593	0.030466	UP
Novel00636	NC_003295.1	+	5351036	5351184	149	14	7	18	11	15	12	47	33	51	5	11	14	9.30241	6.9209	8.77933	6.18616	9.95833	7.37295	25.2769	16.0743	25.9809	3.39087	6.38673	7.97951	7.83915	5.91904	11.7781	13.2156	-0.16614	0.71483	1	FALSE	8.81648	13.2199	-0.58443	0.32319	0.81108	FALSE	53.8566	9.95839	2.4351	7.69e-07	1.85e-06	UP
Novel00637	NC_003295.1	+	5351866	5351952	87	26	15	40	29	22	24	46	42	35	45	37	44	29.5875	25.3994	33.413	27.9315	25.0141	25.2545	42.3692	35.0377	30.5364	52.2662	36.7921	42.9505	26.0667	44.0029	22.8857	27.3608	-0.25766	0.44665	0.9598	FALSE	38.929	27.37	0.50825	0.2147	0.71302	FALSE	50.5609	20.6179	1.2941	0.0010219	0.0017858	UP
Novel00638	NC_003295.1	+	5352170	5352304	135	22	13	16	25	17	10	44	52	55	22	34	24	16.134	14.186	8.61314	15.5175	12.4565	6.78129	26.1174	27.956	30.9242	16.4671	21.788	15.0977	11.5851	17.7843	15.7753	18.6079	-0.23825	0.77123	1	FALSE	24.2425	18.6113	0.38136	0.29586	0.79045	FALSE	60.8472	13.9941	2.1204	9.41e-09	2.67e-08	UP
Novel00639	NC_003295.1	+	5367295	5367366	72	0	0	0	0	0	0	0	0	0	0	0	0	0	0	0	0	0	0	0	0	0	0	0	0	0	0	0	0	NA	NA	NA	NA	0	0	NA	NA	NA	NA	0	0	NA	NA	NA	NA
Novel00640	NC_003295.1	-	5369181	5369503	323	0	0	0	0	0	0	0	0	0	0	0	0	0	0	0	0	0	0	0	0	0	0	0	0	0	0	0	0	NA	NA	NA	NA	0	0	NA	NA	NA	NA	0	0	NA	NA	NA	NA
Novel00641	NC_003295.1	+	5370354	5371728	1375	0	0	0	0	0	0	0	0	0	0	0	0	0	0	0	0	0	0	0	0	0	0	0	0	0	0	0	0	NA	NA	NA	NA	0	0	NA	NA	NA	NA	0	0	NA	NA	NA	NA
Novel00642	NC_003295.1	+	5371980	5372125	146	0	0	0	0	0	0	0	0	0	0	0	0	0	0	0	0	0	0	0	0	0	0	0	0	0	0	0	0	NA	NA	NA	NA	0	0	NA	NA	NA	NA	0	0	NA	NA	NA	NA
Novel00643	NC_003295.1	+	5372406	5372622	217	0	0	0	0	0	0	0	0	0	0	0	0	0	0	0	0	0	0	0	0	0	0	0	0	0	0	0	0	NA	NA	NA	NA	0	0	NA	NA	NA	NA	0	0	NA	NA	NA	NA
Novel00644	NC_003295.1	-	5376051	5376157	107	0	0	0	0	0	0	0	0	0	0	0	0	0	0	0	0	0	0	0	0	0	0	0	0	0	0	0	0	NA	NA	NA	NA	0	0	NA	NA	NA	NA	0	0	NA	NA	NA	NA
Novel00645	NC_003295.1	-	5376525	5376598	74	0	0	0	0	0	0	0	0	0	0	0	0	0	0	0	0	0	0	0	0	0	0	0	0	0	0	0	0	NA	NA	NA	NA	0	0	NA	NA	NA	NA	0	0	NA	NA	NA	NA
Novel00646	NC_003295.1	-	5393828	5394129	302	0	0	0	0	0	0	0	0	0	0	0	0	0	0	0	0	0	0	0	0	0	0	0	0	0	0	0	0	NA	NA	NA	NA	0	0	NA	NA	NA	NA	0	0	NA	NA	NA	NA
Novel00647	NC_003295.1	-	5399454	5400473	1020	0	0	0	0	0	0	0	0	0	0	0	0	0	0	0	0	0	0	0	0	0	0	0	0	0	0	0	0	NA	NA	NA	NA	0	0	NA	NA	NA	NA	0	0	NA	NA	NA	NA
Novel00648	NC_003295.1	+	5400544	5401918	1375	0	0	0	0	0	0	0	0	0	0	0	0	0	0	0	0	0	0	0	0	0	0	0	0	0	0	0	0	NA	NA	NA	NA	0	0	NA	NA	NA	NA	0	0	NA	NA	NA	NA
Novel00649	NC_003295.1	+	5402170	5402315	146	0	0	0	0	0	0	0	0	0	0	0	0	0	0	0	0	0	0	0	0	0	0	0	0	0	0	0	0	NA	NA	NA	NA	0	0	NA	NA	NA	NA	0	0	NA	NA	NA	NA
Novel00650	NC_003295.1	+	5402596	5402812	217	0	0	0	0	0	0	0	0	0	0	0	0	0	0	0	0	0	0	0	0	0	0	0	0	0	0	0	0	NA	NA	NA	NA	0	0	NA	NA	NA	NA	0	0	NA	NA	NA	NA
Novel00651	NC_003295.1	-	5406241	5406347	107	0	0	0	0	0	0	0	0	0	0	0	0	0	0	0	0	0	0	0	0	0	0	0	0	0	0	0	0	NA	NA	NA	NA	0	0	NA	NA	NA	NA	0	0	NA	NA	NA	NA
Novel00652	NC_003295.1	-	5406715	5406788	74	0	0	0	0	0	0	0	0	0	0	0	0	0	0	0	0	0	0	0	0	0	0	0	0	0	0	0	0	NA	NA	NA	NA	0	0	NA	NA	NA	NA	0	0	NA	NA	NA	NA
Novel00653	NC_003295.1	-	5424018	5424319	302	0	0	0	0	0	0	0	0	0	0	0	0	0	0	0	0	0	0	0	0	0	0	0	0	0	0	0	0	NA	NA	NA	NA	0	0	NA	NA	NA	NA	0	0	NA	NA	NA	NA
Novel00654	NC_003295.1	+	5436420	5436685	266	1639	800	1705	1931	1686	1638	158	225	249	1145	1223	1500	610.03	443.057	465.82	608.297	626.986	563.74	47.5978	61.3912	71.0538	434.962	397.756	478.899	599.674	437.206	1609.38	1430.44	0.17004	0.17747	0.80204	FALSE	1176.32	1430.84	-0.28258	0.075114	0.44743	FALSE	251.995	1077.37	-2.096	3.53e-22	2.67e-21	DOWN
Novel00655	NC_003295.1	-	5436991	5437224	234	1611	928	2097	2124	1802	1755	32	45	110	1222	1509	1785	681.606	584.229	651.265	760.595	761.764	686.606	10.9584	13.9573	35.6818	527.695	557.886	647.824	736.322	577.802	1738.42	1593.87	0.12524	0.35027	0.92595	FALSE	1364.52	1594.34	-0.22457	0.15501	0.62348	FALSE	73.494	1200.51	-4.0299	1.76e-62	6e-61	DOWN
Novel00656	NC_003295.1	+	5492929	5493185	257	376	307	645	606	558	485	1018	1016	967	459	540	689	144.847	175.977	182.39	197.585	214.775	172.765	317.414	286.923	285.603	180.471	181.774	227.678	195.041	196.641	505.648	462.019	0.13018	0.42155	0.95036	FALSE	510.076	462.157	0.14233	0.41134	0.864	FALSE	1223.58	347.844	1.8146	2.11e-13	8.52e-13	UP
Novel00657	NC_003295.1	-	5495990	5496752	763	313	128	282	226	258	198	38	89	64	204	235	236	40.6138	24.7136	26.8596	24.8198	33.4485	23.7567	3.9909	8.46585	6.36686	27.0168	26.645	26.2677	27.3417	26.6432	210.38	248.246	-0.23878	0.30109	0.90216	FALSE	205.743	248.315	-0.27132	0.17494	0.66261	FALSE	74.8455	187.011	-1.3211	8.03e-05	0.00015882	DOWN
Novel00658	NC_003295.1	+	5541696	5541890	195	9	7	19	12	14	15	528	1036	775	13	13	13	4.56942	5.28828	7.08099	5.15658	7.10191	7.04211	216.976	385.594	301.673	6.73654	5.76741	5.66165	6.43353	6.0552	12.6567	11.8102	0.099866	0.9929	1	FALSE	11.9828	11.8144	0.020414	0.99228	1	FALSE	923.597	8.89904	6.6975	4.85e-45	9.93e-44	UP
Novel00659	NC_003295.1	-	5579287	5579792	506	831	438	1022	947	802	779	66	104	149	1030	1034	997	162.594	127.519	146.783	156.825	156.785	140.94	10.4521	14.9172	22.3514	205.691	176.784	167.332	151.517	183.269	773.536	784.373	-0.020071	0.74208	1	FALSE	941.36	784.61	0.26277	0.19964	0.68818	FALSE	126.017	590.877	-2.2292	3.74e-22	2.83e-21	DOWN
Novel00660	NC_003295.1	-	5584889	5585037	149	95	88	103	97	89	89	0	4	5	73	127	140	63.1235	87.0056	50.2373	54.5507	59.0861	54.6827	0	1.9484	2.54714	49.5068	73.7377	79.7951	56.1065	67.6799	84.3453	106.557	-0.33725	0.4197	0.94977	FALSE	101.262	106.576	-0.07378	0.87566	1	FALSE	3.3555	80.0801	-4.5768	3.32e-12	1.23e-11	DOWN
Novel00661	NC_003295.1	+	5591990	5592365	376	955	658	1374	1027	988	918	4306	6070	5396	571	1204	1108	251.46	257.804	265.567	228.875	259.927	223.512	917.694	1171.67	1089.32	153.453	277.02	250.257	237.438	226.91	900.63	1037.81	-0.20454	0.08757	0.6213	FALSE	855.469	1038.11	-0.27918	0.21682	0.71522	FALSE	6316.29	781.417	3.0149	8.04e-45	1.63e-43	UP
Novel00662	NC_003295.1	+	5600581	5601362	782	3407	2057	3775	4838	4331	4323	1005	1249	1163	4767	5296	6191	431.339	387.506	350.821	518.411	547.852	506.086	102.984	115.921	112.887	615.98	585.886	672.34	524.116	624.735	4135.25	3247.76	0.34853	0.0012866	0.042243	UP	4940.4	3248.59	0.60481	0.00016079	0.0067959	UP	1376.59	2444.76	-0.8286	3.9e-05	7.96e-05	DOWN
Novel00663	NC_003295.1	+	5601465	5601671	207	869	584	930	1110	1120	945	185	215	238	875	1198	1650	415.626	415.617	326.503	449.332	535.216	417.934	71.6165	75.383	87.2723	427.135	500.678	676.937	467.494	534.917	976.091	851.842	0.19643	0.1261	0.71465	FALSE	1113.87	852.038	0.38659	0.044802	0.33856	FALSE	257.082	640.925	-1.3179	2.21e-09	6.6e-09	DOWN
Novel00664	NC_003295.1	+	5601947	5602269	323	1810	1098	1817	2417	2227	1989	530	689	540	2113	2618	3378	554.791	500.784	408.816	627.031	682.024	563.74	131.488	154.818	126.9	661.036	701.196	888.161	624.265	750.131	2034.1	1678.47	0.27725	0.016097	0.26424	FALSE	2443.01	1678.86	0.54118	0.00045178	0.014584	UP	709.081	1263.13	-0.83298	6.23e-05	0.00012462	DOWN
Novel00665	NC_003295.1	-	5603010	5604189	1180	7091	3610	6915	10098	7633	7411	238	252	246	3982	4989	5064	594.948	450.688	425.878	717.081	639.875	574.965	16.1624	15.4997	15.8242	340.994	365.766	364.457	643.973	357.073	7667.53	6147.48	0.31877	0.025948	0.34346	FALSE	4257.4	6149.07	-0.5304	0.0011915	0.029787	DOWN	298.899	4628.72	-3.9529	1.96e-55	5.44e-54	DOWN
Novel00666	NC_003295.1	-	5604425	5604578	154	795	410	799	1121	843	818	0	0	0	427	544	670	511.093	392.206	377.052	609.958	541.488	486.272	0	0	0	280.179	305.598	369.478	545.906	318.418	848.291	698.335	0.28064	0.04184	0.44468	FALSE	494.419	698.518	-0.49856	0.0055725	0.089694	FALSE	0	525.825	#NAME?	1.93e-98	1.42e-96	DOWN
Novel00667	NC_003295.1	-	5604799	5605233	435	1966	831	1739	2516	1968	1788	3162	3813	3203	961	1333	1291	447.453	281.425	290.526	484.659	447.525	376.292	582.484	636.184	558.904	223.235	265.102	252.041	436.159	246.793	1914.24	1565.38	0.29026	0.1729	0.80018	FALSE	1083.25	1565.8	-0.53153	0.018207	0.19598	FALSE	4115.18	1179.07	1.8033	5.39e-18	3.07e-17	UP
Novel00668	NC_003295.1	-	5665797	5665907	111	97	67	98	123	68	84	32	49	47	106	151	156	86.5172	88.9207	64.162	92.8533	60.5993	69.2792	23.1014	32.039	32.1399	96.4963	117.686	119.354	74.2439	111.179	83.1933	94.5331	-0.18435	0.64514	0.99688	FALSE	124.395	94.5534	0.39573	0.049469	0.35585	FALSE	50.978	71.109	-0.48016	0.16721	0.21129	FALSE
Novel00669	NC_003295.1	-	5680212	5680655	444	1940	1293	2695	2605	2223	2223	456	412	648	2148	2668	2738	432.586	429.009	441.114	491.632	495.266	458.356	82.2988	67.3472	110.78	488.854	519.846	523.703	481.751	510.801	2158.18	2059.2	0.067734	0.56277	0.98425	FALSE	2291.73	2059.79	0.15394	0.35848	0.83236	FALSE	614.169	1550.49	-1.336	5.04e-11	1.73e-10	DOWN
Novel00670	NC_003295.1	+	5680895	5681162	268	2125	1170	2220	2036	1871	1735	407	393	737	1784	2672	3252	785.015	643.135	601.996	636.587	690.591	592.667	121.695	106.43	208.738	672.648	862.529	1030.51	639.948	855.228	1730.22	1928.99	-0.15689	0.19701	0.81995	FALSE	2304.99	1929.49	0.25654	0.10767	0.532	FALSE	617.707	1452.29	-1.2333	7.43e-09	2.13e-08	DOWN
Novel00671	NC_003295.1	-	5681945	5682044	100	81	46	64	68	65	50	553	668	548	58	65	82	80.1934	67.7655	46.5109	56.9802	64.2976	45.7737	443.136	484.821	415.959	58.6079	56.2322	69.6384	55.6839	61.4928	56.1624	68.8455	-0.29376	0.34175	0.92442	FALSE	62.1267	68.8593	-0.14844	0.7426	0.98397	FALSE	715.488	51.7919	3.7881	4.6e-53	1.19e-51	UP
Novel00672	NC_003295.1	-	5682133	5682235	103	53	33	53	53	61	45	423	518	449	39	64	81	50.9439	47.1984	37.395	43.1175	58.5834	39.9965	329.09	365.004	330.886	38.2609	53.7545	66.7855	47.2324	52.9336	49.0578	49.5539	-0.014517	0.99609	1	FALSE	54.7325	49.5653	0.14307	0.49418	0.90741	FALSE	561.193	37.288	3.9117	3.52e-52	8.83e-51	UP
Novel00673	NC_003295.1	-	5698589	5698974	386	596	433	864	689	639	613	218	376	321	561	658	608	152.867	165.254	162.668	149.571	163.755	145.385	45.2565	70.6978	63.123	146.86	147.472	133.768	152.904	142.7	595.445	661.504	-0.15178	0.25781	0.87812	FALSE	557.723	661.691	-0.24661	0.15584	0.62537	FALSE	362.923	497.993	-0.45646	0.043974	0.061627	FALSE
Novel00674	NC_003295.1	-	5740403	5740626	224	95	71	133	140	139	121	88	111	96	93	121	152	41.9884	46.694	43.1498	52.3715	61.383	49.452	31.4808	35.965	32.5307	41.953	46.7315	57.6276	54.4022	48.7707	122.922	105.269	0.22366	0.23792	0.86352	FALSE	110.089	105.297	0.0642	0.69993	0.97907	FALSE	118.911	79.2322	0.58572	0.028093	0.040742	UP
Novel00675	NC_003295.1	-	5740708	5741803	1096	400	269	433	470	439	455	316	327	397	383	544	625	36.1329	36.157	28.7113	35.9337	39.6219	38.0056	23.104	21.6542	27.4947	35.3115	42.9398	48.4288	37.8537	42.2267	418.595	393.501	0.089187	0.37307	0.93078	FALSE	466.078	393.593	0.24387	0.10293	0.52221	FALSE	420.877	296.078	0.50742	0.01725	0.025794	UP
Novel00676	NC_003295.1	+	5742767	5742928	162	196	87	193	220	190	209	112	153	156	152	177	200	119.783	79.1143	86.58	113.795	116.017	118.108	55.4006	68.5459	73.0936	94.8105	94.5214	104.845	115.973	98.0591	189.583	163.491	0.21362	0.25955	0.87845	FALSE	160.56	163.537	-0.026501	0.83492	1	FALSE	168.468	123.157	0.45198	0.074899	0.10083	FALSE
Novel00677	NC_003295.1	-	5750394	5750968	575	158	188	331	71	69	61	206	191	171	73	71	82	27.2046	48.166	41.8346	10.3468	11.8703	9.71199	28.7085	24.1085	22.5735	12.8287	10.6822	12.111	10.643	11.874	61.7324	241.919	-1.9704	1.19e-05	0.00078587	DOWN	69.224	241.984	-1.8056	3.72e-05	0.0020773	DOWN	232.909	181.987	0.35593	0.29532	0.35236	FALSE
Novel00678	NC_003295.1	-	5757281	5757471	191	22	46	44	26	19	18	1	5	4	22	28	16	11.4036	35.4793	16.7415	11.4066	9.84015	8.62751	0.419545	1.89995	1.58963	11.639	12.6823	7.11412	9.95808	10.4785	19.1917	43.8682	-1.1927	0.19216	0.81868	FALSE	20.313	43.8742	-1.111	0.21865	0.71885	FALSE	3.81629	32.9196	-3.1087	0.0083316	0.013085	DOWN
Novel00679	NC_003295.1	-	5762782	5763943	1162	298	327	411	284	177	164	124	180	213	219	333	330	25.3901	41.4565	25.7046	20.4799	15.0678	12.9206	8.5512	11.2427	13.9137	19.0443	24.7919	24.1181	16.1561	22.6514	189.448	385.048	-1.0232	0.024675	0.33355	FALSE	265.117	385.122	-0.53868	0.21161	0.70662	FALSE	205.699	289.374	-0.4924	0.24112	0.29356	FALSE
Novel00680	NC_003295.1	+	5764045	5764294	250	69	98	123	46	52	34	51	46	82	37	47	55	27.3252	57.748	35.7553	15.4182	20.5752	12.4505	16.3471	13.3544	24.8968	14.9551	16.2641	18.6835	16.148	16.6342	40.7037	108.57	-1.4154	0.017207	0.27184	FALSE	41.9524	108.591	-1.3721	0.019255	0.20165	FALSE	72.2856	81.5719	-0.17436	0.82692	0.86416	FALSE
Novel00681	NC_003295.1	+	5765328	5765881	554	4	1	2	1	2	0	0	0	0	0	0	0	0.714832	0.265914	0.262359	0.151253	0.35711	0	0	0	0	0	0	0	0.169454	0	0.944197	2.40489	-1.3488	0.44664	0.9598	FALSE	0	2.40545	#NAME?	0.069084	0.42813	FALSE	0	1.81202	#NAME?	0.21677	0.26646	FALSE
Novel00682	NC_003295.1	+	5779467	5779689	223	412	316	572	842	773	788	132	121	146	723	591	612	182.914	208.753	186.409	316.39	342.891	323.495	47.433	39.3809	49.6956	327.613	229.274	233.067	327.592	263.318	737.071	459.646	0.68128	9.07e-08	1.01e-05	UP	598.063	459.766	0.3794	0.16721	0.65057	FALSE	162.597	345.917	-1.0891	1.72e-06	4.01e-06	DOWN
Novel00683	NC_003295.1	-	5776998	5777121	124	39	19	54	72	79	77	960	1377	1383	47	63	61	31.1384	22.5727	31.6481	48.6548	63.0213	56.848	620.385	805.967	846.584	38.3005	43.9532	41.7775	56.1747	41.3437	70.2682	37.5623	0.90359	0.0017591	0.053846	FALSE	51.7608	37.5751	0.46208	0.18896	0.67562	FALSE	1485.28	28.3124	5.7132	6.69e-102	5.17e-100	UP
Novel00684	NC_003295.1	-	5790514	5791046	533	312	203	406	314	305	341	60	87	103	314	330	401	57.9537	56.1074	55.3572	49.3648	56.6049	58.5698	9.0206	11.8467	14.6683	59.5292	53.5622	63.8928	54.8465	58.9948	294.973	321.254	-0.12313	0.40895	0.94692	FALSE	318.179	321.343	-0.014276	0.93921	1	FALSE	99.4721	241.867	-1.2818	2.42e-07	6.12e-07	DOWN
Novel00685	NC_003295.1	-	5793074	5793436	363	1346	902	1343	1285	1087	896	2179	3020	2061	628	1062	1308	367.106	366.059	268.871	296.628	296.213	225.968	481.019	603.817	430.964	174.816	253.099	306.01	272.936	244.642	999.447	1292.31	-0.37075	0.09113	0.63234	FALSE	891.288	1292.59	-0.5363	0.045546	0.34131	FALSE	2922.77	972.166	1.5881	1.4e-11	4.97e-11	UP
Novel00686	NC_003295.1	-	5797929	5798450	522	1363	946	1443	1010	917	1086	409	690	609	1662	2131	2249	258.511	266.976	200.896	162.131	173.772	190.461	62.7862	95.9365	88.5557	321.728	353.171	365.893	175.455	346.93	924.251	1348.2	-0.54468	0.0017064	0.052783	FALSE	1828.44	1348.5	0.43926	0.0032996	0.061934	FALSE	677.862	1014.24	-0.58133	0.01	0.01551	DOWN
Novel00687	NC_003295.1	+	5800819	5800936	118	0	0	0	0	0	0	0	0	0	0	0	0	0	0	0	0	0	0	0	0	0	0	0	0	0	0	0	0	NA	NA	NA	NA	0	0	NA	NA	NA	NA	0	0	NA	NA	NA	NA
RS_RS00005	NC_003295.1	+	682	1113	432	555	312	747	773	562	616	96	125	145	482	616	580	127.193	106.395	125.664	149.938	128.687	130.54	17.8073	21.0006	25.4773	112.743	123.358	114.019	136.388	116.707	594.613	551.411	0.10882	0.4984	0.97074	FALSE	509.601	551.583	-0.11421	0.4213	0.86843	FALSE	146.463	415.397	-1.504	3.65e-11	1.27e-10	DOWN
RS_RS00010	NC_003295.1	+	1110	1424	315	61	30	87	96	90	126	11	24	27	55	70	89	19.1722	14.0301	20.0717	25.5373	28.2627	36.619	2.7983	5.52976	6.50613	17.6433	19.2247	23.9946	30.1397	20.2875	95.8276	59.5739	0.68576	0.0072582	0.16036	FALSE	64.4152	59.5946	0.11222	0.83024	0.99928	FALSE	24.2492	44.9059	-0.88897	0.017189	0.025716	DOWN
RS_RS00015	NC_003295.1	+	1431	3092	1662	3613	1849	4515	3956	3353	3857	466	489	782	3133	3661	3911	215.224	163.892	197.425	199.453	199.565	212.454	22.4681	21.3542	35.7146	190.483	190.564	199.844	203.824	193.631	3418.55	3399.21	0.0081871	0.84862	1	FALSE	3254.24	3400.26	-0.063327	0.5497	0.92498	FALSE	697.904	2561.02	-1.8756	3.49e-20	2.29e-19	DOWN
RS_RS00020	NC_003295.1	+	3222	4667	1446	546	260	649	594	543	590	611	718	722	502	572	553	37.3833	26.4884	32.6176	34.4218	37.1461	37.3534	33.8598	36.0381	37.8999	35.0803	34.2216	32.4782	36.3071	33.9267	529.744	494.382	0.099667	0.64037	0.99688	FALSE	496.786	494.536	0.0065502	0.83536	1	FALSE	827.575	372.512	1.1516	1.61e-07	4.15e-07	UP
RS_RS00025	NC_003295.1	+	4757	5080	324	70	40	66	57	51	67	61	93	98	61	70	75	21.3898	18.1872	14.8038	14.7416	15.5707	18.9311	15.0868	20.8326	22.9589	19.0245	18.6907	19.6585	16.4145	19.1246	53.6768	62.4516	-0.21844	0.47188	0.9658	FALSE	62.6776	62.4661	0.0048765	0.93592	1	FALSE	100.228	47.0003	1.0925	0.00010553	0.00020601	UP
RS_RS00030	NC_003295.1	+	5188	5568	381	89	37	84	91	66	82	101	112	110	68	88	87	23.127	14.3063	16.0225	20.0139	17.1357	19.7031	21.2426	21.3353	21.9148	18.0348	19.9816	19.3923	18.9509	19.1362	72.877	71.9214	0.019042	1	1	FALSE	73.6445	71.9417	0.03375	0.98446	1	FALSE	130.814	54.1836	1.2716	7.84e-06	1.71e-05	UP
RS_RS00035	NC_003295.1	-	6204	6416	213	14106	7597	18489	13861	12283	14832	1330	1989	1588	10147	12980	13567	6556.59	5254.28	6308.25	5452.93	5704.35	6374.8	500.361	677.736	565.901	4813.78	5271.9	5409.27	5844.03	5164.98	12562.1	13703.4	-0.12545	0.155	0.7667	FALSE	11109	13707.7	-0.30326	0.039928	0.32167	FALSE	1962.46	10324	-2.3953	7.11e-32	8.53e-31	DOWN
RS_RS00040	NC_003295.1	-	6899	8443	1545	2061	1097	2762	2608	2059	2286	933	1055	1163	1809	2335	2506	132.07	104.599	129.918	141.447	131.829	135.455	48.391	49.5598	57.1375	118.315	130.747	137.749	136.243	128.937	2124.23	2011.14	0.078925	0.68028	1	FALSE	2010.73	2011.78	-0.00075392	0.84752	1	FALSE	1271.69	1515.32	-0.25287	0.15262	0.19449	FALSE
RS_RS00045	NC_003295.1	-	8446	11595	3150	3180	1723	3877	3968	3293	3756	1591	1682	2189	3095	4311	3954	99.9471	80.5797	89.4459	105.554	103.41	109.159	40.4735	38.7544	52.7479	99.2837	118.397	106.601	106.041	108.094	3370.88	3018.02	0.15952	0.20471	0.82706	FALSE	3437.11	3018.91	0.18717	0.29068	0.78536	FALSE	2204.33	2273.25	-0.044411	0.73339	0.78016	FALSE
RS_RS00050	NC_003295.1	-	11621	12817	1197	1266	720	1583	1594	1326	1463	932	1078	1288	1108	1664	1635	104.711	88.6113	96.1085	111.586	109.58	111.891	62.3926	65.3627	81.6754	93.5349	120.263	116	111.019	109.933	1341.01	1230.38	0.12421	0.34596	0.92455	FALSE	1325.8	1230.74	0.10734	0.53157	0.91766	FALSE	1327.13	926.666	0.51819	0.013808	0.02094	UP
RS_RS00055	NC_003295.1	+	13346	14005	660	314	208	368	345	320	299	9695	6141	6433	330	368	353	47.102	46.427	40.5209	43.8016	47.9609	41.4738	1177.11	675.306	739.843	50.524	48.2365	45.4219	44.4121	48.0608	295.711	314.6	-0.089327	0.65564	0.99738	FALSE	321.368	314.679	0.030344	0.82577	0.99905	FALSE	9312.36	236.774	5.2976	2.84e-09	8.46e-09	UP
RS_RS00060	NC_003295.1	+	14002	14895	894	121	67	167	176	114	129	1995	1485	1550	81	177	178	13.3999	11.0405	13.5754	16.4964	12.6139	13.2099	178.82	120.557	131.602	9.15536	17.128	16.909	14.1067	14.3975	127.288	120.757	0.075982	0.78868	1	FALSE	128.909	120.796	0.093785	0.71951	0.98162	FALSE	2082.75	90.9816	4.5168	2.55e-12	9.59e-12	UP
RS_RS00065	NC_003295.1	+	14967	16412	1446	45	34	76	66	65	65	327	316	239	64	79	71	3.08104	3.46387	3.81962	3.82464	4.44659	4.1152	18.1214	15.8608	12.5458	4.47239	4.7264	4.16989	4.12881	4.45623	60.2329	53.4948	0.17115	0.56753	0.98425	FALSE	65.1991	53.5114	0.28501	0.34849	0.82968	FALSE	362.026	40.2846	3.1678	4.76e-11	1.63e-10	UP
RS_RS00070	NC_003295.1	+	16566	17456	891	555	343	757	670	581	581	1681	1862	2093	554	686	666	61.6693	56.711	61.7438	63.0104	64.503	59.6959	151.182	151.673	178.304	62.829	66.6068	63.4792	62.4031	64.305	560.998	570.838	-0.025084	0.78274	1	FALSE	579.294	571.008	0.020786	0.98039	1	FALSE	2276.22	429.909	2.4045	7.02e-29	7.43e-28	UP
RS_RS00075	NC_003295.1	-	17482	18510	1029	4526	2955	5764	5415	4488	5058	3594	4364	4338	5868	6182	6207	435.464	423.051	407.084	440.959	431.439	449.997	279.881	307.804	319.996	576.239	519.739	512.272	440.798	536.084	4577.27	4632.61	-0.017337	0.94857	1	FALSE	5592.33	4633.87	0.27123	0.10203	0.51896	FALSE	4953.67	3487.57	0.50628	0.0111	0.017099	UP
RS_RS00080	NC_003295.1	+	18932	20800	1869	9240	5391	12032	9045	7603	8331	2755	3850	3998	7797	9043	8924	489.459	424.924	467.847	405.522	402.399	408.069	118.12	149.505	162.369	421.547	418.577	405.494	405.33	415.206	7644.54	9179.96	-0.26406	0.011867	0.21932	FALSE	7854.27	9182.69	-0.22544	0.12428	0.56733	FALSE	4236.56	6914.08	-0.70664	0.00032156	0.00059526	DOWN
RS_RS00085	NC_003295.1	+	21645	22484	840	2550	1597	3326	3630	3119	3139	11743	12476	10723	4363	4999	5104	300.548	280.076	287.752	362.112	367.297	342.104	1120.24	1077.96	968.962	524.848	514.844	516.019	357.171	518.571	3027.19	2594.02	0.22279	0.052782	0.49394	FALSE	4408.37	2594.76	0.76464	4.37e-06	0.00042072	UP	14224.9	1953.27	2.8645	3.76e-25	3.37e-24	UP
RS_RS00090	NC_003295.1	+	22608	23075	468	1237	636	1534	1519	1399	1414	770	950	883	1734	2421	2308	261.684	200.199	238.207	271.974	295.701	276.598	131.843	147.327	143.214	374.396	447.529	418.817	281.425	413.581	1328.84	1162.28	0.19321	0.17493	0.80147	FALSE	1953.1	1162.64	0.74836	1.54e-05	0.0010637	UP	1049.11	875.649	0.26074	0.26042	0.31517	FALSE
RS_RS00095	NC_003295.1	-	23149	23937	789	379	260	559	419	378	378	284	356	348	365	496	557	47.5571	48.5453	51.4885	44.4992	47.3911	43.8592	28.8438	32.7475	33.479	46.7459	54.3847	59.9533	45.2498	53.6946	360.213	414.871	-0.20381	0.13419	0.72754	FALSE	427.056	414.994	0.041335	0.81101	0.99562	FALSE	397.476	312.403	0.34746	0.12383	0.16058	FALSE
RS_RS00100	NC_003295.1	-	23990	24622	633	176	107	154	153	144	159	53	91	78	132	164	194	27.5272	24.9018	17.6804	20.2536	22.503	22.9953	6.7094	10.4338	9.35321	21.0716	22.4136	26.0275	21.9173	23.1709	139.99	157.35	-0.16865	0.51727	0.97568	FALSE	148.008	157.383	-0.088608	0.89263	1	FALSE	88.068	118.373	-0.42665	0.16737	0.21145	FALSE
RS_RS00105	NC_003295.1	-	24619	26082	1464	651	396	883	712	670	619	281	424	360	488	641	684	44.0244	39.8479	43.8323	40.7525	45.2705	38.7076	15.3807	21.0199	18.6651	33.6827	37.8782	39.678	41.5768	37.0796	614.052	664.846	-0.11466	0.31012	0.91019	FALSE	547.792	665.045	-0.27982	0.099037	0.51399	FALSE	425.311	500.728	-0.23551	0.26441	0.31913	FALSE
RS_RS00110	NC_003295.1	+	26383	28443	2061	1618	966	1891	1932	1637	1789	3812	3827	3130	1328	1544	1651	77.7238	69.0478	66.6789	78.5496	78.5692	79.4655	148.213	134.768	115.275	65.11	64.8099	68.0305	78.8614	65.9835	1640.11	1562.41	0.070015	0.51494	0.975	FALSE	1375.29	1562.83	-0.18443	0.2737	0.77266	FALSE	4403.17	1176.32	1.9043	2.49e-09	7.44e-09	UP
RS_RS00115	NC_003295.1	+	28493	28687	195	251	130	370	277	284	280	483	608	431	172	219	213	127.436	98.2109	137.893	119.031	144.067	131.453	198.483	226.295	167.769	89.1296	97.1587	92.764	131.517	93.0174	258.725	251.855	0.038828	0.90147	1	FALSE	183.294	251.941	-0.45893	0.0097891	0.13251	FALSE	615.719	189.83	1.6976	7.56e-11	2.56e-10	UP
RS_RS00120	NC_003295.1	-	28773	29531	759	1222	795	1958	1589	1431	1555	2927	2896	3464	1415	1819	1734	159.398	154.304	187.476	175.427	186.5	187.558	309.024	276.925	346.422	188.383	207.33	194.018	183.162	196.577	1402.77	1355.28	0.049688	0.87598	1	FALSE	1507.75	1355.72	0.15334	0.46374	0.89709	FALSE	3769.02	1020.98	1.8842	3.52e-18	2.05e-17	UP
RS_RS00125	NC_003295.1	-	29697	30218	522	19553	13326	28595	22040	19777	23426	516	890	745	19719	25473	25340	3708.48	3760.8	3981.02	3537.99	3747.76	4108.41	79.2119	123.744	108.332	3817.18	4221.64	4122.6	3798.05	4053.81	20007.3	21291.7	-0.089761	0.37294	0.93078	FALSE	21373.8	21298	0.0051285	1	1	FALSE	853.406	16032.9	-4.2317	1.2e-81	6.48e-80	DOWN
RS_RS00130	NC_003295.1	-	30445	31092	648	109	59	111	93	77	98	34	36	48	75	99	98	16.6535	13.4131	12.4487	12.026	11.7543	13.8451	4.20451	4.03211	5.62258	11.6954	13.217	12.8436	12.5418	12.5853	82.0261	97.6385	-0.25137	0.27039	0.87969	FALSE	82.3455	97.6636	-0.24613	0.34333	0.8253	FALSE	47.5916	73.5093	-0.62722	0.041841	0.058863	FALSE
RS_RS00135	NC_003295.1	-	31089	32300	1212	1023	552	1308	1254	1093	1195	461	600	542	1012	1051	1037	83.5654	67.0946	78.4296	86.6982	89.2071	90.2634	30.4796	35.9297	33.9443	84.3734	75.0191	72.6626	88.7229	77.3517	1085.08	985.695	0.13858	0.3543	0.92595	FALSE	950.844	985.997	-0.052375	0.58165	0.94111	FALSE	644.529	742.555	-0.20425	0.27491	0.33046	FALSE
RS_RS00140	NC_003295.1	-	32580	34073	1494	927	564	1188	992	857	919	833	1126	1379	913	1250	1335	61.4303	55.6134	57.7884	55.6386	56.7429	56.3133	44.6793	54.7007	70.0621	61.7516	72.3821	75.8866	56.2316	70.0068	847.707	928.47	-0.13129	0.27183	0.87969	FALSE	1054.66	928.736	0.18344	0.27368	0.77266	FALSE	1331.87	699.165	0.92975	5.65e-06	1.25e-05	UP
RS_RS00145	NC_003295.1	-	34078	35358	1281	65	39	93	128	84	74	198	252	373	56	162	132	5.02363	4.48504	5.27605	8.3729	6.48652	5.28846	12.3859	14.2776	22.1019	4.4174	10.9405	8.75104	6.71596	8.03632	86.8095	67.3667	0.36582	0.12646	0.71465	FALSE	102.862	67.3878	0.61015	0.11988	0.55661	FALSE	328.1	50.7473	2.6927	1.59e-10	5.25e-10	UP
RS_RS00150	NC_003295.1	+	35509	37005	1497	176	107	239	232	190	178	496	540	542	167	255	226	11.6398	10.5296	11.6025	12.9862	12.5549	10.8854	26.5504	26.1805	27.4819	11.2726	14.7364	12.821	12.1422	12.9433	183.392	179.784	0.028666	0.93125	1	FALSE	195.336	179.838	0.11926	0.58802	0.94165	FALSE	639.46	135.405	2.2396	3.34e-22	2.55e-21	UP
RS_RS00155	NC_003295.1	-	37200	37856	657	964	561	1267	1028	946	1045	1046	1445	1209	1015	1097	1047	145.266	125.791	140.148	131.112	142.432	145.612	127.579	159.627	139.679	156.109	144.449	135.337	139.719	145.298	926.26	960.049	-0.05169	0.56628	0.98425	FALSE	967.767	960.337	0.011119	0.90767	1	FALSE	1484.89	723.106	1.0381	6.6e-07	1.6e-06	UP
RS_RS00160	NC_003295.1	-	37895	38758	864	364	189	421	404	355	396	36	43	87	347	463	442	41.7101	32.2255	35.4114	39.1816	40.644	41.9592	3.33888	3.6121	7.6432	40.583	46.3596	43.4453	40.595	43.4626	353.929	334.993	0.079331	0.67217	1	FALSE	379.218	335.09	0.17848	0.3799	0.8437	FALSE	65.9286	252.325	-1.9363	3.85e-14	1.66e-13	DOWN
RS_RS00165	NC_003295.1	-	38758	39690	933	2062	1109	2488	2645	2148	2419	278	364	347	1883	2448	2745	218.807	175.106	193.796	237.552	227.737	237.356	23.8767	28.3155	28.2304	203.937	226.987	249.859	234.215	226.928	2205.23	1945.66	0.18067	0.15082	0.76086	FALSE	2135.92	1946.23	0.13418	0.45545	0.88998	FALSE	397.134	1465.51	-1.8837	2.16e-19	1.36e-18	DOWN
RS_RS00170	NC_003295.1	+	39866	40459	594	708	449	920	828	735	726	893	1182	1149	704	696	651	118.005	111.355	112.558	116.804	122.4	111.891	120.469	144.423	146.826	119.761	101.367	93.0742	117.032	104.734	701.383	722.343	-0.04248	0.73846	1	FALSE	631.897	722.547	-0.1934	0.21511	0.71364	FALSE	1293.39	543.887	1.2498	2.03e-09	6.11e-09	UP
RS_RS00175	NC_003295.1	+	40472	40687	216	41	20	48	58	69	52	232	346	356	37	59	51	18.7925	13.6404	16.1496	22.5003	31.5993	22.0392	86.0688	116.259	125.102	17.3092	23.6304	20.0517	25.3796	20.3304	55.2801	37.188	0.57193	0.063914	0.54752	FALSE	44.247	37.1993	0.25031	0.48319	0.90334	FALSE	372.032	28.0175	3.731	4.97e-43	9.42e-42	UP
RS_RS00180	NC_003295.1	+	40687	40929	243	81	50	151	80	88	80	369	473	474	114	128	118	33.0014	30.312	45.1592	27.5866	35.8227	30.1391	121.683	141.273	148.061	47.4053	45.5697	41.2392	31.1828	44.738	76.4325	93.9733	-0.29806	0.12749	0.71667	FALSE	110.168	94.0082	0.22885	0.52679	0.91753	FALSE	528.546	70.8385	2.8994	5.58e-32	6.73e-31	UP
RS_RS00185	NC_003295.1	-	40971	41186	216	234	138	349	215	202	249	483	575	547	154	372	358	107.255	94.1188	117.421	83.4065	92.508	105.534	179.186	193.205	192.222	72.0435	148.991	140.755	93.8161	120.597	204.503	244.968	-0.26047	0.062601	0.54354	FALSE	260.609	245.048	0.088823	0.75623	0.98597	FALSE	647.864	184.567	1.8115	1.72e-15	8.15e-15	UP
RS_RS00190	NC_003295.1	-	41235	41738	504	810	410	996	749	698	754	1526	1522	1685	495	934	930	159.114	119.841	143.616	124.528	136.996	136.958	242.625	219.174	253.769	99.2436	160.32	156.707	132.827	138.757	675.484	755.337	-0.1612	0.12764	0.71667	FALSE	701.95	755.57	-0.1062	0.57098	0.936	FALSE	1923.39	569.078	1.7569	3.06e-16	1.53e-15	UP
RS_RS00195	NC_003295.1	+	41881	43227	1347	619	334	854	625	599	506	835	1085	1253	441	711	734	45.4964	36.5283	46.075	38.8801	43.9887	34.3898	49.6741	58.4612	70.6079	33.0825	45.664	46.2768	39.0862	41.6744	531.07	612.933	-0.20683	0.069718	0.56284	FALSE	564.68	613.131	-0.11876	0.43172	0.87502	FALSE	1269.99	461.839	1.4594	8.79e-12	3.18e-11	UP
RS_RS00200	NC_003295.1	+	43274	43852	579	863	551	1020	922	771	787	4793	4819	4496	397	1210	1111	147.566	140.192	128.026	133.434	131.722	124.435	663.346	604.065	589.41	69.2851	180.792	162.956	129.864	137.678	758.691	855.722	-0.17363	0.21392	0.8374	FALSE	795.441	855.945	-0.10576	0.90456	1	FALSE	5752.16	644.132	3.1587	1.38e-27	1.41e-26	UP
RS_RS00205	NC_003295.1	+	44050	45342	1293	396	246	444	388	315	387	751	885	787	279	502	511	30.3215	28.0277	24.9551	25.1448	24.0987	27.4005	46.5428	49.6764	46.2004	21.8039	33.5875	33.5627	25.548	29.6513	333.394	382.614	-0.19866	0.21684	0.84105	FALSE	385.038	382.711	0.0087457	0.78107	0.99044	FALSE	979.89	287.994	1.7666	2.59e-16	1.3e-15	UP
RS_RS00210	NC_003295.1	-	45560	46891	1332	939	382	1030	716	661	728	800	970	1180	708	1215	1131	69.7935	42.2484	56.1963	45.0426	49.0884	50.0349	48.1279	52.8534	67.2431	53.7102	78.9122	72.1096	48.0553	68.244	645.887	792.218	-0.29462	0.07803	0.59479	FALSE	914.254	792.469	0.20624	0.40662	0.85907	FALSE	1183.71	597.095	0.98729	4.63e-06	1.03e-05	UP
RS_RS00215	NC_003295.1	-	46926	47462	537	397	208	485	400	361	404	386	493	588	375	563	556	73.193	57.0611	65.6361	62.4167	66.4989	68.8737	57.6003	66.6312	83.1137	70.5643	90.6998	87.9296	65.9298	83.0645	357.257	373.191	-0.062951	0.54217	0.97709	FALSE	449.399	373.304	0.26765	0.16161	0.63721	FALSE	587.31	281.129	1.0629	1.36e-06	3.2e-06	UP
RS_RS00220	NC_003295.1	-	47608	49200	1593	435	231	471	529	398	408	324	378	400	335	377	422	27.035	21.3623	21.4872	27.8263	24.7143	23.4472	16.2982	17.2219	19.0596	21.2499	20.4738	22.4973	25.3293	21.407	407.165	394.638	0.045082	0.73659	1	FALSE	344.919	394.746	-0.19467	0.27409	0.77266	FALSE	444.371	297.178	0.58044	0.0092136	0.014374	UP
RS_RS00225	NC_003295.1	-	49301	50599	1299	796	424	888	885	751	832	261	301	385	609	788	833	60.6677	48.0848	49.6797	57.0886	57.189	58.6355	16.1006	16.8175	22.4968	47.3736	52.4794	54.4591	57.6377	51.4374	755.53	729.74	0.050107	0.73131	1	FALSE	674.497	729.944	-0.11397	0.49935	0.90754	FALSE	380.578	549.559	-0.53008	0.011686	0.017916	DOWN
RS_RS00230	NC_003295.1	-	50669	51088	420	3648	2270	5108	3401	2982	3538	2370	2498	2145	2576	3208	3284	859.922	796.21	883.846	678.535	702.328	771.178	452.179	431.667	387.657	619.761	660.78	664.031	717.347	648.191	3040.48	3795.39	-0.31995	0.0029016	0.080549	FALSE	2750.88	3796.53	-0.46479	0.0032221	0.061065	FALSE	2856.38	2858.53	-0.0010853	0.84213	0.87754	FALSE
RS_RS00235	NC_003295.1	-	51498	52586	1089	2162	1332	2936	2479	2021	2146	1815	1741	1948	1746	2918	3098	196.554	180.189	195.931	190.75	183.578	180.405	133.555	116.032	135.778	162.011	231.809	241.595	184.911	211.805	2031.96	2218.04	-0.12641	0.23835	0.86362	FALSE	2318.33	2218.7	0.06337	0.66189	0.96725	FALSE	2241.14	1670.45	0.424	0.053679	0.073992	FALSE
RS_RS00240	NC_003295.1	-	52574	53092	519	436	273	646	456	412	531	716	702	739	383	640	613	83.1711	77.4901	90.4566	73.6228	78.5256	93.6642	110.55	98.1691	108.08	74.5692	106.68	100.306	81.9375	93.8519	429.193	463.904	-0.1122	0.31677	0.9135	FALSE	489.999	464.049	0.078499	0.69013	0.97444	FALSE	878.417	349.442	1.3299	1.76e-09	5.29e-09	UP
RS_RS00245	NC_003295.1	-	53181	54437	1257	1218	806	1610	1606	1375	1420	554	663	735	1500	1932	1810	95.9325	94.4606	93.082	107.06	108.205	103.419	35.3172	38.281	44.3835	120.582	132.967	122.286	106.228	125.279	1347.32	1268.05	0.087479	0.43616	0.95733	FALSE	1591.55	1268.41	0.32741	0.048114	0.35049	FALSE	785.296	954.683	-0.28178	0.16693	0.21103	FALSE
RS_RS00250	NC_003295.1	-	54450	55976	1527	1278	882	1563	1612	1401	1355	259	422	372	1260	1581	1689	82.8601	85.0904	74.3867	88.4588	90.7571	81.2356	13.5917	20.0576	18.4916	83.3795	89.5705	93.9345	86.8172	88.9615	1337.53	1316.84	0.022498	0.68964	1	FALSE	1371.92	1317.17	0.058747	0.61015	0.94865	FALSE	418.635	991.047	-1.2433	7.39e-09	2.12e-08	DOWN
RS_RS00255	NC_003295.1	-	56123	57316	1194	702	380	870	801	693	864	153	204	243	677	798	758	58.2085	46.8846	52.9529	56.2138	57.413	66.2454	10.2683	12.4003	15.448	57.2944	57.819	53.9137	59.9574	56.3424	722.506	669.778	0.10933	0.4887	0.9699	FALSE	680.921	669.978	0.023374	0.98181	1	FALSE	239.693	504.517	-1.0737	8.52e-07	2.04e-06	DOWN
RS_RS00260	NC_003295.1	-	57356	58345	990	517	326	714	589	485	522	350	431	489	509	552	524	51.7022	48.5102	52.4129	49.8534	48.4605	48.2705	28.3299	31.5971	37.4924	51.953	48.2365	44.9501	48.8615	48.3799	488.126	537.596	-0.13927	0.27002	0.87969	FALSE	485.556	537.755	-0.14731	0.33364	0.8179	FALSE	509.914	404.86	0.33283	0.13176	0.16975	FALSE
RS_RS00265	NC_003295.1	-	58359	59072	714	573	348	864	633	564	659	467	537	552	465	683	709	79.4529	71.8012	87.9408	74.2883	78.138	84.4955	52.4119	54.586	58.6828	65.8086	82.7551	84.3301	78.9739	77.6313	569.028	607.795	-0.095085	0.32993	0.92167	FALSE	558.403	607.992	-0.12275	0.41807	0.86843	FALSE	628.314	457.902	0.45645	0.046892	0.065341	FALSE
RS_RS00270	NC_003295.1	-	59072	60538	1467	1479	753	1894	1501	1386	1475	924	948	823	1258	1694	1797	99.814	75.6164	93.8264	85.7365	93.4576	92.0467	50.4723	46.9011	42.5833	86.652	99.8977	104.029	90.4136	96.8594	1338.31	1401.45	-0.066511	0.38221	0.9343	FALSE	1433.33	1401.89	0.031994	0.98664	1	FALSE	1099.16	1055.96	0.057846	1	1	FALSE
RS_RS00275	NC_003295.1	-	60624	61601	978	453	287	717	522	475	563	929	948	790	531	645	575	45.8578	43.2309	53.2789	44.7246	48.0437	52.7006	76.1182	70.3517	61.3138	54.8635	57.0549	49.9302	48.4896	53.9495	478.566	495.9	-0.05133	0.52943	0.97568	FALSE	534.063	496.062	0.10649	0.71306	0.98162	FALSE	1089	373.601	1.5434	7.8e-08	2.06e-07	UP
RS_RS00280	NC_003295.1	-	61580	62080	501	424	297	558	644	439	560	1360	1461	1253	536	625	602	83.788	87.3312	80.9416	107.712	86.6779	102.328	217.527	211.65	189.838	108.107	107.923	102.045	98.9061	106.025	500.178	449.668	0.15358	0.19052	0.81868	FALSE	537.694	449.788	0.25754	0.13827	0.59662	FALSE	1657.52	338.469	2.2919	1.43e-20	9.73e-20	UP
RS_RS00285	NC_003295.1	-	62121	63608	1488	1312	827	1703	1536	1237	1517	550	654	713	1560	1655	1774	87.294	81.8754	83.1739	86.4974	82.2334	93.3316	29.6191	31.8992	36.3711	105.937	96.2204	101.248	87.3542	101.135	1311.87	1335.36	-0.025604	0.84084	1	FALSE	1524.45	1335.73	0.19066	0.28414	0.78373	FALSE	771.745	1005.47	-0.38168	0.057905	0.079388	FALSE
RS_RS00290	NC_003295.1	-	63700	63999	300	301	179	361	349	304	335	135	209	136	140	348	383	99.3342	87.8988	87.4502	97.4808	100.238	102.228	36.0599	50.5627	34.4102	47.1558	100.353	108.421	99.9824	85.3098	302.671	292.708	0.048292	0.74925	1	FALSE	255.716	292.788	-0.19532	0.60359	0.9463	FALSE	192.197	220.395	-0.19751	0.40914	0.47089	FALSE
RS_RS00295	NC_003295.1	+	64477	65520	1044	4228	2505	5406	4950	4234	4903	1497	1607	1537	4543	4964	4997	400.948	353.475	376.314	397.301	401.173	429.94	114.903	111.717	111.749	439.714	411.342	406.484	409.471	419.18	4314.01	4194.94	0.04038	0.78146	1	FALSE	4433.38	4196.16	0.079337	0.71863	0.98162	FALSE	1884.1	3159.18	-0.74568	0.00010737	0.00020953	DOWN
RS_RS00300	NC_003295.1	+	65698	66738	1041	749	448	1128	959	839	944	194	227	204	810	852	873	71.2336	63.3984	78.7469	77.1939	79.7247	83.0171	14.9335	15.8263	14.8747	78.6253	70.8045	71.2194	79.9786	73.5497	840.157	790.387	0.0881	0.66906	0.99976	FALSE	776.074	790.645	-0.026836	0.66795	0.96943	FALSE	252.807	595.492	-1.236	5.21e-09	1.52e-08	DOWN
RS_RS00305	NC_003295.1	+	66750	67262	513	267	188	337	320	317	285	44	59	65	300	287	289	51.5285	53.9873	47.7406	52.2694	61.1257	50.8597	6.87301	8.34718	9.61758	59.0924	48.399	47.8426	54.7516	51.778	283.333	279.895	0.01761	0.81714	1	FALSE	269.774	279.967	-0.053507	0.79504	0.99294	FALSE	67.1949	210.651	-1.6484	3.17e-10	1.02e-09	DOWN
RS_RS00310	NC_003295.1	+	67285	69690	2406	968	626	1414	1032	914	1063	211	264	312	909	986	962	39.8321	38.3292	42.7099	35.9417	37.5779	40.4468	7.02746	7.96367	9.84303	38.1765	35.453	33.9558	37.9888	35.8618	922.363	1035.38	-0.16675	0.13494	0.7292	FALSE	874.484	1035.7	-0.2441	0.10867	0.53248	FALSE	315.464	779.796	-1.3056	7.55e-10	2.36e-09	DOWN
RS_RS00315	NC_003295.1	+	69714	70856	1143	989	577	1197	997	788	909	350	355	340	900	924	854	85.665	74.367	76.1067	73.091	68.1964	72.8055	24.5377	22.5417	22.5789	79.5654	69.9355	63.4521	71.3643	70.9843	823.196	958.585	-0.21967	0.075591	0.58986	FALSE	823.594	958.855	-0.21938	0.15498	0.62348	FALSE	425.614	721.834	-0.76212	0.00017729	0.00033767	DOWN
RS_RS00320	NC_003295.1	-	70887	72581	1695	3666	2455	4250	4640	3747	4016	5612	6687	5264	3440	3552	3715	214.129	213.37	182.219	229.384	218.673	216.905	265.314	286.33	235.731	205.077	181.291	186.133	221.654	190.834	3791.22	3675.13	0.044868	0.5029	0.97074	FALSE	3279.14	3676.04	-0.16483	0.3554	0.83236	FALSE	7114.44	2765.78	1.3631	1.25e-11	4.46e-11	UP
RS_RS00325	NC_003295.1	+	73037	73975	939	2692	1875	3704	3400	2816	2819	6774	7294	6467	2204	2893	3204	283.833	294.162	286.669	303.409	296.653	274.837	578.084	563.774	522.766	237.178	266.535	289.775	291.633	264.496	2763.08	2891.74	-0.065659	0.6254	0.99465	FALSE	2505.41	2892.55	-0.20729	0.23879	0.73765	FALSE	8348.05	2176.96	1.9391	6.07e-20	3.94e-19	UP
RS_RS00330	NC_003295.1	-	74076	76709	2634	6627	4387	8181	7655	6643	7365	3568	4017	3420	6708	8770	8757	249.089	245.359	225.718	243.525	249.477	255.978	108.548	110.686	98.5553	257.339	288.042	282.341	249.66	275.907	6635.84	6747.46	-0.024066	0.94074	1	FALSE	7338.71	6749.24	0.1208	0.39176	0.84899	FALSE	4465.91	5079	-0.18559	0.32295	0.38241	FALSE
RS_RS00335	NC_003295.1	-	76940	77329	390	269	173	378	335	301	308	150	172	208	216	324	335	68.2875	65.348	70.4372	71.9772	76.3455	72.299	30.8204	32.0088	40.4826	55.9651	71.8708	72.9482	73.5406	66.928	289.382	283.261	0.03084	0.90447	1	FALSE	262.874	283.345	-0.10819	0.5873	0.94165	FALSE	213.317	213.318	-4.43e-06	0.9598	0.9753	FALSE
RS_RS00340	NC_003295.1	-	77370	78575	1206	378	249	544	494	411	468	117	169	147	354	674	605	31.0312	30.4161	32.7813	34.3237	33.7114	35.5259	7.7741	10.1706	9.25209	29.6609	48.3487	42.6032	34.5203	40.2043	420.125	404.622	0.054244	0.74618	1	FALSE	487	404.742	0.26692	0.1472	0.60902	FALSE	173.247	304.707	-0.8146	0.00037826	0.00069475	DOWN
RS_RS00345	NC_003295.1	-	78593	79765	1173	1434	796	1947	1737	1331	1490	595	644	750	1157	1908	1722	121.033	99.9691	120.627	124.084	112.244	116.288	40.6472	39.8468	48.5325	99.6697	140.719	124.672	117.539	121.687	1391.39	1423.7	-0.033121	0.62431	0.99465	FALSE	1436.91	1424.15	0.012874	0.98613	1	FALSE	803.697	1072.59	-0.41638	0.027788	0.040338	DOWN
RS_RS00350	NC_003295.1	+	80019	80528	510	1265	745	1764	1541	1343	1488	1423	1736	1502	1522	1399	1535	245.569	215.197	251.364	253.191	260.488	267.103	223.587	247.05	223.547	301.559	237.312	255.607	260.261	264.826	1339.39	1291.36	0.052689	0.81415	1	FALSE	1371.6	1291.76	0.08652	0.80621	0.99484	FALSE	1882.28	972.769	0.95231	6.28e-06	1.39e-05	UP
RS_RS00355	NC_003295.1	+	80576	82549	1974	1488	792	1969	1707	1366	1586	1348	1670	1458	1410	1556	1531	74.6293	59.1056	72.4893	72.4605	68.4519	73.5533	54.721	61.4009	56.0635	72.1772	68.1922	65.8662	71.4886	68.7452	1424.16	1445.37	-0.021324	0.66592	0.99787	FALSE	1374.79	1445.83	-0.072679	0.48314	0.90334	FALSE	1805.71	1088.99	0.72957	0.00063238	0.0011335	UP
RS_RS00360	NC_003295.1	+	82595	83578	984	447	232	515	499	393	396	259	306	325	376	377	466	44.9745	34.7331	38.0353	42.4933	39.5075	36.8423	21.0919	22.57	25.0702	38.6119	33.145	40.2185	39.6143	37.3251	393.331	410.799	-0.062692	0.5987	0.99125	FALSE	371.903	410.918	-0.14393	0.35841	0.83236	FALSE	358.611	309.421	0.21285	0.38354	0.44543	FALSE
RS_RS00365	NC_003295.1	+	83613	84260	648	277	143	347	292	279	323	473	517	535	256	299	298	42.3212	32.5096	38.9161	37.7592	42.5903	45.6324	58.4922	57.9056	62.6684	39.9202	39.9179	39.0549	41.994	39.631	274.594	261.505	0.070464	0.81604	1	FALSE	259.864	261.586	-0.0095258	0.8194	0.9973	FALSE	617.448	197.017	1.648	4.28e-13	1.7e-12	UP
RS_RS00370	NC_003295.1	+	84379	85239	861	991	553	1357	1185	998	859	6116	6682	6595	616	1610	1528	113.953	94.6178	114.539	115.327	114.659	91.3348	569.214	563.26	581.408	72.2945	161.769	150.714	107.107	128.259	930.324	988.485	-0.087485	0.371	0.92958	FALSE	1103.79	988.797	0.15872	0.59779	0.94289	FALSE	7859.91	744.714	3.3998	1.44e-53	3.8e-52	UP
RS_RS00375	NC_003295.1	+	85330	86655	1326	1746	1016	2412	2060	1848	2135	390	464	541	1971	1942	1982	130.363	112.876	132.193	130.178	137.861	147.401	23.5685	25.3968	30.9687	150.2	126.7	126.939	138.48	134.613	1853	1769.73	0.06633	0.73171	1	FALSE	1811.6	1770.28	0.033286	0.95201	1	FALSE	560.805	1333.14	-1.2493	8.37e-10	2.6e-09	DOWN
RS_RS00380	NC_003295.1	+	86669	87478	810	571	256	759	703	600	719	163	212	209	464	649	624	69.7918	46.5592	68.0976	72.7253	73.2737	81.2625	16.1255	18.9957	19.5853	57.8843	69.3157	65.4236	75.7538	64.2079	619.25	529.595	0.22563	0.2996	0.90203	FALSE	524.74	529.778	-0.013783	0.69849	0.97825	FALSE	234.443	399.238	-0.76801	0.0002571	0.00048078	DOWN
RS_RS00385	NC_003295.1	+	87475	89910	2436	1894	1093	2360	2022	1722	1836	871	1278	1178	1386	1949	1890	76.9762	66.0988	70.406	69.5535	69.9258	68.9988	28.6518	38.0767	36.7061	57.4929	69.216	65.89	69.4927	64.1996	1708.17	1847.12	-0.11282	0.29541	0.90147	FALSE	1577.64	1847.65	-0.22793	0.16137	0.63712	FALSE	1328.78	1391.08	-0.0661	0.7445	0.79054	FALSE
RS_RS00390	NC_003295.1	+	89947	90666	720	1934	1217	2695	2034	1887	2109	2102	2784	2591	1603	2158	2173	265.936	249.006	272.02	236.719	259.251	268.158	233.944	280.635	273.152	224.972	259.293	256.308	254.709	246.858	1850.52	2016.04	-0.12359	0.23128	0.85223	FALSE	1793.75	2016.64	-0.16897	0.28324	0.7825	FALSE	3001.87	1518.32	0.98339	1.49e-06	3.48e-06	UP
RS_RS00395	NC_003295.1	+	90731	90806	76	31	25	38	31	45	38	15	42	25	9	27	31	40.3833	48.4593	36.3367	34.1793	58.5707	45.7737	15.8157	40.1089	24.9687	11.9662	30.7342	34.6404	46.1746	25.7803	35.3876	33.9175	0.061213	0.7975	1	FALSE	19.5278	33.9252	-0.79683	0.073168	0.44088	FALSE	31.9394	25.5117	0.32418	0.30793	0.36617	FALSE
RS_RS00400	NC_003295.1	+	91044	93431	2388	1426	1173	1751	1653	1276	1470	565	751	678	1077	1487	1550	59.1206	72.3627	53.2877	58.0034	52.8565	56.3546	18.9594	22.825	21.5509	45.5732	53.8702	55.1229	55.7381	51.5221	1343.29	1573.45	-0.22817	0.33886	0.92407	FALSE	1240.75	1573.8	-0.34305	0.12317	0.56447	FALSE	800.837	1183.42	-0.56338	0.01011	0.015659	DOWN
RS_RS00405	NC_003295.1	+	93670	93975	306	5091	4591	6824	8106	6734	6613	1235	1305	909	2212	1628	1816	1647.16	2210.23	1620.66	2219.73	2176.87	1978.44	323.413	309.524	225.482	730.452	460.262	503.998	2125.02	564.904	6560.92	5986.95	0.13208	0.28092	0.88785	FALSE	1762.91	5988.29	-1.7642	3.04e-08	6.62e-06	DOWN	1410.22	4502.41	-1.6748	2.12e-08	5.84e-08	DOWN
RS_RS00410	NC_003295.1	+	94180	95082	903	307	172	329	374	350	379	391	427	516	288	307	312	33.6592	28.0603	26.4779	34.7055	38.3409	38.4236	34.6977	34.3198	43.3742	32.2279	29.4119	29.3428	37.1567	30.3275	338.55	282.475	0.26125	0.073232	0.58125	FALSE	277.537	282.549	-0.025817	0.87821	1	FALSE	538.329	212.67	1.3399	1.63e-09	4.93e-09	UP
RS_RS00415	NC_003295.1	+	95113	96465	1353	196	96	218	176	151	157	235	263	245	167	242	214	14.3421	10.4526	11.7094	10.9001	11.0398	10.623	13.9182	14.1079	13.7448	12.4723	15.4735	13.4323	10.8543	13.7927	148.184	174.962	-0.23966	0.14309	0.74406	FALSE	188.306	175.013	0.10561	0.67108	0.96954	FALSE	301.081	131.798	1.1918	8.4e-07	2.02e-06	UP
RS_RS00420	NC_003295.1	+	96462	97307	846	52	40	82	58	50	68	91	110	93	52	89	93	6.08536	6.96531	7.04399	5.74477	5.8463	7.35842	8.61951	9.43686	8.34415	6.21099	9.10105	9.33571	6.3165	8.21592	53.9373	60.6646	-0.16957	0.53394	0.97568	FALSE	69.8446	60.6823	0.20287	0.40791	0.86075	FALSE	118.84	45.6713	1.3797	1.68e-06	3.91e-06	UP
RS_RS00425	NC_003295.1	+	97383	98288	906	233	135	255	261	224	226	170	199	200	187	282	218	25.4613	21.9511	20.4544	24.1394	24.4569	22.8363	15.036	15.9415	16.756	20.8565	26.9273	20.4345	23.8109	22.7394	217.665	218.201	-0.0035441	0.97375	1	FALSE	207.968	218.258	-0.069667	0.78314	0.99091	FALSE	229.642	164.269	0.48332	0.041583	0.058585	FALSE
RS_RS00430	NC_003295.1	-	98292	99581	1290	1169	753	1489	1509	1220	1425	1202	1782	1504	1190	1622	1473	89.7177	85.9916	83.8842	98.02	93.5517	101.128	74.6666	100.259	88.4969	93.2149	108.776	96.9723	97.5666	99.6544	1270.19	1191.06	0.092796	0.40013	0.94409	FALSE	1298.29	1191.39	0.12397	0.43609	0.87745	FALSE	1794.12	896.707	1.0006	7.52e-07	1.81e-06	UP
RS_RS00435	NC_003295.1	-	99578	100267	690	1017	577	1230	1391	1118	1182	1762	2367	1955	871	1204	1217	145.924	123.191	129.548	168.925	160.278	156.825	204.63	248.974	215.064	127.555	150.956	149.788	162.009	142.766	1128.02	976.643	0.20789	0.09608	0.64893	FALSE	993.668	976.922	0.02452	0.89695	1	FALSE	2445.89	735.501	1.7336	1.03e-16	5.3e-16	UP
RS_RS00440	NC_003295.1	-	100460	101464	1005	178	88	179	182	166	159	1791	2141	1399	108	222	238	17.5351	12.8993	12.9438	15.1747	16.3389	14.4836	142.804	154.616	105.663	10.8589	19.1099	20.1116	15.3324	16.6935	155.46	154.327	0.010546	0.99242	1	FALSE	168.089	154.369	0.12284	0.56666	0.93384	FALSE	2166.11	116.22	4.2202	3.77e-21	2.67e-20	UP
RS_RS00445	NC_003295.1	-	101627	103579	1953	3023	1865	3952	3575	3050	3464	2832	3731	3359	2662	3484	3595	153.246	140.678	147.058	153.387	154.482	162.376	116.199	138.653	130.55	137.732	154.329	156.326	156.749	149.462	3089.25	3062.29	0.012645	0.95013	1	FALSE	2946.7	3063.18	-0.05593	0.72058	0.98162	FALSE	3987.02	2306.01	0.78991	9.35e-05	0.00018354	UP
RS_RS00450	NC_003295.1	+	103618	104223	606	484	305	662	577	476	451	354	468	431	440	561	554	79.0727	74.1444	79.389	79.7844	77.6991	68.1318	46.8104	56.0504	53.9852	73.3682	80.087	77.6375	75.2051	77.0309	459.818	501.481	-0.12513	0.33156	0.92167	FALSE	471.647	501.629	-0.088914	0.58336	0.94165	FALSE	503.2	377.653	0.41407	0.059586	0.081578	FALSE
RS_RS00455	NC_003295.1	-	104315	104773	459	283	185	393	281	268	270	242	375	351	249	328	336	61.0418	59.3759	62.2236	51.299	57.7569	53.8514	42.2488	59.2958	58.0449	54.8169	61.8206	62.1672	54.3024	59.6016	251.47	298.393	-0.24683	0.093693	0.6397	FALSE	276.154	298.48	-0.11216	0.55368	0.92608	FALSE	385.445	224.693	0.77857	0.00041482	0.00076071	UP
RS_RS00460	NC_003295.1	-	104782	105612	831	924	580	1097	921	756	808	660	997	911	687	999	1036	110.084	102.82	95.9358	92.8696	89.9917	89.0136	63.6435	87.0762	83.2122	83.5379	104.001	105.875	90.625	97.8046	759.934	912.115	-0.26334	0.04604	0.46411	FALSE	818.937	912.356	-0.15584	0.43892	0.87869	FALSE	1024.26	686.631	0.57698	0.0038461	0.0062908	UP
RS_RS00465	NC_003295.1	-	105626	105967	342	136	107	118	115	121	135	89	180	144	61	141	167	39.3701	46.0902	25.0744	28.1765	34.9978	36.1372	20.8533	38.199	31.96	18.0232	35.6669	41.4691	33.1038	31.7197	114.232	134.494	-0.23557	0.63806	0.99676	FALSE	108.435	134.516	-0.31095	0.6787	0.97097	FALSE	162.718	101.082	0.68686	0.0077173	0.012175	UP
RS_RS00470	NC_003295.1	-	106034	107458	1425	7925	4573	10110	7924	6701	7417	11481	17290	16083	5236	7347	8051	550.602	472.756	515.598	465.956	465.164	476.496	645.619	880.614	856.686	371.289	446.033	479.81	469.205	432.378	6747.06	7790.67	-0.20749	0.046614	0.46747	FALSE	6208.92	7792.97	-0.32783	0.040597	0.32311	FALSE	17887.8	5867.6	1.6081	1.76e-15	8.32e-15	UP
RS_RS00475	NC_003295.1	-	107707	108258	552	338	182	372	265	237	243	30	28	30	249	325	406	60.6221	48.5717	48.9755	40.2274	42.4708	40.3008	4.35506	3.68149	4.12527	45.5815	50.935	62.4628	40.9997	52.9931	228.35	309.589	-0.43911	0.0037784	0.10048	FALSE	294.778	309.674	-0.071122	0.74405	0.98397	FALSE	35.925	233.131	-2.6981	1.02e-22	8.04e-22	DOWN
RS_RS00480	NC_003295.1	+	109053	110504	1452	123	73	141	96	83	81	85	57	60	83	125	123	8.38672	7.4064	7.05712	5.54013	5.65449	5.10699	4.69098	2.84914	3.13657	5.77616	7.44758	7.19405	5.43387	6.80593	79.6053	117.812	-0.56555	0.0077589	0.16752	FALSE	99.5605	117.843	-0.24323	0.33906	0.82172	FALSE	84.1624	88.6966	-0.075703	0.69538	0.74295	FALSE
RS_RS00485	NC_003295.1	+	110524	111927	1404	52	19	54	47	51	40	37	31	32	43	47	45	3.66682	1.9936	2.79513	2.80508	3.59323	2.60819	2.11177	1.60251	1.73003	3.09478	2.89603	2.72195	3.00217	2.90425	42.5093	41.9027	0.020737	0.91524	1	FALSE	41.3276	41.9161	-0.020397	0.80302	0.99448	FALSE	41.1216	31.5876	0.38054	0.4305	0.49267	FALSE
RS_RS00490	NC_003295.1	+	112009	112707	699	36	14	61	42	29	40	43	56	52	47	39	28	5.09893	2.95054	6.34202	5.03486	4.10395	5.23877	4.9295	5.81455	5.64672	6.79436	4.8268	3.40185	4.79253	5.00767	33.8175	35.7005	-0.078176	0.59225	0.99052	FALSE	35.7646	35.7156	0.0019779	0.73668	0.98274	FALSE	60.681	26.9417	1.1714	0.0016738	0.0028597	UP
RS_RS00495	NC_003295.1	+	112778	113683	906	738	487	830	853	731	754	1701	1937	1837	647	868	923	80.6458	79.1866	66.5771	78.8925	79.8125	76.1885	150.448	155.17	153.904	72.1612	82.8826	86.5183	78.2978	80.5207	715.772	729.183	-0.026781	0.98172	1	FALSE	735.917	729.361	0.01291	0.77906	0.99005	FALSE	2215.63	548.744	2.0135	7.43e-22	5.5e-21	UP
RS_RS00500	NC_003295.1	+	113718	114080	363	416	260	514	471	385	357	921	1101	1223	321	420	376	113.459	105.516	102.904	108.725	104.915	90.0343	203.313	220.133	255.735	89.3565	100.096	87.9662	101.225	92.4728	370.725	415.348	-0.16397	0.26988	0.87969	FALSE	339.296	415.462	-0.29217	0.11585	0.54933	FALSE	1305.5	312.708	2.0617	9.84e-22	7.22e-21	UP
RS_RS00505	NC_003295.1	-	114282	117731	3450	160	92	152	137	112	98	90	98	98	94	128	103	4.5915	3.92844	3.20184	3.32749	3.2113	2.60048	2.09043	2.06164	2.15614	2.75319	3.20969	2.53544	3.04642	2.83277	106.033	143.358	-0.43511	0.037086	0.40968	FALSE	98.8033	143.391	-0.53732	0.024097	0.23478	FALSE	115.905	107.889	0.1034	0.68921	0.73717	FALSE
RS_RS00510	NC_003295.1	+	117992	119083	1092	3	2	3	7	3	1	2	2	2	1	0	3	0.27199	0.26981	0.199652	0.537144	0.271757	0.0838347	0.146764	0.132927	0.13902	0.0925348	0	0.23331	0.297578	0.108615	3.27846	2.87646	0.18872	0.91082	1	FALSE	1.19424	2.87709	-1.2685	0.4598	0.89329	FALSE	2.44344	2.16393	0.17526	1	1	FALSE
RS_RS00515	NC_003295.1	-	119081	121909	2829	2146	986	2161	1657	1331	1469	207	214	379	976	1984	2019	75.1018	51.3446	55.5133	49.08	46.54	47.5374	5.86339	5.49017	10.1689	34.8614	60.6709	60.6091	47.7191	52.0472	1362.31	1820.79	-0.41851	0.0057809	0.1402	FALSE	1476.04	1821.3	-0.30324	0.23352	0.73209	FALSE	320.879	1371.52	-2.0957	7.44e-16	3.62e-15	DOWN
RS_RS00520	NC_003295.1	+	123565	125064	1500	2986	2382	3249	2321	2010	2150	1756	1479	1689	1593	3176	3360	197.084	233.938	157.41	129.658	132.552	131.218	93.809	71.5619	85.4689	107.313	183.173	190.232	131.143	160.239	1984.94	3144.37	-0.66367	0.0071831	0.1599	FALSE	2409.47	3145.01	-0.38435	0.30661	0.79903	FALSE	2019.22	2364.43	-0.2277	0.4104	0.47206	FALSE
RS_RS00525	NC_003295.1	-	125236	125715	480	811	622	1158	959	828	874	1278	1779	1200	711	1065	1063	167.276	190.897	175.324	167.414	170.636	166.693	213.354	268.992	189.762	149.677	191.947	188.073	168.248	176.566	814.886	913.23	-0.16438	0.2462	0.86702	FALSE	853.82	913.476	-0.097434	0.70047	0.97936	FALSE	1713.69	687.33	1.318	7.7e-09	2.21e-08	UP
RS_RS00530	NC_003295.1	-	125843	126994	1152	722	354	988	710	698	749	600	601	673	1100	1328	1272	62.0495	45.2691	62.3275	51.6441	59.9356	59.5217	41.7359	37.8641	44.3437	96.4868	99.7281	93.7712	57.0338	96.662	662.926	693.519	-0.065089	0.41922	0.94977	FALSE	1126.52	693.753	0.69938	0.00017846	0.0072308	UP	761.17	522.709	0.54221	0.021812	0.032113	UP
RS_RS00535	NC_003295.1	-	126991	127818	828	1256	571	1423	1133	1113	1161	1339	1379	1702	1301	1871	1995	150.18	101.591	124.896	114.661	132.968	128.365	129.587	120.876	156.027	158.772	195.486	204.62	125.331	186.293	1047.02	1104.13	-0.076621	0.42366	0.95036	FALSE	1554.14	1104.47	0.49276	0.005212	0.086255	FALSE	1788.52	831.967	1.1042	2.31e-07	5.87e-07	UP
RS_RS00540	NC_003295.1	+	127903	128994	1092	80	44	100	87	92	93	56	46	62	128	121	159	7.25305	5.93582	6.65507	6.67593	8.33387	7.79662	4.10939	3.05732	4.30962	11.8445	9.58594	12.3654	7.60214	11.2653	83.7502	76.93	0.12255	0.68517	1	FALSE	124.622	76.9529	0.69551	0.0052995	0.086484	FALSE	67.0662	57.9465	0.21086	0.6057	0.6606	FALSE
RS_RS00545	NC_003295.1	-	128991	129218	228	9	13	15	20	13	17	3	12	4	18	21	30	3.90806	8.39962	4.78114	7.35039	5.64014	6.82591	1.05438	3.8199	1.33166	7.97748	7.96813	11.1743	6.60548	9.03998	15.2029	14.0036	0.11855	0.64784	0.99688	FALSE	20.7821	14.0061	0.56929	0.13756	0.59555	FALSE	7.31528	10.5184	-0.52394	0.6512	0.70163	FALSE
RS_RS00550	NC_003295.1	-	129215	130354	1140	2764	1523	3689	3078	2809	2954	821	1097	1258	3917	4759	4712	240.042	196.809	235.168	226.245	243.741	237.22	57.7098	69.8404	83.7617	347.198	361.146	351.023	235.735	353.122	2711.56	2721.21	-0.005125	0.7567	1	FALSE	4070.78	2722.06	0.58061	0.00082071	0.022984	UP	1269.56	2050.07	-0.69134	0.00045477	0.00082984	DOWN
RS_RS00555	NC_003295.1	-	130368	132263	1896	7017	3831	7786	7152	6366	6486	1690	2362	2383	7864	9011	9834	366.409	297.663	298.436	316.085	332.131	313.173	71.4266	90.4163	95.4015	419.115	411.156	440.48	320.463	423.584	6130.51	6472.33	-0.07828	0.46621	0.96453	FALSE	8122.46	6474.11	0.32724	0.047317	0.34879	FALSE	2572.5	4873.77	-0.92187	3.86e-06	8.68e-06	DOWN
RS_RS00560	NC_003295.1	+	132681	133889	1209	16639	10759	22921	21538	18683	19541	861	650	2046	20598	22953	22439	1362.56	1310.98	1377.79	1492.77	1528.63	1479.68	57.0674	39.0204	128.454	1721.58	1642.42	1576.2	1500.36	1646.73	18303	17431.1	0.070414	0.55511	0.98088	FALSE	20167.2	17436.2	0.20992	0.23026	0.72868	FALSE	1426.09	13126	-3.2023	4.08e-52	1.02e-50	DOWN
RS_RS00565	NC_003295.1	-	133929	138947	5019	4453	2227	5091	4970	4483	4510	253	285	514	4475	5173	5610	87.8393	65.3663	73.7159	82.9763	88.3554	82.2632	4.03938	4.12129	7.77348	90.0956	89.1656	94.9249	84.5316	91.3954	4280.61	4036.38	0.084753	0.5774	0.98625	FALSE	4638.83	4037.57	0.20027	0.28066	0.77928	FALSE	420.022	3040.58	-2.8558	5.15e-41	8.97e-40	DOWN
RS_RS00570	NC_003295.1	+	139451	139999	549	818	584	1028	1059	815	859	85	132	118	697	910	936	147.514	156.708	136.08	161.636	146.848	143.241	12.4068	17.4505	16.3147	128.289	143.397	144.79	150.575	138.825	834.188	860.679	-0.045103	0.91902	1	FALSE	769.439	860.897	-0.16203	0.44355	0.88258	FALSE	133.476	647.712	-2.2788	4.98e-23	4.01e-22	DOWN
RS_RS00575	NC_003295.1	+	140009	140542	534	257	240	386	452	347	358	64	106	96	175	374	404	47.6481	66.2096	52.5317	70.9271	64.2791	61.3745	9.60396	14.4069	13.6458	33.115	60.5902	64.2502	65.5269	52.6518	353.094	317.648	0.15262	0.25892	0.87845	FALSE	281.526	317.725	-0.17451	0.77214	0.98895	FALSE	105.623	238.931	-1.1777	1.14e-05	2.46e-05	DOWN
RS_RS00580	NC_003295.1	+	140557	141078	522	434	270	611	589	437	489	66	115	80	401	741	673	82.3138	76.1981	85.064	94.5496	82.8119	85.76	10.1318	15.9894	11.6329	77.625	122.806	109.491	87.7072	103.307	462.045	452.374	0.030516	0.88655	1	FALSE	541.844	452.511	0.25992	0.13949	0.59888	FALSE	103.762	340.715	-1.7153	7.4e-13	2.87e-12	DOWN
RS_RS00585	NC_003295.1	+	141153	141455	303	192	114	257	240	223	226	130	267	191	169	346	261	62.7353	55.426	61.6404	66.3718	72.8021	68.2829	34.3805	63.9549	47.8476	56.3601	98.7883	73.1531	69.1523	76.1005	211.404	193.668	0.12642	0.52053	0.97568	FALSE	231.633	193.726	0.25782	0.26205	0.76408	FALSE	231.803	145.867	0.66825	0.0062461	0.0099639	UP
RS_RS00590	NC_003295.1	+	141476	141970	495	147	89	204	231	173	186	18	20	30	154	346	273	29.4012	26.4872	29.9502	39.1041	34.5718	34.3996	2.91393	2.93245	4.6003	31.4372	60.4704	46.8373	36.0252	46.2483	179.957	151.117	0.25198	0.17455	0.80147	FALSE	229.578	151.163	0.60288	0.036923	0.309	FALSE	27.2831	113.823	-2.0607	3.67e-11	1.27e-10	DOWN
RS_RS00595	NC_003295.1	+	142057	143730	1674	942	628	1244	1193	1018	1091	1123	1333	1248	1051	1292	1243	55.712	55.2656	54.0058	59.7173	60.1553	59.6644	53.7571	57.7936	56.5886	63.4418	66.7696	63.0595	59.8457	64.4236	1010.89	982.915	0.040494	0.69961	1	FALSE	1090.61	983.188	0.1496	0.37078	0.84002	FALSE	1495.84	739.988	1.0154	9.67e-07	2.31e-06	UP
RS_RS00600	NC_003295.1	+	144106	145005	900	1841	703	1813	1305	1057	1102	633	780	1001	869	1569	1583	202.519	115.07	146.396	121.502	116.175	112.095	56.3602	62.901	84.4231	97.5675	150.818	149.373	116.591	132.586	1058.83	1473.86	-0.47713	0.030943	0.37369	FALSE	1198.42	1474.31	-0.2989	0.23708	0.73695	FALSE	966.764	1110.76	-0.20031	0.38596	0.44807	FALSE
RS_RS00605	NC_003295.1	-	145024	146748	1725	241	105	264	214	185	137	786	843	926	138	246	235	13.8319	8.96708	11.1222	10.3954	10.6088	7.27073	36.5128	35.4686	40.7466	8.08384	12.3372	11.5695	9.42495	10.6635	163.985	207.001	-0.33608	0.090432	0.63234	FALSE	184.857	207.065	-0.16368	0.39028	0.84733	FALSE	1034.25	155.984	2.7291	9.98e-33	1.23e-31	UP
RS_RS00610	NC_003295.1	+	147209	147574	366	113	78	137	109	98	122	118	145	151	85	112	90	30.5669	31.3953	27.2029	24.9552	26.4866	30.5158	25.8352	28.7536	31.3159	23.4674	26.4734	20.8832	27.3192	23.608	100.91	116.125	-0.20261	0.38455	0.93438	FALSE	87.4069	116.154	-0.41022	0.10075	0.51738	FALSE	166.527	87.3931	0.93017	0.00021742	0.00040919	UP
RS_RS00615	NC_003295.1	+	147567	147887	321	37	21	25	41	31	37	34	29	39	16	28	37	11.4117	9.63752	5.65992	10.7027	9.55297	10.5522	8.48761	6.55689	9.22209	5.03666	7.54614	9.78884	10.2693	7.45722	33.2698	30.3236	0.13377	0.55557	0.98088	FALSE	23.9981	30.3289	-0.33777	0.55948	0.92886	FALSE	41.6243	22.8045	0.86811	0.018786	0.027959	UP
RS_RS00620	NC_003295.1	-	148008	148229	222	1423	1081	2347	1406	1339	1528	4563	7297	6628	630	2030	1673	634.608	717.338	768.308	530.698	596.636	630.11	1647.06	2385.59	2266.21	286.758	791.07	639.997	585.815	572.608	1312.31	1679.93	-0.3563	0.010903	0.20758	FALSE	1268.43	1680.44	-0.4058	0.28212	0.78173	FALSE	7353.62	1264.97	2.5394	6.63e-34	8.86e-33	UP
RS_RS00625	NC_003295.1	-	148456	149898	1443	93	48	124	127	105	119	137	164	137	99	136	113	6.38073	4.90034	6.24497	7.37484	7.19788	7.54965	7.60792	8.24865	7.20649	6.93261	8.15351	6.65038	7.37412	7.2455	107.382	89.7708	0.25844	0.29532	0.90147	FALSE	105.655	89.7998	0.23458	0.42515	0.87	FALSE	177.185	67.6447	1.3892	2.58e-07	6.51e-07	UP
RS_RS00630	NC_003295.1	-	150207	150665	459	290	230	470	364	302	313	265	367	319	325	375	333	62.5517	73.8186	74.415	66.4513	65.0843	62.4278	46.2642	58.0308	52.7531	71.5482	70.679	61.6121	64.6545	67.9464	299.447	345.421	-0.20606	0.17504	0.80147	FALSE	315.993	345.522	-0.12888	0.46858	0.89986	FALSE	381.357	260.042	0.5524	0.011979	0.018323	UP
RS_RS00635	NC_003295.1	+	150807	151415	609	260	165	306	319	287	301	383	545	489	289	618	549	42.2678	39.9133	36.5157	43.8923	46.6172	45.2476	50.3956	64.9508	60.9483	47.9522	87.7896	76.5578	45.2524	70.7666	278.068	256.921	0.11411	0.4075	0.94692	FALSE	432.145	256.988	0.74981	0.004061	0.071597	FALSE	567.102	193.396	1.5521	1.78e-12	6.77e-12	UP
RS_RS00640	NC_003295.1	-	151429	152565	1137	411	128	433	401	465	511	626	922	892	302	589	601	35.7878	16.5844	27.6759	29.5528	40.4552	41.144	44.119	58.854	59.5489	26.8395	44.8154	44.8899	37.0507	38.8483	425.019	320.819	0.40577	0.27829	0.8863	FALSE	443.053	320.93	0.46522	0.20279	0.69326	FALSE	973.536	241.958	2.0085	2.82e-19	1.76e-18	UP
RS_RS00645	NC_003295.1	+	152819	154792	1974	86	37	106	113	114	83	185	234	230	68	121	108	4.31325	2.76125	3.90242	4.79674	5.71267	3.84926	7.50993	8.60348	8.84403	3.48088	5.30286	4.64634	4.78622	4.4767	95.2819	76.7262	0.31248	0.27444	0.88328	FALSE	88.8577	76.7518	0.2113	0.49487	0.90741	FALSE	260.941	57.836	2.1737	9.32e-17	4.84e-16	UP
RS_RS00650	NC_003295.1	-	154813	155694	882	329	237	548	418	314	329	362	429	409	339	402	408	36.9301	39.585	45.153	39.7121	35.2162	34.1487	32.8891	35.3016	35.1985	38.8382	39.4302	39.285	36.359	39.1845	323.611	382.819	-0.2424	0.076916	0.59331	FALSE	349.561	382.94	-0.13158	0.40552	0.85907	FALSE	484.485	288.322	0.74877	0.00090902	0.0015991	UP
RS_RS00655	NC_003295.1	+	156004	156297	294	38	23	44	28	31	33	12	29	16	40	43	43	12.7965	11.5247	10.8763	7.98042	10.4303	10.2757	3.27074	7.15906	4.13088	13.748	12.653	12.421	9.56214	12.9407	28.3627	36.7552	-0.37395	0.27019	0.87969	FALSE	38.5566	36.765	0.068649	0.87199	1	FALSE	22.3585	27.6706	-0.30753	0.55111	0.60909	FALSE
RS_RS00660	NC_003295.1	-	156370	157560	1191	8514	6447	12248	9478	8458	9514	2110	3331	2560	8208	9901	10713	707.743	797.438	747.358	666.837	702.486	731.303	141.965	202.987	163.154	696.392	719.183	763.896	700.209	726.49	8415.32	9566.42	-0.18496	0.12333	0.71264	FALSE	8743.43	9569.03	-0.13017	0.47781	0.90334	FALSE	3192.62	7200.53	-1.1734	6.2e-09	1.8e-08	DOWN
RS_RS00665	NC_003295.1	+	157801	158649	849	1153	641	1601	1317	1200	1321	91	101	113	1078	1534	1590	134.454	111.225	137.044	129.985	139.815	142.443	8.58905	8.63414	10.1028	128.304	156.311	159.046	137.415	147.887	1177.21	1154.63	0.027948	0.95539	1	FALSE	1265.58	1154.99	0.13192	0.5218	0.91726	FALSE	123.18	869.928	-2.8201	1.59e-35	2.26e-34	DOWN
RS_RS00670	NC_003295.1	+	158667	159560	894	821	450	1147	1003	872	949	125	144	140	653	1071	1202	90.92	74.1525	93.2397	94.0109	96.4852	97.1796	11.2043	11.6904	11.8867	73.808	103.639	114.183	95.8919	97.2101	865.047	820.524	0.076234	0.75243	1	FALSE	873.341	820.79	0.089533	0.67705	0.97083	FALSE	165.325	618.246	-1.9029	5.82e-18	3.3e-17	DOWN
RS_RS00675	NC_003295.1	+	159639	160517	879	946	560	1206	1145	918	1077	400	582	451	722	1178	1196	106.551	93.8534	99.7088	109.152	103.308	112.169	36.4655	48.0551	38.9455	82.9996	115.939	115.552	108.21	104.83	959.923	937.398	0.034257	0.82368	1	FALSE	926.866	937.67	-0.016719	0.9638	1	FALSE	574.212	705.945	-0.29797	0.14646	0.18721	FALSE
RS_RS00680	NC_003295.1	+	160572	161399	828	911	618	1142	1013	871	953	317	466	414	868	1019	1081	108.929	109.954	100.233	102.517	104.057	105.368	30.6789	40.8471	37.9524	105.93	106.467	110.874	103.98	107.757	868.777	940.229	-0.11403	0.43964	0.95733	FALSE	902.22	940.476	-0.059912	0.79184	0.99294	FALSE	478.321	707.705	-0.56517	0.0091969	0.014351	DOWN
RS_RS00685	NC_003295.1	-	161518	162198	681	1534	937	1868	1767	1488	1771	259	335	351	1913	1970	2075	223.014	202.695	199.345	217.422	216.141	238.077	30.4764	35.7029	39.1228	283.854	250.26	258.765	223.88	264.293	1538.65	1512.59	0.024639	0.80832	1	FALSE	1824.57	1513.01	0.27014	0.11799	0.55279	FALSE	379.039	1138.85	-1.5872	5.52e-14	2.35e-13	DOWN
RS_RS00690	NC_003295.1	+	162230	163015	786	694	473	1006	915	751	894	120	154	161	783	843	879	87.4159	88.6522	93.0145	97.5469	94.5146	104.126	12.234	14.2201	15.5479	100.662	92.7848	94.9732	98.7293	96.1401	783.162	753.363	0.055965	0.67689	1	FALSE	765.479	753.584	0.022594	0.97004	1	FALSE	174.558	567.276	-1.7003	2.61e-14	1.13e-13	DOWN
RS_RS00695	NC_003295.1	+	163152	163652	501	676	387	848	800	635	710	131	206	168	545	677	714	133.586	113.795	123.008	133.803	125.377	129.738	20.9529	29.8425	25.4531	109.923	116.902	121.031	129.639	115.952	655.442	659.081	-0.0079891	0.89885	1	FALSE	586.857	659.274	-0.16787	0.30422	0.79732	FALSE	201.37	496.382	-1.3016	4.85e-09	1.42e-08	DOWN
RS_RS00700	NC_003295.1	+	163788	164801	1014	3692	2206	4696	4047	3550	4009	3120	4625	3604	3025	4113	4163	360.477	320.493	336.562	334.434	346.316	361.946	246.563	331.039	269.784	301.45	350.908	348.661	347.565	333.673	3556.41	3666.68	-0.044052	0.6462	0.99688	FALSE	3413.86	3667.74	-0.10349	0.51756	0.91726	FALSE	4542.67	2761.23	0.71823	0.00032979	0.00060915	UP
RS_RS00705	NC_003295.1	+	165018	165554	537	94	67	126	135	111	114	113	130	119	102	142	133	17.3303	18.3803	17.0518	21.0656	20.447	19.4347	16.8623	17.5701	16.8206	19.1935	22.8763	21.0335	20.3158	21.0344	110.082	100.921	0.12534	0.49132	0.9699	FALSE	114.002	100.949	0.17544	0.40921	0.86169	FALSE	146.513	75.9637	0.94765	0.00033246	0.00061371	UP
RS_RS00710	NC_003295.1	-	165575	166540	966	220	131	248	231	188	232	105	137	136	197	239	221	22.5475	19.9777	18.6573	20.0378	19.2514	21.9866	8.71011	10.2932	10.6864	20.6071	21.4039	19.429	20.4252	20.48	199.135	209.847	-0.075587	0.71041	1	FALSE	200.189	209.902	-0.068353	0.75661	0.98597	FALSE	151.7	157.978	-0.058494	0.84176	0.87732	FALSE
RS_RS00715	NC_003295.1	-	166728	167636	909	111	52	177	120	110	112	173	268	242	87	142	138	12.0896	8.42734	14.1509	11.062	11.9704	11.2798	15.2508	21.3981	20.2079	9.67126	13.5144	12.8929	11.4374	12.0262	104.897	111.935	-0.09369	0.4271	0.95398	FALSE	109.999	111.977	-0.025712	0.71425	0.98162	FALSE	272.123	84.4136	1.6887	2.64e-11	9.26e-11	UP
RS_RS00720	NC_003295.1	-	167922	168677	756	355	203	469	433	361	466	147	165	206	333	575	566	46.4901	39.5572	45.0844	47.9934	47.2353	56.43	15.5814	15.8404	20.6831	44.5093	65.7988	63.5813	50.5529	57.9631	385.736	352.238	0.13106	0.43821	0.95733	FALSE	440.486	352.345	0.32211	0.079192	0.46064	FALSE	208.58	265.324	-0.34716	0.1076	0.14101	FALSE
RS_RS00725	NC_003295.1	-	168756	169112	357	13	4	13	14	14	16	3	8	3	7	14	8	3.60519	1.6506	2.64637	3.28605	3.87919	4.10297	0.673387	1.6264	0.637856	1.98133	3.39259	1.90308	3.75607	2.42567	13.5305	9.93756	0.44525	0.53326	0.97568	FALSE	8.71818	9.94089	-0.18935	0.73006	0.98252	FALSE	5.48164	7.49411	-0.45115	0.59295	0.6485	FALSE
RS_RS00730	NC_003295.1	-	169212	169820	609	75	58	79	100	66	70	42	51	63	75	103	90	12.1926	14.0301	9.42725	13.7593	10.7203	10.5227	5.52641	6.07796	7.85223	12.4443	14.6316	12.5505	11.6675	13.2088	71.7102	77.2994	-0.10828	0.92652	1	FALSE	81.2555	77.3151	0.071716	0.5917	0.94289	FALSE	62.5716	58.1277	0.10628	0.6144	0.6686	FALSE
RS_RS00735	NC_003295.1	-	169848	170360	513	178	116	213	233	182	174	58	80	92	138	171	212	34.3523	33.3113	30.1743	38.0587	35.0942	31.0512	9.05987	11.3182	13.6126	27.1825	28.837	35.0956	34.7347	30.3717	179.791	178.463	0.010694	0.8576	1	FALSE	157.161	178.51	-0.18376	0.45424	0.88955	FALSE	91.788	134.33	-0.54941	0.04377	0.061356	FALSE
RS_RS00740	NC_003295.1	+	170473	171117	645	263	136	258	303	244	259	335	324	367	173	231	200	40.3691	31.0621	29.0693	39.3639	37.4207	36.7609	41.6195	36.4578	43.1893	27.1028	30.9831	26.3333	37.8485	28.1397	246.341	229.55	0.10185	0.48554	0.9699	FALSE	183.445	229.609	-0.32384	0.11335	0.54419	FALSE	417.455	172.832	1.2722	3.26e-08	8.9e-08	UP
RS_RS00745	NC_003295.1	+	171138	172067	930	402	202	455	452	398	470	383	434	515	327	444	426	42.7954	31.9977	35.5552	40.7259	42.3333	46.2659	33.001	33.8698	42.0333	35.5298	41.3021	38.901	43.1084	38.5776	404.581	363.694	0.1537	0.34481	0.92442	FALSE	362.18	363.799	-0.0064372	0.90904	1	FALSE	536.668	273.957	0.97008	1.37e-05	2.93e-05	UP
RS_RS00750	NC_003295.1	-	172068	172817	750	626	313	746	657	561	619	159	173	190	385	696	696	82.6355	61.48	72.2857	73.4039	73.9917	75.5572	16.9882	16.7413	19.2292	51.8713	80.2823	78.8102	74.3176	70.3213	562.452	575.394	-0.03282	0.65504	0.99738	FALSE	529.712	575.569	-0.11978	0.49348	0.90741	FALSE	211.134	433.489	-1.0378	1.56e-06	3.65e-06	DOWN
RS_RS00755	NC_003295.1	-	172934	173878	945	256	165	346	342	284	288	223	329	326	175	312	305	26.8202	25.7219	26.6084	30.3256	29.7282	27.9002	18.9097	25.2679	26.1852	18.7126	28.5624	27.4096	29.318	24.8949	279.552	266.143	0.070918	0.65512	0.99738	FALSE	236.377	266.22	-0.17153	0.43516	0.87704	FALSE	350.141	200.403	0.80503	0.00031917	0.00059159	UP
RS_RS00760	NC_003295.1	+	173974	175254	1281	1114	700	1549	1280	1140	1279	961	1269	1173	1058	1190	1212	86.0973	80.5007	87.8774	83.729	88.0314	91.4045	60.1154	71.8981	69.5054	83.4573	80.3655	80.3504	87.7216	81.3911	1133.93	1159.83	-0.032583	0.70378	1	FALSE	1055.54	1160.18	-0.13636	0.35125	0.83176	FALSE	1366.63	873.488	0.64576	0.0019238	0.0032667	UP
RS_RS00765	NC_003295.1	-	175246	176439	1194	1375	768	1800	1637	1358	1511	1359	1788	1662	1543	1674	1540	114.012	94.7562	109.558	114.884	112.506	115.853	91.2067	108.685	105.657	130.584	121.289	109.535	114.414	120.469	1378.57	1350.04	0.030172	0.94421	1	FALSE	1458.63	1350.45	0.11117	0.66618	0.96877	FALSE	1931.45	1016.98	0.9254	8.8e-06	1.92e-05	UP
RS_RS00770	NC_003295.1	+	176457	177260	804	889	461	1051	983	821	1006	897	1250	1081	651	949	1048	109.471	84.4687	94.9996	102.45	101.011	114.548	89.4021	112.839	102.056	81.8187	102.113	110.698	106.003	98.21	860.138	823.847	0.062191	0.73195	1	FALSE	795.134	824.091	-0.051606	0.73647	0.98274	FALSE	1294.13	620.58	1.0603	4.46e-07	1.1e-06	UP
RS_RS00775	NC_003295.1	+	177277	177669	393	231	114	265	308	251	258	496	726	650	178	275	320	58.1933	42.733	49.0036	65.6709	63.1776	60.0999	101.135	134.075	125.542	45.7673	60.5358	69.15	62.9828	58.4844	249.761	208.8	0.25842	0.13779	0.73294	FALSE	231.123	208.862	0.14611	0.47993	0.90334	FALSE	748.123	157.296	2.2498	2.56e-23	2.1e-22	UP
RS_RS00780	NC_003295.1	-	177682	178611	930	341	192	467	461	419	337	42975	48732	41416	289	912	753	36.3015	30.4137	36.493	41.5368	44.5669	33.1736	3702.92	3803.09	3380.3	31.401	84.8367	68.7617	39.7591	61.6665	372.971	341.079	0.12896	0.49782	0.97074	FALSE	572.385	341.186	0.74643	0.092291	0.49427	FALSE	54001.8	256.958	7.7153	1.02e-134	1.53e-132	UP
RS_RS00785	NC_003295.1	-	178653	179879	1227	1166	699	1275	1575	1408	1002	106712	113976	99324	832	2360	2054	94.0822	83.9235	75.5163	107.56	113.511	74.76	6969.16	6741.77	6144.4	68.5183	166.395	142.164	98.6105	125.692	1220.32	1104.33	0.14408	0.41359	0.94692	FALSE	1540.77	1104.62	0.48011	0.15437	0.62331	FALSE	130200	831.283	7.2912	5.49e-92	3.66e-90	UP
RS_RS00790	NC_003295.1	+	180020	180946	927	211	111	173	227	176	185	354	386	449	143	249	276	22.5349	17.6398	13.5626	20.5192	18.7808	18.27	30.601	30.2213	36.7651	15.5878	23.2376	25.2851	19.19	21.3702	179.511	176.217	0.026719	0.7338	1	FALSE	198.913	176.255	0.17447	0.34875	0.82968	FALSE	480.259	132.612	1.8566	3.99e-16	1.98e-15	UP
RS_RS00795	NC_003295.1	-	180943	182454	1512	1315	929	1527	1812	1528	1527	3050	3115	3722	1255	2233	2053	86.1048	90.5138	73.3943	100.42	99.9662	92.4557	161.644	149.524	186.851	83.8725	127.764	115.311	97.614	108.983	1489.19	1345.14	0.14677	0.11768	0.70074	FALSE	1656.53	1345.46	0.30006	0.048047	0.35049	FALSE	4005.53	1012.12	1.9846	6e-22	4.48e-21	UP
RS_RS00800	NC_003295.1	+	182565	183317	753	275	161	373	805	691	555	2297	1978	2120	311	526	483	36.1569	31.4979	35.9989	89.581	90.7747	67.4752	244.443	190.65	213.703	41.7343	60.4314	54.4737	82.6103	52.2131	627.486	277.447	1.1774	1.15e-09	1.5e-07	UP	395.57	277.531	0.51128	0.0067866	0.10143	FALSE	2623.06	208.986	3.6498	1.56e-18	9.3e-18	UP
RS_RS00805	NC_003295.1	+	183331	184302	972	298	177	451	889	740	690	2129	1850	2140	336	750	633	30.3531	26.8261	33.7198	76.6391	75.309	64.9874	175.518	138.137	167.116	34.9302	66.7524	55.306	72.3118	52.3295	709.139	314.377	1.1736	6.71e-17	1.72e-14	UP	509.898	314.48	0.69724	0.021682	0.21812	FALSE	2503.87	236.866	3.402	7.44e-20	4.82e-19	UP
RS_RS00810	NC_003295.1	+	184299	185264	966	190	129	310	575	566	524	1299	1152	1349	243	485	424	19.4729	19.6727	23.3217	49.8776	57.959	49.6593	107.757	86.5527	106	25.4189	43.4347	37.2755	52.4986	35.3764	511.593	215.111	1.2499	7.29e-17	1.79e-14	UP	343.061	215.18	0.67292	0.0070635	0.10427	FALSE	1552.63	162.036	3.2603	3.61e-21	2.56e-20	UP
RS_RS00815	NC_003295.1	+	185261	186406	1146	197	130	255	579	523	476	718	758	736	202	381	344	17.019	16.7113	16.1708	42.3359	45.1439	38.0249	50.2055	48.0054	48.7487	17.8113	28.7616	25.4923	41.8349	24.0217	483.661	203.473	1.2492	2.64e-17	7.05e-15	UP	276.529	203.529	0.4422	0.016369	0.18283	FALSE	898.576	153.182	2.5524	2.45e-29	2.65e-28	UP
RS_RS00820	NC_003295.1	+	186414	187856	1443	424	235	684	1372	1169	1229	3068	2774	3007	540	1034	930	29.0906	23.9912	34.4481	79.6715	80.1364	77.9708	170.373	139.523	158.175	37.8142	61.9907	54.7333	79.2595	51.5127	1154.05	449.349	1.3608	3.13e-24	1.31e-21	UP	746.527	449.508	0.73185	0.0049567	0.082495	FALSE	3618.22	338.701	3.4172	3.46e-22	2.63e-21	UP
RS_RS00825	NC_003295.1	-	187938	188363	426	303	201	386	367	289	268	174	221	187	283	289	306	70.4185	69.5084	65.8495	72.1891	67.1073	57.5932	32.7304	37.652	33.3197	67.1282	58.6895	61.0023	65.6299	62.2733	282.086	311.887	-0.14489	0.39122	0.93792	FALSE	268.959	311.971	-0.21403	0.25583	0.75679	FALSE	234.6	234.785	-0.0011343	1	1	FALSE
RS_RS00830	NC_003295.1	-	188360	189643	1284	759	405	776	633	534	592	175	175	206	602	610	674	58.5235	46.4666	43.921	41.3099	41.1394	42.2088	10.9216	9.89187	12.1779	47.3761	41.0995	44.5789	41.5527	44.3515	538.397	677.538	-0.33163	0.012682	0.22862	FALSE	577.199	677.714	-0.23161	0.17319	0.6598	FALSE	225.595	510.129	-1.1771	6.44e-08	1.71e-07	DOWN
RS_RS00835	NC_003295.1	-	189657	190595	939	534	305	686	507	423	524	99	150	167	428	514	516	56.3027	47.8504	53.0926	45.2436	44.5612	51.0872	8.44853	11.5939	13.4996	46.0581	47.3554	46.668	46.964	46.6938	445.072	524.51	-0.23693	0.06156	0.53837	FALSE	443.414	524.666	-0.24274	0.14091	0.60112	FALSE	165.35	395.059	-1.2565	3.64e-08	9.89e-08	DOWN
RS_RS00840	NC_003295.1	-	190677	192380	1704	524	430	672	518	496	564	106	155	99	411	535	559	30.4449	37.1749	28.6599	25.4727	28.7935	30.3009	4.9848	6.60188	4.40997	24.3725	27.1617	27.8597	28.189	26.4646	484.695	585.166	-0.27177	0.18675	0.81644	FALSE	455.228	585.302	-0.36259	0.083288	0.4705	FALSE	144.641	440.17	-1.6056	8.03e-12	2.92e-11	DOWN
RS_RS00845	NC_003295.1	-	192394	193134	741	269	144	299	273	220	284	73	67	89	332	295	330	35.9408	28.6283	29.3243	30.8716	29.3688	35.087	7.89435	6.56239	9.11678	45.2739	34.441	37.8208	31.7758	39.1786	237.654	246.707	-0.053937	0.72231	1	FALSE	294.959	246.775	0.25732	0.23634	0.73542	FALSE	93.0932	185.787	-0.9969	5.21e-05	0.00010492	DOWN
RS_RS00850	NC_003295.1	-	193131	194447	1317	679	370	834	716	642	686	98	139	181	723	787	775	51.0432	41.3873	46.0209	45.5556	48.2204	47.6853	5.96282	7.6601	10.4319	55.4728	51.6965	49.9747	47.1538	52.3814	626.621	647.182	-0.046579	0.61623	0.99194	FALSE	699.068	647.374	0.11083	0.64461	0.95824	FALSE	166.202	487.473	-1.5524	6.3e-12	2.3e-11	DOWN
RS_RS00855	NC_003295.1	-	194451	195875	1425	798	426	1016	956	793	857	107	145	155	745	931	1100	55.4423	44.0398	51.8148	56.2158	55.0478	55.057	6.01701	7.38513	8.25632	52.8286	56.5206	65.556	55.4402	58.3017	797.204	765.274	0.058972	0.78777	1	FALSE	838.29	765.509	0.13103	0.52303	0.91726	FALSE	162.792	576.518	-1.8243	3.13e-16	1.57e-15	DOWN
RS_RS00860	NC_003295.1	-	196074	197015	942	181	127	209	251	205	215	116	194	136	143	244	227	19.0231	19.8611	16.1239	22.3274	21.5271	20.8946	9.86776	14.9471	10.9587	15.3396	22.4084	20.4649	21.583	19.4043	205.155	184.366	0.15414	0.25091	0.87358	FALSE	183.861	184.41	-0.0043052	0.81575	0.99628	FALSE	177.666	138.723	0.35696	0.10377	0.13644	FALSE
RS_RS00865	NC_003295.1	+	197176	198114	939	681	367	832	859	745	811	818	1082	1041	733	848	938	71.8018	57.5773	64.3921	76.6554	78.4824	79.0681	69.807	83.6309	84.1501	78.8799	78.1272	84.8344	78.0686	80.6138	739.713	645.697	0.19611	0.16547	0.79028	FALSE	765.335	645.889	0.24481	0.19844	0.68779	FALSE	1180.12	486.366	1.2788	1.62e-09	4.9e-09	UP
RS_RS00870	NC_003295.1	-	198199	199098	900	340	190	371	346	284	350	418	539	465	249	348	374	37.4016	31.1001	29.9576	32.2143	31.2146	35.6018	37.2173	43.4662	39.2175	27.9566	33.451	35.291	33.0102	32.2329	299.841	314.325	-0.068057	0.68196	1	FALSE	292.406	314.409	-0.10467	0.63651	0.95592	FALSE	572.52	236.663	1.2745	6.93e-09	2e-08	UP
RS_RS00875	NC_003295.1	+	199354	200721	1368	4232	2467	5043	5074	4272	4782	2382	2864	2568	4187	4842	4992	306.276	265.665	267.903	310.799	308.906	320.015	139.53	151.947	142.488	309.275	306.204	309.901	313.24	308.46	4324.21	4079.89	0.083906	0.45677	0.96453	FALSE	4269.34	4081.03	0.06508	0.72252	0.98162	FALSE	3156.01	3072.12	0.038867	0.89956	0.92752	FALSE
RS_RS00880	NC_003295.1	+	200835	202673	1839	4963	2874	6410	5658	4727	5381	2112	2525	2787	4010	5925	6262	267.187	230.227	253.309	257.808	254.264	267.872	92.0288	99.6517	115.034	220.339	278.727	289.178	259.981	262.748	4824.79	4905.15	-0.023829	0.73725	1	FALSE	4866.56	4906.6	-0.011823	0.93053	1	FALSE	2987.13	3694.43	-0.30659	0.10329	0.1359	FALSE
RS_RS00885	NC_003295.1	-	203511	203966	456	1830	1855	2293	2540	2033	2062	121	158	110	2469	3155	3285	397.319	599.28	365.439	466.749	441.016	413.971	21.2634	25.1477	18.3104	547.122	598.558	611.794	440.579	585.825	2027.2	2220.71	-0.13153	0.91323	1	FALSE	2697.63	2221.12	0.2804	0.11215	0.53989	FALSE	157.085	1668.99	-3.4094	7.92e-11	2.67e-10	DOWN
RS_RS00890	NC_003295.1	-	204048	205059	1012	198	151	252	241	193	208	428	489	447	108	251	261	19.3704	21.981	18.0965	19.955	18.8651	18.8161	33.8902	35.0698	33.5272	10.7838	21.4568	21.9025	19.212	18.0477	196.197	214.388	-0.12792	0.60306	0.99125	FALSE	182.723	214.44	-0.23092	0.57661	0.93813	FALSE	552.286	161.306	1.7756	2.28e-15	1.07e-14	UP
RS_RS00895	NC_003295.1	+	205312	206436	1125	1663	1442	2263	2448	2133	1911	293	360	296	2651	3474	3681	146.35	188.827	146.186	182.337	187.551	155.509	20.8702	23.225	19.9714	238.114	267.146	277.874	175.132	261.045	1987.65	1933.38	0.039936	0.60209	0.99125	FALSE	2963.83	1933.84	0.616	4.76e-05	0.0025188	UP	383.446	1454.26	-1.9232	6.7e-14	2.83e-13	DOWN
RS_RS00900	NC_003295.1	-	206437	206619	183	988	1086	1566	1429	1288	1227	95	111	174	1182	2060	2006	534.514	874.238	621.893	654.329	696.22	613.818	41.5991	44.0227	72.1719	652.671	973.841	930.925	654.789	852.479	1208.91	1331.28	-0.1391	0.80785	1	FALSE	1568.08	1331.57	0.23587	0.23502	0.73365	FALSE	151.933	1000.89	-2.7198	9.35e-09	2.65e-08	DOWN
RS_RS00905	NC_003295.1	-	206630	207127	498	4801	4349	7337	7135	6236	5918	235	272	301	6701	9500	9650	954.456	1286.5	1070.69	1200.55	1238.68	1087.91	37.8138	39.641	45.8783	1359.68	1650.31	1645.63	1175.71	1551.88	5907.16	5894.47	0.0031036	0.79742	1	FALSE	7791.93	5895.95	0.40226	0.0053954	0.087563	FALSE	325.657	4434.5	-3.7673	4.31e-30	4.83e-29	DOWN
RS_RS00910	NC_003295.1	+	207416	207916	501	1299	1262	1895	1700	1457	1436	210	216	293	1742	2442	2493	256.699	371.084	274.882	284.332	287.676	262.399	33.5887	31.2911	44.3915	351.349	421.677	422.59	278.136	398.539	1405.95	1617.25	-0.202	0.53396	0.97568	FALSE	2013.41	1617.62	0.31576	0.042569	0.33104	FALSE	290.32	1216.19	-2.0667	2.11e-09	6.32e-09	DOWN
RS_RS00915	NC_003295.1	+	207952	208791	840	1308	1246	1805	1693	1377	1393	138	192	208	1743	2269	2303	154.164	218.519	156.161	168.886	162.157	151.816	13.1647	16.5893	18.7955	209.675	233.683	232.836	160.953	225.398	1364.21	1587.84	-0.219	0.51157	0.97173	FALSE	1911.78	1588.19	0.26753	0.070602	0.43316	FALSE	214.848	1193.96	-2.4744	1.27e-11	4.53e-11	DOWN
RS_RS00920	NC_003295.1	+	208819	209472	654	1082	923	1323	1385	1096	1050	175	241	251	1000	2041	1883	163.796	207.91	147.013	177.454	165.773	146.98	21.4423	26.7451	29.1317	154.508	269.984	244.516	163.403	223.002	1078.25	1210.26	-0.16662	0.63333	0.99465	FALSE	1463.02	1210.52	0.27332	0.17742	0.6652	FALSE	266.694	910.118	-1.7709	2.96e-10	9.51e-10	DOWN
RS_RS00925	NC_003295.1	+	209518	210048	531	897	929	1296	1355	1166	1120	102	149	187	1295	1842	1678	167.244	257.734	177.372	213.826	217.213	193.094	15.3928	20.3656	26.7311	246.435	300.101	268.369	208.044	271.635	1114.58	1144.61	-0.038364	0.8723	1	FALSE	1455.55	1144.86	0.3464	0.053111	0.37058	FALSE	174.03	860.519	-2.3059	6.25e-08	1.66e-07	DOWN
RS_RS00930	NC_003295.1	+	210096	210458	363	376	373	485	451	360	358	51	68	61	416	861	797	102.55	151.375	97.098	104.108	98.1019	90.2865	11.2584	13.5959	12.7554	115.802	205.196	186.46	97.4989	169.153	357.113	455.531	-0.35117	0.35318	0.92595	FALSE	615.812	455.621	0.43465	0.082061	0.46632	FALSE	72.2884	342.413	-2.2439	1.34e-07	3.49e-07	DOWN
RS_RS00935	NC_003295.1	+	210491	211138	648	1698	1596	2651	2377	2095	2029	577	688	635	2765	3878	3957	259.428	362.835	297.31	307.375	319.809	286.651	71.353	77.0582	74.3821	431.169	517.732	518.592	304.612	489.164	1991.49	2130.87	-0.097592	0.77943	1	FALSE	3196.33	2131.4	0.58461	0.00011188	0.0050953	UP	767.325	1602.96	-1.0628	1.69e-05	3.59e-05	DOWN
RS_RS00940	NC_003295.1	-	211194	211994	801	365	449	535	504	310	320	440	753	503	598	495	575	45.1143	82.5781	48.5396	52.7246	38.2834	36.5733	44.0181	68.2288	47.6656	75.4391	53.4619	60.9635	42.5271	63.2882	343.792	506.21	-0.5582	0.30427	0.90633	FALSE	515.562	506.302	0.026146	0.7704	0.98861	FALSE	675.238	380.326	0.82816	0.0038411	0.0062844	UP
RS_RS00945	NC_003295.1	+	212253	213629	1377	501	431	701	704	658	589	781	959	801	570	748	710	36.0211	46.1099	36.9964	42.8404	47.2687	39.1586	45.4494	50.5464	44.1538	41.8282	46.9937	43.7884	43.0893	44.2034	598.551	585.682	0.031356	0.65722	0.99738	FALSE	614.894	585.824	0.06987	0.51192	0.91386	FALSE	1026.44	440.59	1.2201	3.53e-09	1.04e-08	UP
RS_RS00950	NC_003295.1	+	213632	214279	648	452	450	530	700	546	515	159	184	180	671	903	1112	69.0585	102.303	59.4396	90.5186	83.3488	72.7576	19.6623	20.6086	21.0847	104.635	120.555	145.735	82.2083	123.642	537.493	534.48	0.0081105	0.68578	1	FALSE	807.069	534.574	0.5943	0.0060199	0.095072	FALSE	211.326	401.646	-0.92646	0.015496	0.023326	DOWN
RS_RS00955	NC_003295.1	-	214383	214877	495	8570	8900	12048	11967	10258	9320	260	353	433	10319	17883	18153	1714.07	2648.72	1768.82	2025.79	2049.93	1723.68	42.0901	51.7577	66.3976	2106.49	3125.41	3114.42	1933.13	2782.11	9653.86	10860.7	-0.16994	0.75312	1	FALSE	13839	10862.9	0.34933	0.09575	0.50316	FALSE	417.254	8164.31	-4.2903	4.9e-16	2.42e-15	DOWN
RS_RS00960	NC_003295.1	+	215117	216154	1038	7502	6826	11248	11184	9876	8848	1067	1409	973	14047	15583	16254	715.539	968.768	787.505	902.848	941.164	780.358	82.3718	98.5187	71.1517	1367.46	1298.75	1329.83	874.79	1332.01	9160.48	9169.85	-0.0014736	0.81414	1	FALSE	13998.1	9172.11	0.6099	6.68e-05	0.0032955	UP	1392.06	6898.1	-2.309	1.77e-15	8.37e-15	DOWN
RS_RS00965	NC_003295.1	+	216200	218017	1818	5728	5828	8114	9474	7851	7346	720	947	572	11067	14953	14797	311.934	472.255	324.352	436.671	427.182	369.916	31.7358	37.8061	23.8821	615.126	711.552	691.217	411.256	672.632	7543.37	7209.96	0.065218	0.54773	0.97904	FALSE	12342.3	7211.49	0.77524	1.57e-06	0.00019303	UP	905.798	5420.5	-2.5812	1.3e-09	3.96e-09	DOWN
RS_RS00970	NC_003295.1	+	218343	219683	1341	789	687	1148	1179	972	872	370	476	395	995	1656	1664	58.2508	75.4708	62.214	73.6716	71.7	59.5297	22.1098	25.7622	22.3583	74.976	106.833	105.38	68.3004	95.7296	924.044	938.445	-0.022311	0.90406	1	FALSE	1290.97	938.678	0.45975	0.0069707	0.10316	FALSE	500.058	706.01	-0.49759	0.022945	0.033692	DOWN
RS_RS00975	NC_003295.1	+	219719	220339	621	506	419	564	645	644	543	231	353	263	736	1024	948	80.6701	99.397	66.0028	87.0328	102.583	80.0487	29.8079	41.2561	32.1465	119.761	142.653	129.644	89.8882	130.686	563.043	544.695	0.047795	0.58746	0.989	FALSE	819.172	544.805	0.58843	0.00013997	0.0062297	UP	338.714	409.556	-0.27399	0.34388	0.40386	FALSE
RS_RS00980	NC_003295.1	-	220374	221015	642	1472	1159	1804	1656	1523	1393	1124	1371	1195	1544	2029	1957	227	265.95	204.21	216.143	234.664	198.638	140.295	154.991	141.287	243.019	273.413	258.875	216.482	258.436	1402.07	1595.22	-0.18619	0.37449	0.93308	FALSE	1675.81	1595.59	0.070772	0.46439	0.89775	FALSE	1489.96	1199.98	0.31226	0.095607	0.12639	FALSE
RS_RS00985	NC_003295.1	-	221044	221568	525	1077	768	1447	1416	1183	1060	884	1101	1189	874	1491	1527	203.1	215.503	200.302	226.005	222.898	184.839	134.929	152.207	171.906	168.221	245.692	247.01	211.248	220.307	1118.89	1157.38	-0.048798	0.80328	1	FALSE	1162.49	1157.69	0.00597	0.7998	0.99423	FALSE	1274.88	871.165	0.54934	0.0062589	0.0099789	UP
RS_RS00990	NC_003295.1	+	222807	223229	423	9602	9091	14277	11763	10626	9885	1607	1619	3432	10959	21811	21325	2247.37	3166.08	2452.85	2330.2	2484.91	2139.35	304.43	277.787	615.852	2617.93	4460.74	4281.38	2318.15	3786.68	9892.62	11897	-0.26617	0.31671	0.9135	FALSE	16067	11899.8	0.43316	0.063705	0.41219	FALSE	2662.01	8948.02	-1.7491	3.9e-07	9.63e-07	DOWN
RS_RS00995	NC_003295.1	+	223245	224603	1359	14101	11482	19886	22298	17934	17298	1012	1324	2106	23804	30884	30346	1027.27	1244.66	1063.42	1374.87	1305.39	1165.26	59.6723	70.7088	117.627	1769.94	1966.01	1896.34	1281.84	1877.43	17576.6	16174.2	0.11996	0.25143	0.87395	FALSE	25771.9	16178.4	0.67174	1.31e-05	0.00093959	UP	1765.96	12170.2	-2.7848	4.88e-34	6.58e-33	DOWN
RS_RS01000	NC_003295.1	+	224606	225568	963	3529	2826	5010	5516	4597	4424	72	144	129	5332	8303	7897	362.81	432.312	378.082	479.969	472.204	420.567	5.99125	10.8528	10.1679	559.489	745.9	696.419	457.58	667.269	4445.94	4030.88	0.1414	0.16043	0.77728	FALSE	6472.05	4031.92	0.68276	9.38e-06	0.00072539	UP	135.808	3033.24	-4.4812	1.3e-76	6.45e-75	DOWN
RS_RS01005	NC_003295.1	+	225621	225899	279	2276	2149	3522	3793	3595	3284	74	123	154	4157	5972	5720	807.647	1134.71	917.403	1139.18	1274.61	1077.57	21.2539	31.9968	41.8973	1505.58	1851.77	1741.11	1163.79	1699.49	3275.53	2853.19	0.19915	0.18873	0.81735	FALSE	4781.97	2853.9	0.74467	1.17e-06	0.00014903	UP	138.646	2146.24	-3.9523	2.36e-25	2.14e-24	DOWN
RS_RS01010	NC_003295.1	+	225922	227445	1524	7764	6847	11293	12114	10161	9858	690	857	823	12093	17648	17490	504.376	661.86	538.517	666.066	659.528	592.175	36.2807	40.8132	40.9906	801.82	1001.8	974.629	639.256	926.084	9829.53	9280.57	0.082909	0.42384	0.95036	FALSE	14225.7	9282.86	0.61586	3.71e-05	0.0020773	UP	954.259	6981.6	-2.8711	7.71e-24	6.5e-23	DOWN
RS_RS01015	NC_003295.1	-	227886	228788	903	309	199	324	264	254	254	91	125	120	215	348	390	33.8785	32.4651	26.0755	24.498	27.8245	25.7509	8.07542	10.0468	10.087	24.0591	33.3398	36.6785	26.0245	31.3591	237.092	296.444	-0.32231	0.058971	0.52273	FALSE	284.632	296.513	-0.059001	0.99853	1	FALSE	134.562	223.066	-0.7292	0.0034888	0.005732	DOWN
RS_RS01020	NC_003295.1	+	229010	230038	1029	71	52	83	68	72	89	15	31	30	34	87	95	6.83119	7.44456	5.86189	5.53743	6.92148	7.9181	1.16812	2.18651	2.21297	3.33881	7.31435	7.84048	6.79234	6.16455	70.5306	73.7705	-0.064795	0.92066	1	FALSE	63.3607	73.7878	-0.21979	0.69066	0.97445	FALSE	29.8455	55.5005	-0.89499	0.01731	0.025876	DOWN
RS_RS01025	NC_003295.1	+	230100	231326	1227	110	66	113	140	87	129	57	54	68	73	116	90	8.87568	7.92411	6.69282	9.56089	7.01385	9.62479	3.72256	3.19414	4.20663	6.01182	8.17872	6.2292	8.73318	6.80658	108.187	102.291	0.080851	0.57643	0.98624	FALSE	84.2278	102.316	-0.28066	0.31043	0.80347	FALSE	72.7333	76.9864	-0.081988	0.78554	0.82754	FALSE
RS_RS01030	NC_003295.1	+	231914	232738	825	29	31	55	28	38	38	17	19	14	36	34	33	3.48015	5.53552	4.84489	2.84393	4.55629	4.21673	1.65123	1.67149	1.28808	4.40937	3.56531	3.39699	3.87232	3.79056	32.2241	40.9857	-0.34698	0.31033	0.91019	FALSE	31.7805	40.9967	-0.36736	0.29768	0.79186	FALSE	20.3545	30.8351	-0.59923	0.16074	0.20395	FALSE
RS_RS01035	NC_003295.1	-	233036	233449	414	39	21	37	49	38	28	13	23	14	21	53	50	9.32648	7.47257	6.49496	9.91769	9.07956	6.19162	2.51625	4.03211	2.56683	5.12563	11.0751	10.2566	8.39629	8.81911	35.0641	34.1585	0.037747	0.87918	1	FALSE	36.5118	34.1669	0.095765	0.66921	0.96954	FALSE	19.8958	25.7129	-0.37003	0.45087	0.51278	FALSE
RS_RS01040	NC_003295.1	+	233543	233938	396	396	241	442	362	343	310	171	192	192	287	371	346	99.0042	89.6546	81.1152	76.5999	85.6802	71.6659	34.6029	35.1894	36.8024	73.2343	81.0496	74.202	77.982	76.162	311.522	379.379	-0.2843	0.060825	0.53433	FALSE	304.81	379.476	-0.3161	0.10553	0.52847	FALSE	224.533	285.576	-0.34695	0.12337	0.16006	FALSE
RS_RS01045	NC_003295.1	-	234107	234688	582	227	160	244	310	236	264	181	214	199	185	268	251	38.615	40.4993	30.4679	44.6328	40.1117	41.5267	24.9211	26.6868	25.9537	32.1201	39.8367	36.6257	42.0904	36.1942	247.216	226.832	0.12415	0.26491	0.87845	FALSE	212.455	226.883	-0.094789	0.85234	1	FALSE	239.969	170.641	0.49188	0.027314	0.039759	UP
RS_RS01050	NC_003295.1	-	234952	235641	690	91	50	114	106	76	93	46	50	47	84	99	99	13.0571	10.6751	12.0069	12.8728	10.8955	12.339	5.3422	5.25928	5.17033	12.3015	12.4125	12.1849	12.0357	12.2996	83.8211	87.5468	-0.062741	0.74898	1	FALSE	85.8599	87.5729	-0.028501	0.84371	1	FALSE	58.0328	65.9441	-0.18437	0.48234	0.54353	FALSE
RS_RS01055	NC_003295.1	-	235682	236398	717	56	25	66	52	61	53	27	27	15	29	72	84	7.73254	5.13655	6.6896	6.07714	8.41574	6.76711	3.01756	2.73306	1.58797	4.08702	8.68731	9.94935	7.08666	7.57456	51.2476	49.6544	0.045561	1	1	FALSE	54.2431	49.6703	0.12706	0.7335	0.98274	FALSE	28.4209	37.4208	-0.39689	0.21604	0.26578	FALSE
RS_RS01060	NC_003295.1	+	236487	237353	867	162	114	197	130	150	115	186	170	254	99	215	181	18.4991	19.3703	16.5129	12.5643	17.1141	12.143	17.1912	14.231	22.2374	11.5384	21.4532	17.7294	13.9405	16.907	121.884	167.816	-0.46137	0.015852	0.26343	FALSE	147.006	167.857	-0.19136	0.55854	0.92886	FALSE	247.299	126.286	0.96956	0.00021706	0.00040864	UP
RS_RS01065	NC_003295.1	-	237412	238239	828	335	235	373	362	301	365	284	355	317	286	480	511	40.056	41.8108	32.7381	36.6347	35.9598	40.3561	27.4852	31.1174	29.0602	34.9031	50.1514	52.4113	37.6502	45.8219	314.62	337.552	-0.1015	0.69884	1	FALSE	381.308	337.63	0.17551	0.19687	0.68603	FALSE	385.318	253.961	0.60144	0.0047563	0.0077024	UP
RS_RS01070	NC_003295.1	+	238675	239862	1188	69	32	91	84	69	86	116	116	118	71	76	70	5.75024	3.96812	5.56673	5.92486	5.74532	6.62717	7.82444	7.08674	7.53937	6.03907	5.53438	5.00399	6.09912	5.52581	73.129	64.3837	0.18375	0.59859	0.99125	FALSE	66.586	64.4054	0.048037	0.95266	1	FALSE	142.481	48.5299	1.5538	8.44e-08	2.23e-07	UP
RS_RS01075	NC_003295.1	+	239922	240911	990	32	14	23	33	21	19	15	19	17	17	32	36	3.20014	2.08326	1.68837	2.79315	2.09829	1.75697	1.21414	1.39291	1.30342	1.73517	2.79632	3.08818	2.21614	2.53989	22.1393	24.3357	-0.13647	0.82803	1	FALSE	25.2153	24.3412	0.050903	0.8288	0.99928	FALSE	20.5399	18.3197	0.16504	0.74077	0.78716	FALSE
RS_RS01080	NC_003295.1	+	241373	241816	444	2454	1718	3405	3188	2910	2974	479	737	565	2697	3971	4205	547.199	570.021	557.326	601.659	648.323	613.203	86.4498	120.473	96.5907	613.799	773.729	804.299	621.062	730.609	2782.22	2648.35	0.071146	0.50121	0.97074	FALSE	3267.28	2649.09	0.3026	0.049054	0.3545	FALSE	711.654	1993.74	-1.4862	6.05e-13	2.36e-12	DOWN
RS_RS01085	NC_003295.1	+	241929	242288	360	462	352	744	738	603	671	346	506	499	715	923	916	127.055	144.043	150.192	171.779	165.69	170.634	77.0167	102.012	105.213	200.693	221.805	216.086	169.368	212.861	615.293	541.23	0.18503	0.15842	0.77509	FALSE	774.038	541.391	0.51573	0.0032622	0.061626	FALSE	539.053	407.505	0.40361	0.053905	0.074268	FALSE
RS_RS01090	NC_003295.1	-	242316	242786	471	296	226	364	375	353	344	631	594	498	404	396	439	62.2192	70.6868	56.1637	66.7153	74.1371	66.8627	107.354	91.5315	80.2561	86.6739	72.7355	79.155	69.2383	79.5215	329.009	317.282	0.052363	0.53305	0.97568	FALSE	379.854	317.357	0.25934	0.12339	0.56501	FALSE	706.862	238.7	1.5662	4.05e-06	9.1e-06	UP
RS_RS01095	NC_003295.1	+	242939	243850	912	792	699	1304	1184	998	1055	2440	2915	2346	1019	1258	1297	85.9773	112.91	103.91	108.786	108.247	105.902	214.391	231.979	195.255	112.903	119.332	120.776	107.645	117.67	990.61	987.118	0.0050957	0.85023	1	FALSE	1084.48	987.388	0.13531	0.35418	0.83236	FALSE	3117.8	742.866	2.0694	3.87e-23	3.15e-22	UP
RS_RS01100	NC_003295.1	-	243896	245503	1608	493	321	652	568	488	436	555	613	619	492	637	592	30.3539	29.4083	29.467	29.599	30.0203	24.8226	27.6579	27.6681	29.2196	30.9177	34.2709	31.2659	28.1473	32.1515	456.612	510.511	-0.16097	0.24387	0.86511	FALSE	522.498	510.655	0.033076	0.85556	1	FALSE	723.476	384.372	0.91244	2.45e-05	5.1e-05	UP
RS_RS01105	NC_003295.1	+	245770	246153	384	84	55	97	111	87	93	87	197	256	73	137	91	21.6572	21.1	18.3576	24.2218	22.4114	22.1716	18.1551	37.234	50.6033	19.2097	30.8647	20.1254	22.935	23.3999	88.873	83.4305	0.091171	0.60227	0.99125	FALSE	90.4691	83.4514	0.11649	0.54773	0.92415	FALSE	210.55	62.7915	1.7455	0.0010955	0.0019066	UP
RS_RS01110	NC_003295.1	+	246150	247370	1221	448	287	665	566	476	418	2048	1978	1864	427	558	506	36.3259	34.6272	39.5805	38.8433	38.5632	31.3406	134.408	117.575	115.878	35.3378	39.5358	35.1941	36.249	36.6892	446.514	480.506	-0.10585	0.36717	0.92958	FALSE	452.766	480.655	-0.086237	0.54973	0.92498	FALSE	2406.65	361.921	2.7333	5.26e-18	3e-17	UP
RS_RS01115	NC_003295.1	+	247459	248304	846	303	178	431	397	315	370	136	157	165	252	366	364	35.4589	30.9956	37.0239	39.322	36.8317	40.0385	12.8819	13.469	14.8041	30.0994	37.4268	36.5398	38.7307	34.6887	330.682	311.309	0.087097	0.67541	1	FALSE	295.813	311.407	-0.074115	0.62742	0.95125	FALSE	184.817	234.522	-0.34363	0.10873	0.14235	FALSE
RS_RS01120	NC_003295.1	+	248347	249390	1044	159	108	251	246	220	227	171	166	202	197	237	266	15.0782	15.2396	17.4722	19.7447	20.8451	19.9054	13.1252	11.5402	14.6866	19.0675	19.639	21.6379	20.1651	20.1148	212.415	177.817	0.25649	0.15903	0.77628	FALSE	212.141	177.873	0.25418	0.24991	0.75024	FALSE	218.892	133.93	0.70874	0.0052002	0.0083866	UP
RS_RS01125	NC_003295.1	+	250678	251886	1209	2086	1124	2584	2197	1970	1994	443	468	517	1847	2790	2978	170.821	136.959	155.325	152.272	161.184	150.989	29.3622	28.0947	32.4589	154.372	199.641	209.186	154.815	187.733	1888.48	1987.13	-0.073459	0.41205	0.94692	FALSE	2284.92	1987.72	0.20102	0.23777	0.73765	FALSE	578.459	1496.85	-1.3716	1.19e-11	4.26e-11	DOWN
RS_RS01130	NC_003295.1	-	252098	253294	1197	305	212	392	367	311	351	321	458	402	302	414	423	25.2266	26.0911	23.7995	25.6913	25.7009	26.8447	21.4893	27.77	25.4919	25.4942	29.9211	30.011	26.079	28.4754	315.015	320.095	-0.02308	0.98617	1	FALSE	343.837	320.18	0.10284	0.49873	0.90754	FALSE	472.761	240.929	0.9725	6.97e-06	1.53e-05	UP
RS_RS01135	NC_003295.1	-	253302	253937	636	188	110	203	224	176	230	253	308	317	120	195	194	29.2654	25.4792	23.196	29.5125	27.3739	33.1068	31.8768	35.1479	37.8331	19.0657	26.5246	25.9047	29.9977	23.8317	192.57	175.914	0.13051	0.39096	0.93792	FALSE	152.495	175.959	-0.20647	0.40902	0.86161	FALSE	353.426	132.425	1.4162	1.03e-09	3.15e-09	UP
RS_RS01140	NC_003295.1	+	254360	255166	807	24043	23413	28853	16798	18412	28170	77	121	75	28670	16996	16154	2949.64	4274	2598.32	1744.21	2256.88	3195.65	7.6459	10.8822	7.05436	3589.9	1821.99	1699.97	2398.92	2370.62	19541.4	28321.2	-0.53535	0.22578	0.84996	FALSE	19629.5	28326.5	-0.52912	0.28254	0.78186	FALSE	109.297	21285.7	-7.6055	3.18e-31	3.7e-30	DOWN
RS_RS01145	NC_003295.1	-	255323	256303	981	411	299	587	391	415	553	221	247	262	562	397	477	41.4788	44.9007	43.4855	33.3982	41.8467	51.6063	18.0524	18.274	20.2723	57.8889	35.0101	41.2937	42.2837	44.7309	418.629	454.065	-0.11723	0.55012	0.97935	FALSE	447.524	454.191	-0.021336	0.85926	1	FALSE	295.045	341.812	-0.21227	0.32385	0.38337	FALSE
RS_RS01150	NC_003295.1	-	256430	257176	747	384	257	477	478	371	442	209	344	326	358	502	482	50.8937	50.6831	46.4059	53.6194	49.1287	54.1686	22.4201	33.4228	33.1258	48.4273	58.1373	54.7975	52.3056	53.7874	394.336	393.274	0.0038894	0.86759	1	FALSE	405.377	393.377	0.043349	0.72389	0.98233	FALSE	348.899	296.022	0.23711	0.22536	0.27615	FALSE
RS_RS01155	NC_003295.1	-	257727	258083	357	889	729	1220	1241	1077	941	1159	1484	1084	967	1614	1560	246.54	300.822	248.351	291.285	298.421	241.306	260.152	301.697	230.479	273.707	391.118	371.1	277.004	345.308	997.619	1013.58	-0.022898	0.91586	1	FALSE	1240.04	1013.83	0.29057	0.04803	0.35049	FALSE	1505.51	762.578	0.9813	1.17e-06	2.76e-06	UP
RS_RS01160	NC_003295.1	-	258257	259327	1071	1131	745	1241	1344	1127	1096	311	481	453	874	1030	1235	104.551	102.475	84.2088	105.154	104.092	93.6844	23.2693	32.5957	32.1054	82.4612	83.1993	97.9292	100.977	87.8632	1091.15	1108.58	-0.02287	0.92332	1	FALSE	950.347	1108.85	-0.22254	0.26996	0.77028	FALSE	495.741	834.212	-0.75083	0.00060147	0.0010804	DOWN
RS_RS01165	NC_003295.1	+	259683	262982	3300	947	750	1272	1317	1057	1103	1168	1431	1246	1123	1300	1262	28.4112	33.481	28.0123	33.4416	31.6842	30.599	28.3622	31.4725	28.6598	34.387	34.0801	32.4773	31.9083	33.6481	1062.52	1058.04	0.0061013	0.7111	1	FALSE	1124.06	1058.3	0.086967	0.49734	0.90754	FALSE	1552.19	796.083	0.96332	1.8e-06	4.18e-06	UP
RS_RS01170	NC_003295.1	-	263176	263886	711	118	83	218	141	139	167	81	100	126	164	181	218	16.4311	17.1973	22.2824	16.6175	19.3387	21.5027	9.12908	10.2079	13.4515	23.3078	22.0232	26.0388	19.1529	23.79	137.419	141.88	-0.046088	0.65957	0.99738	FALSE	171.019	141.929	0.26898	0.28999	0.78536	FALSE	122.983	106.901	0.20219	0.51093	0.57081	FALSE
RS_RS01175	NC_003295.1	-	263876	265714	1839	219	142	293	312	235	283	77	94	77	283	360	449	11.7901	11.3752	11.5787	14.2163	12.6406	14.0881	3.35522	3.70981	3.17818	15.5501	16.9353	20.7348	13.6483	17.74	253.321	227.346	0.15608	0.31242	0.91019	FALSE	328.905	227.411	0.53237	0.0049514	0.082495	FALSE	100.249	171.181	-0.77194	0.001885	0.0032056	DOWN
RS_RS01180	NC_003295.1	-	265719	266156	438	25	16	19	21	26	21	7	12	13	18	50	34	5.65092	5.38142	3.1525	4.01754	5.87193	4.38926	1.28066	1.98844	2.25288	4.15266	9.8757	6.59234	4.75958	6.87357	21.0232	22.0259	-0.067223	1	1	FALSE	30.1297	22.0298	0.45173	0.20221	0.6923	FALSE	12.6513	16.5615	-0.38855	0.60276	0.65788	FALSE
RS_RS01185	NC_003295.1	-	266171	266461	291	24	15	29	33	44	42	44	58	39	28	51	59	8.16529	7.59363	7.24236	9.50246	14.9569	13.213	12.1163	14.4657	10.1728	9.72284	15.1617	17.2184	12.5575	14.0343	36.8576	23.7898	0.63162	0.074075	0.58514	FALSE	40.9649	23.7962	0.78366	0.020575	0.21096	FALSE	56.9395	17.9098	1.6687	6.3e-06	1.39e-05	UP
RS_RS01190	NC_003295.1	-	266542	267228	687	406	238	446	460	385	470	225	310	284	340	536	516	58.509	51.0354	47.1795	56.1069	55.4352	62.6307	26.2444	32.7499	31.3784	50.0092	67.4963	63.7863	58.0576	60.4306	402.538	382.149	0.074991	0.53735	0.97709	FALSE	418.018	382.248	0.12906	0.40021	0.85501	FALSE	328.215	287.687	0.19014	0.36834	0.42923	FALSE
RS_RS01195	NC_003295.1	-	267441	268373	933	227	144	328	325	215	241	235	294	239	210	245	220	24.0878	22.7369	25.5486	29.1888	22.7949	23.6473	20.1836	22.8702	19.444	22.7439	22.7173	20.0251	25.2104	21.8288	237.395	240.338	-0.017772	0.88853	1	FALSE	206.289	240.411	-0.22084	0.21107	0.70662	FALSE	310.061	181.017	0.77643	0.001036	0.001809	UP
RS_RS01200	NC_003295.1	+	268557	269411	855	2365	1217	3008	2435	1992	2328	376	513	579	1874	2300	2340	273.854	209.689	255.674	238.643	230.465	249.266	35.2398	43.5468	51.4023	221.478	232.72	232.426	239.458	228.875	2066.18	2242.55	-0.11817	0.19733	0.82015	FALSE	1977.98	2243.25	-0.18156	0.18945	0.67621	FALSE	586.372	1689.62	-1.5268	8.69e-14	3.64e-13	DOWN
RS_RS01205	NC_003295.1	-	269437	270915	1479	198	83	194	212	163	144	48	71	64	156	156	201	13.2541	8.26725	9.53254	12.0111	10.9019	8.91334	2.60067	3.48414	3.28459	10.6582	9.12491	11.5415	10.6088	10.4415	158.303	162.256	-0.035583	0.79945	1	FALSE	156.313	162.303	-0.054248	0.68615	0.97321	FALSE	73.0858	122.247	-0.74214	0.0054211	0.0087213	DOWN
RS_RS01210	NC_003295.1	-	271375	271554	180	16	4	17	11	6	9	5	13	10	12	3	13	8.80037	3.2737	6.86359	5.12077	3.29731	4.57737	2.22592	5.24175	4.21694	6.73654	1.44185	6.13346	4.33182	4.77062	7.87291	11.9949	-0.60745	0.25066	0.8735	FALSE	8.78366	11.9994	-0.45007	0.34981	0.83171	FALSE	10.9173	9.05145	0.27039	0.75494	0.79975	FALSE
RS_RS01215	NC_003295.1	-	271736	275155	3420	23	19	25	28	23	22	15	11	19	19	18	13	0.665818	0.818424	0.531238	0.686036	0.665248	0.588902	0.351461	0.233438	0.421694	0.561378	0.455322	0.322814	0.646728	0.446504	22.3162	24.5663	-0.13859	0.91924	1	FALSE	15.56	24.5712	-0.65912	0.16059	0.63644	FALSE	18.3945	18.4703	-0.0059372	1	1	FALSE
RS_RS01220	NC_003295.1	+	275259	276302	1044	1	0	0	1	0	0	0	0	0	0	1	0	0.0948316	0	0	0.0802628	0	0	0	0	0	0	0.0828651	0	0.0267543	0.0276217	0.282389	0.333877	-0.24163	1	1	FALSE	0.283956	0.333925	-0.23386	1	1	FALSE	0	0.251945	#NAME?	1	1	FALSE
RS_RS01225	NC_003295.1	+	276299	277144	846	0	2	6	2	1	0	7	3	1	3	3	5	0	0.348266	0.515414	0.198096	0.116926	0	0.663039	0.257369	0.0897221	0.358326	0.306777	0.50192	0.105007	0.389008	0.895683	2.66662	-1.574	0.34941	0.92595	FALSE	3.3217	2.66784	0.31625	0.92318	1	FALSE	4.81609	2.00922	1.2612	0.50305	0.56362	FALSE
RS_RS01235	NC_003295.1	+	282838	284088	1251	88	52	83	68	57	60	43	44	57	57	88	91	6.96432	6.12346	4.82165	4.55477	4.50712	4.39077	2.75437	2.5527	3.4585	4.60411	6.08552	6.17759	4.48422	5.6224	56.6054	79.4464	-0.48904	0.062729	0.54374	FALSE	70.802	79.4645	-0.16652	0.66738	0.9693	FALSE	58.2238	59.7835	-0.03814	0.95852	0.97478	FALSE
RS_RS01240	NC_003295.1	+	284265	285122	858	956	498	1038	1068	926	1037	3250	4715	4193	1011	1948	2122	110.312	85.5053	87.9195	104.304	106.759	110.647	303.534	398.841	370.943	119.067	196.415	210.036	107.236	175.172	928.466	862.822	0.10578	0.42506	0.95213	FALSE	1507.06	863.061	0.8042	0.0023826	0.049813	UP	4861.6	649.785	2.9034	9.53e-42	1.72e-40	UP
RS_RS01245	NC_003295.1	-	285153	286676	1524	1394	931	1881	1738	1499	1730	3348	4201	3548	2117	2002	2151	90.5589	89.9944	89.6972	95.5608	97.2967	103.922	176.04	200.066	176.713	140.367	113.645	119.864	98.9265	124.625	1521.43	1466.03	0.053509	0.63207	0.99465	FALSE	1928.16	1466.44	0.3949	0.022782	0.22509	FALSE	4476.3	1103.76	2.0199	2.69e-22	2.06e-21	UP
RS_RS01250	NC_003295.1	-	286882	287865	984	494	358	602	620	478	566	2965	2903	2270	639	596	633	49.7033	53.5968	44.4607	52.7973	48.0523	52.6584	241.458	214.12	175.106	65.6196	52.399	54.6315	51.1693	57.5501	508.16	517.685	-0.026791	0.93361	1	FALSE	575.121	517.812	0.15144	0.35544	0.83236	FALSE	3335.46	389.535	3.0981	7.25e-13	2.81e-12	UP
RS_RS01255	NC_003295.1	+	288087	289013	927	145	92	175	221	149	150	132	157	191	148	178	203	15.4861	14.6204	13.7193	19.9769	15.8997	14.8135	11.4105	12.2921	15.6395	16.1328	16.6116	18.5973	16.8967	17.1139	158.066	144.42	0.13026	0.40453	0.94692	FALSE	160.24	144.458	0.14958	0.45398	0.88955	FALSE	192.797	108.718	0.82649	0.00074599	0.0013258	UP
RS_RS01260	NC_003295.1	+	289227	291965	2739	283	198	350	333	280	303	151	233	169	301	290	311	10.2293	10.6494	9.28648	10.1875	10.1122	10.1274	4.4177	6.17404	4.68343	11.1046	9.15963	9.6428	10.1424	9.969	280.323	294.084	-0.069138	0.78649	1	FALSE	277.106	294.158	-0.086153	0.68577	0.97321	FALSE	221.118	221.322	-0.0013276	0.92814	0.95028	FALSE
RS_RS01265	NC_003295.1	-	292040	292999	960	221	158	334	313	258	267	111	187	163	203	250	306	22.7916	24.2458	25.2843	27.3205	26.5846	25.4616	9.26538	14.1376	12.888	21.3675	22.5289	27.0698	26.4556	23.6554	256.27	247.499	0.05024	0.75783	1	FALSE	229.118	247.572	-0.11176	0.58557	0.94165	FALSE	183.006	186.356	-0.026174	0.97246	0.98521	FALSE
RS_RS01270	NC_003295.1	-	292996	293262	267	34	14	33	40	27	40	45	56	60	13	33	33	12.6073	7.72445	8.9821	12.5535	10.0031	13.715	13.5056	15.2224	17.0573	4.91994	10.6924	10.4963	12.0905	8.70289	32.5909	27.6428	0.23757	0.54968	0.97935	FALSE	23.2263	27.6508	-0.25156	0.56107	0.92949	FALSE	64.6806	20.8273	1.6349	4.44e-06	9.93e-06	UP
RS_RS01275	NC_003295.1	-	293279	293782	504	243	152	298	286	259	282	229	263	329	195	234	275	47.7342	44.4287	42.9696	47.55	50.8336	51.223	36.4096	37.8731	49.549	39.096	40.1659	46.3379	49.8689	41.8666	253.612	242.094	0.067054	0.65284	0.99738	FALSE	213.074	242.16	-0.18461	0.37825	0.84303	FALSE	330.172	182.264	0.85719	0.00016981	0.00032405	UP
RS_RS01280	NC_003295.1	-	293804	294733	930	742	472	978	967	815	738	974	1077	1069	613	835	819	78.9904	74.767	76.4242	87.1282	86.6875	72.6473	83.9243	84.05	87.2498	66.6048	77.674	74.7886	82.1543	73.0225	770.816	761.457	0.017623	0.89132	1	FALSE	685.386	761.674	-0.15226	0.38696	0.84666	FALSE	1263.52	573.355	1.1399	6.99e-08	1.86e-07	UP
RS_RS01285	NC_003295.1	-	294735	295676	942	589	457	933	859	656	692	1001	1153	1091	501	724	689	61.9039	71.4688	71.979	76.4112	68.8866	67.2514	85.152	88.8349	87.9111	53.7421	66.4905	62.1159	70.8497	60.7829	673.489	690.375	-0.035724	0.84296	1	FALSE	577.426	690.575	-0.25816	0.15841	0.63139	FALSE	1312.4	519.739	1.3364	2.31e-10	7.5e-10	UP
RS_RS01290	NC_003295.1	-	295750	296145	396	88	63	109	109	85	79	74	107	70	56	74	73	22.0009	23.4367	20.0035	23.0646	21.2327	18.2633	14.9744	19.6107	13.4175	14.2896	16.1662	15.6553	20.8535	15.3704	83.3201	92.2653	-0.14712	0.61998	0.99344	FALSE	61.4591	92.2884	-0.58652	0.031404	0.27578	FALSE	100.874	69.4317	0.53889	0.045486	0.063518	FALSE
RS_RS01295	NC_003295.1	-	296153	296452	300	129	85	171	137	136	127	232	304	325	57	126	110	42.5718	41.7396	41.4238	38.2661	44.8435	38.7551	61.9695	73.5457	82.2303	19.1991	36.3347	31.1391	40.6216	28.891	122.936	134.231	-0.12681	0.50954	0.97139	FALSE	86.8785	134.269	-0.62805	0.010411	0.13869	FALSE	344.98	101.061	1.7713	9.16e-14	3.83e-13	UP
RS_RS01300	NC_003295.1	-	296506	298533	2028	1001	593	1269	1092	914	974	210	240	228	1074	887	958	48.8675	43.0762	45.4746	45.1201	44.582	43.9681	8.2978	8.58912	8.53369	53.5136	37.838	40.1173	44.5567	43.823	911.804	990.259	-0.11908	0.30696	0.9094	FALSE	904.589	990.545	-0.13096	0.39757	0.85338	FALSE	274.309	745.74	-1.4429	1.21e-11	4.32e-11	DOWN
RS_RS01305	NC_003295.1	-	299240	300322	1083	1420	822	1887	1603	1416	1507	273	425	387	1080	1543	1542	129.812	111.814	126.625	124.028	129.335	127.389	20.1997	28.4817	27.1239	100.768	123.256	120.918	126.917	114.981	1386.93	1417.27	-0.031222	0.66656	0.99806	FALSE	1255.5	1417.7	-0.17529	0.26434	0.7657	FALSE	432.123	1067.54	-1.3048	4.43e-10	1.4e-09	DOWN
RS_RS01310	NC_003295.1	-	300358	301152	795	563	415	815	631	524	577	151	210	191	485	486	549	70.1124	76.901	74.5016	66.5085	65.1997	66.4439	15.2202	19.1716	18.2363	61.6457	52.8861	58.6462	66.0507	57.726	529.888	627.806	-0.24463	0.075858	0.58986	FALSE	465.14	627.982	-0.43306	0.013788	0.1654	FALSE	221.133	472.597	-1.0957	8.91e-07	2.13e-06	DOWN
RS_RS01315	NC_003295.1	-	301149	302075	927	368	158	428	453	368	344	62	109	106	368	367	364	39.3026	25.1089	33.5536	40.9481	39.269	33.9723	5.35949	8.53399	8.67952	40.114	34.2498	33.347	38.0631	35.9036	355.999	321.389	0.14755	0.53992	0.97709	FALSE	337.808	321.492	0.071422	0.98601	1	FALSE	109.562	242.227	-1.1446	2.41e-06	5.54e-06	DOWN
RS_RS01320	NC_003295.1	-	302096	303703	1608	1038	646	1376	1182	964	1087	196	286	248	988	1089	1086	63.9094	59.1831	62.1881	61.5951	59.3025	61.8856	9.76746	12.9088	11.7067	62.0867	58.5887	57.3559	60.9277	59.3438	988.683	1059.55	-0.099876	0.39403	0.93883	FALSE	966.637	1059.86	-0.13283	0.37554	0.84119	FALSE	291.938	797.887	-1.4505	1.38e-11	4.92e-11	DOWN
RS_RS01325	NC_003295.1	-	303723	304157	435	68	40	80	66	65	67	16	17	6	47	75	79	15.4765	13.5463	13.3652	12.7136	14.7811	14.1004	2.94742	2.83638	1.04696	10.9178	14.9157	15.4231	13.865	13.7522	60.851	65.4788	-0.10575	0.68006	1	FALSE	60.1762	65.4967	-0.12223	0.72469	0.98236	FALSE	16.1062	49.3017	-1.614	2.95e-05	6.11e-05	DOWN
RS_RS01330	NC_003295.1	-	304154	304843	690	232	127	316	313	268	257	46	83	62	172	235	249	33.2884	27.1147	33.2823	38.0111	38.4209	34.0981	5.3422	8.7304	6.82044	25.1888	29.4639	30.6468	36.8434	28.4332	256.489	229.634	0.15956	0.41927	0.94977	FALSE	197.854	229.707	-0.21536	0.22969	0.72784	FALSE	75.7285	173.013	-1.192	4.13e-06	9.26e-06	DOWN
RS_RS01335	NC_003295.1	-	304840	305265	426	153	78	171	166	138	143	25	59	51	120	151	151	35.5578	26.9734	29.1717	32.6523	32.0443	30.7307	4.70264	10.0519	9.0872	28.4642	30.6647	30.1025	31.8091	29.7438	136.732	138.454	-0.018056	0.88247	1	FALSE	128.038	138.493	-0.11325	0.56718	0.93417	FALSE	52.7871	104.284	-0.98226	0.00095572	0.0016762	DOWN
RS_RS01340	NC_003295.1	-	305290	305895	606	345	199	392	410	347	386	73	118	107	339	379	387	56.3638	48.3762	47.0098	56.6926	56.642	58.3124	9.65299	14.1324	13.4023	56.5269	54.1052	54.2342	57.2157	54.9554	349.886	326.41	0.1002	0.47356	0.9658	FALSE	337.187	326.498	0.046473	0.82922	0.99928	FALSE	118.47	245.762	-1.0527	1.7e-05	3.61e-05	DOWN
RS_RS01345	NC_003295.1	-	305939	307069	1131	721	432	921	987	813	896	273	356	263	855	810	796	63.1141	56.2694	59.1796	73.1256	71.1065	72.5257	19.3425	22.8451	17.6507	76.3891	61.9576	59.7703	72.2526	66.039	824.628	717.741	0.20028	0.12255	0.71093	FALSE	758.906	717.948	0.080041	0.77836	0.98937	FALSE	359.879	540.504	-0.58679	0.0049431	0.0079829	DOWN
RS_RS01350	NC_003295.1	-	307080	307790	711	424	279	578	535	453	500	103	143	115	485	493	581	59.0405	57.8077	59.079	63.052	63.0246	64.3794	11.6086	14.5973	12.2772	68.9287	59.9859	69.3971	63.4853	66.1039	455.489	445.199	0.032966	0.81624	1	FALSE	476.031	445.327	0.096191	0.6382	0.957	FALSE	144.935	335.214	-1.2097	1.75e-07	4.49e-07	DOWN
RS_RS01355	NC_003295.1	-	307801	308982	1182	1076	638	1326	1237	1039	1266	292	432	309	1134	1149	1295	90.1256	79.5159	81.5269	87.6935	86.952	98.0534	19.796	26.526	19.8432	96.9446	84.0959	93.0437	90.8996	91.3614	1084.35	1054.71	0.039978	0.76226	1	FALSE	1094.32	1055.01	0.052779	0.82781	0.99905	FALSE	414.072	794.214	-0.93965	7.82e-06	1.71e-05	DOWN
RS_RS01360	NC_003295.1	-	309615	310295	681	1027	574	1312	1082	856	1138	333	462	411	661	1128	1117	149.306	124.17	140.011	133.136	124.339	152.982	39.184	49.238	45.8104	98.0804	143.296	139.297	136.819	126.891	940.467	1000	-0.08855	0.39151	0.938	FALSE	868.755	1000.3	-0.20341	0.23273	0.73077	FALSE	483.374	753.241	-0.63997	0.0018415	0.0031342	DOWN
RS_RS01365	NC_003295.1	-	310322	312148	1827	1613	1161	2058	1849	1532	1850	824	1110	908	1126	1798	1894	87.4076	93.6148	81.8619	84.8034	82.9472	92.6999	36.141	44.095	37.7239	62.277	85.1379	88.0392	86.8169	78.4847	1600.78	1710.42	-0.095577	0.56188	0.98425	FALSE	1442.39	1710.85	-0.24626	0.22429	0.72202	FALSE	1142.56	1287.21	-0.17197	0.4372	0.49975	FALSE
RS_RS01370	NC_003295.1	-	312256	313437	1182	1284	896	1649	1630	1335	1480	487	743	590	1107	1402	1481	107.548	111.671	101.386	115.554	111.724	114.628	33.0159	45.6222	37.8882	94.6364	102.613	106.408	113.969	101.219	1359.41	1349.12	0.010957	0.78735	1	FALSE	1208.2	1349.47	-0.15954	0.41021	0.86271	FALSE	727.169	1015.44	-0.48174	0.024494	0.035832	DOWN
RS_RS01375	NC_003295.1	-	313606	314103	498	598	444	819	775	628	751	577	602	574	395	635	695	118.885	131.342	119.517	130.403	124.742	138.056	92.8449	87.7349	87.4888	80.1485	110.31	118.52	131.067	102.993	658.736	656.252	0.00545	0.83124	1	FALSE	515.708	656.426	-0.34808	0.080253	0.46395	FALSE	712.874	493.918	0.52937	0.013384	0.020334	UP
RS_RS01380	NC_003295.1	+	314264	315343	1080	1074	638	1430	1150	1015	1067	674	739	835	720	977	1104	98.4542	87.0258	96.2249	89.2255	92.966	90.4455	50.0089	49.6622	58.6857	67.3654	78.2605	86.812	90.879	77.4793	990.343	1081.49	-0.12702	0.241	0.86511	FALSE	843.475	1081.82	-0.35904	0.031691	0.27779	FALSE	908.308	814.55	0.15718	0.5206	0.58006	FALSE
RS_RS01385	NC_003295.1	+	315363	315746	384	448	275	605	485	473	448	115	163	135	350	386	415	115.505	105.5	114.498	105.834	121.846	106.805	23.9982	30.8079	26.6853	92.1011	86.9617	91.7807	111.495	90.2812	431.919	458.172	-0.085131	0.46389	0.96453	FALSE	350.92	458.308	-0.38517	0.026402	0.25058	FALSE	165.545	345.057	-1.0596	3.23e-06	7.32e-06	DOWN
RS_RS01390	NC_003295.1	-	315826	316671	846	405	219	582	499	428	492	158	180	185	399	535	509	47.3956	38.1351	49.9951	49.4248	50.0444	53.2404	14.9657	15.4421	16.5986	47.6574	54.7086	51.0954	50.9032	51.1538	434.578	407.42	0.0931	0.72121	1	FALSE	437.002	407.555	0.10064	0.7485	0.98464	FALSE	211.297	307.02	-0.53906	0.010247	0.015859	DOWN
RS_RS01395	NC_003295.1	-	316671	317471	801	266	193	418	341	318	349	193	212	200	350	402	406	32.8778	35.4957	37.9244	35.6728	39.2714	39.8877	19.308	19.2092	18.9525	44.1533	43.4176	43.0455	38.2773	43.5388	309.371	303.647	0.026943	0.91421	1	FALSE	352.96	303.739	0.21667	0.28083	0.77934	FALSE	245.358	228.647	0.10177	0.74261	0.78867	FALSE
RS_RS01400	NC_003295.1	-	317588	318244	657	4364	2745	5694	4809	4242	4585	2539	3149	2770	3438	5104	5171	657.617	615.5	629.836	613.344	638.685	638.881	309.677	347.866	320.025	528.772	672.074	668.411	630.304	623.086	4178.57	4446.33	-0.089603	0.41	0.94692	FALSE	4124.21	4447.59	-0.10891	0.53974	0.92002	FALSE	3411.45	3347.99	0.027087	0.93906	0.95931	FALSE
RS_RS01405	NC_003295.1	-	318346	319062	717	1034	631	1506	1148	1003	1249	392	522	567	920	1251	1310	142.776	129.647	152.644	134.165	138.377	159.474	43.8105	52.8392	60.0252	129.657	150.942	155.163	144.005	145.254	1042.05	1084.41	-0.057481	0.49414	0.97029	FALSE	1050.51	1084.75	-0.046271	0.70257	0.97946	FALSE	592.724	816.876	-0.46276	0.021613	0.031863	DOWN
RS_RS01410	NC_003295.1	-	319124	320926	1803	1873	970	1992	2027	1629	2032	670	812	826	1564	2047	2003	102.848	79.255	80.2913	94.2048	89.3731	103.175	29.7777	32.6863	34.774	87.6534	98.2187	94.3452	95.5843	93.4058	1739.38	1676.37	0.053229	0.66418	0.99787	FALSE	1700.91	1676.83	0.020569	0.91942	1	FALSE	929.493	1262.42	-0.44168	0.026239	0.038244	DOWN
RS_RS01415	NC_003295.1	+	321106	321423	318	502	344	643	615	535	579	2166	2320	2396	392	767	805	156.29	159.361	146.946	162.055	166.421	166.685	545.812	529.5	571.912	124.562	208.661	214.983	165.054	182.735	529.627	523.596	0.016523	0.81093	1	FALSE	582.716	523.735	0.15396	0.36211	0.83426	FALSE	2789.7	394.117	2.8234	9.69e-39	1.55e-37	UP
RS_RS01420	NC_003295.1	+	321920	323344	1425	1784	1485	2489	2296	1936	2042	1289	1738	1542	1587	2067	2215	123.946	153.519	126.936	135.012	134.392	131.186	72.4852	88.5197	82.1371	112.536	125.487	132.006	133.53	123.343	1920.02	2056.72	-0.09922	0.67294	1	FALSE	1773.84	2057.23	-0.21382	0.30551	0.79836	FALSE	1834.17	1547.38	0.2453	0.17471	0.21954	FALSE
RS_RS01425	NC_003295.1	-	323407	323547	141	271	224	270	226	211	179	291	604	392	112	157	180	190.285	234.034	139.162	134.309	148.028	116.22	165.381	310.902	211.026	80.2651	96.328	108.415	132.852	95.0026	188.956	283.042	-0.58297	0.084088	0.61237	FALSE	134.933	283.093	-1.069	0.0024078	0.050162	FALSE	507.659	212.759	1.2546	0.00010923	0.00021287	UP
RS_RS01430	NC_003295.1	-	323618	324058	441	4685	3480	5104	4652	3655	3846	7324	10464	7808	1247	2315	3009	1051.78	1162.5	841.099	883.926	819.843	798.393	1330.83	1722.12	1343.91	285.73	454.134	579.453	834.054	439.772	3711.63	4795.8	-0.36972	0.065065	0.54862	FALSE	1942.92	4796.84	-1.3039	2.15e-06	0.00024707	DOWN	10272.8	3607.21	1.5099	1.45e-14	6.42e-14	UP
RS_RS01435	NC_003295.1	-	324173	324805	633	1002	638	1309	1207	998	1059	342	630	477	1010	1071	1217	156.718	148.48	150.283	159.779	155.958	153.158	43.2946	72.2341	57.1985	161.23	146.372	163.276	156.298	156.959	998.341	1025.52	-0.038748	0.76484	1	FALSE	1005.88	1025.81	-0.028298	0.83081	0.99928	FALSE	573.82	772.164	-0.42831	0.050581	0.070033	FALSE
RS_RS01440	NC_003295.1	-	325110	325496	387	8564	5953	13287	9529	8732	9989	2137	2893	2492	6710	9653	10214	2190.88	2266.08	2495.12	2063.25	2231.95	2362.97	442.492	542.554	488.773	1752.02	2157.86	2241.4	2219.39	2050.43	8667.17	9589.82	-0.14594	0.14546	0.74999	FALSE	7995.53	9592.76	-0.26275	0.10148	0.51839	FALSE	3020.53	7221.99	-1.2576	1.94e-10	6.35e-10	DOWN
RS_RS01445	NC_003295.1	-	325742	328459	2718	1657	1022	2092	2036	1699	1851	832	1166	1207	1468	2027	2110	60.3569	55.3927	55.9355	62.7687	61.8338	62.3452	24.5293	31.1354	33.7076	54.5764	64.5173	65.9277	62.3159	61.6738	1709.15	1658.81	0.043133	0.70698	1	FALSE	1690.48	1659.27	0.026882	0.83949	1	FALSE	1280.49	1249.02	0.035894	0.83593	0.87186	FALSE
RS_RS01450	NC_003295.1	-	328528	329568	1041	832	502	989	1056	849	1003	782	1093	980	690	1023	1052	79.1273	71.0402	69.0432	85.0018	80.6749	88.2057	60.196	76.2035	71.457	66.9771	85.0153	85.8222	84.6275	79.2715	889.091	810.655	0.13324	0.25925	0.87845	FALSE	831.283	810.875	0.035859	0.76065	0.98597	FALSE	1143.7	610.339	0.90603	1.07e-05	2.32e-05	UP
RS_RS01455	NC_003295.1	+	329709	330101	393	570	338	774	617	509	567	5881	5183	4257	443	654	597	143.594	126.7	143.128	131.555	128.117	132.08	1199.14	957.181	822.206	113.904	143.965	129.008	130.584	128.959	517.88	577.625	-0.15751	0.188	0.81697	FALSE	511.097	577.801	-0.17697	0.28627	0.78536	FALSE	6313.49	435.077	3.8591	3.8e-12	1.41e-11	UP
RS_RS01460	NC_003295.1	-	330235	330492	258	374	216	487	385	371	248	11452	13225	11606	237	612	640	143.518	123.335	137.178	125.042	142.245	87.9991	3556.91	3720.33	3414.54	92.8232	205.212	210.666	118.429	169.567	308.123	370.372	-0.26547	0.11991	0.70516	FALSE	437.062	370.483	0.23843	0.42956	0.87397	FALSE	14693.9	278.963	5.719	7.75e-122	8.76e-120	UP
RS_RS01465	NC_003295.1	-	330813	331652	840	412	306	508	497	447	423	878	945	909	445	521	532	48.5592	53.6652	43.9501	49.5784	52.6393	46.1007	83.7581	81.6503	82.1399	53.5314	53.6575	53.7857	49.4394	53.6582	418.978	437.339	-0.061876	0.86045	1	FALSE	455.966	437.445	0.059824	0.61281	0.94869	FALSE	1108.81	329.059	1.7526	1.95e-16	9.91e-16	UP
RS_RS01470	NC_003295.1	-	331649	332797	1149	285	181	343	424	297	331	223	293	277	241	336	347	24.5572	23.2065	21.6945	30.9215	25.5693	26.3727	15.5524	18.5077	18.2991	21.1946	25.2983	25.6474	27.6212	24.0468	320.298	283.698	0.17506	0.19084	0.81868	FALSE	278.61	283.773	-0.026494	0.98006	1	FALSE	318.419	213.564	0.57626	0.0098676	0.015317	UP
RS_RS01475	NC_003295.1	-	332763	333635	873	237	146	278	318	231	301	174	219	233	274	271	269	26.8774	24.6371	23.1423	30.523	26.1746	31.5645	15.9715	18.2069	20.2587	31.715	26.8551	26.1681	29.4207	28.2461	259.255	231.563	0.16296	0.25499	0.87774	FALSE	250.317	231.625	0.11197	0.60473	0.9464	FALSE	251.375	174.324	0.52807	0.021815	0.032113	UP
RS_RS01480	NC_003295.1	+	333720	334712	993	874	544	1201	1152	941	1118	565	583	690	977	1119	1175	87.1396	80.705	87.8959	97.2116	93.7394	103.072	45.5943	42.6113	52.7436	99.4199	97.4884	100.49	98.0075	99.1328	982.181	903.375	0.12066	0.37098	0.92958	FALSE	995.962	903.644	0.14034	0.47352	0.90152	FALSE	744.369	680.347	0.12975	0.6207	0.67433	FALSE
RS_RS01485	NC_003295.1	-	334737	335624	888	1331	736	1422	1205	1072	1018	7646	6367	6287	1015	1265	1373	148.395	122.1	116.376	113.707	119.416	104.95	689.974	520.388	537.403	115.5	123.239	131.308	112.691	123.349	1009.59	1218.26	-0.27104	0.028019	0.35953	FALSE	1106.17	1218.58	-0.13962	0.43409	0.87668	FALSE	8359.57	917.238	3.1881	1.22e-11	4.35e-11	UP
RS_RS01490	NC_003295.1	+	335719	335916	198	46	36	46	43	38	32	69	97	75	16	54	43	23.001	26.7848	16.8837	18.1978	18.9845	14.7955	27.9251	35.5559	28.7518	8.1655	23.5939	18.4433	17.326	16.7342	34.6058	46.9939	-0.44146	0.23803	0.86352	FALSE	33.0503	47.0028	-0.50808	0.34531	0.8277	FALSE	96.7538	35.3322	1.4533	6.39e-07	1.55e-06	UP
RS_RS01495	NC_003295.1	+	335935	336753	819	1152	742	1466	1416	1138	1225	2066	2376	2176	1186	1309	1284	139.259	133.466	130.084	144.875	137.449	136.93	202.143	210.556	201.672	146.328	138.27	133.142	139.751	139.247	1154.99	1173.36	-0.022766	0.91227	1	FALSE	1155.39	1173.68	-0.022655	0.86921	1	FALSE	2678.55	883.377	1.6003	1.29e-14	5.75e-14	UP
RS_RS01500	NC_003295.1	+	336797	337681	885	953	609	1176	1044	893	948	872	1055	1003	921	1177	1209	106.611	101.374	96.5693	98.849	99.8136	98.0644	78.9559	86.5196	86.0255	105.158	115.055	116.016	98.909	112.076	883.265	958.352	-0.11771	0.38424	0.93438	FALSE	1001.75	958.61	0.063513	0.66289	0.96725	FALSE	1181.66	721.468	0.71181	0.00057209	0.0010308	UP
RS_RS01505	NC_003295.1	+	337709	338884	1176	1032	606	1502	1251	1099	1146	1477	1619	1329	1189	1325	1256	86.8812	75.913	92.8192	89.1384	92.4426	89.2121	100.643	99.9182	85.7803	102.165	97.4722	90.702	90.2644	96.7798	1071.07	1069.14	0.0026	0.81275	1	FALSE	1153.22	1069.49	0.10875	0.70179	0.97946	FALSE	1799.76	805.483	1.1599	2.01e-07	5.14e-07	UP
RS_RS01510	NC_003295.1	-	338893	339594	702	679	476	988	793	769	779	4092	3989	3442	629	790	870	95.7605	99.8897	102.281	94.6566	108.36	101.589	467.1	412.413	372.172	90.5402	97.3558	105.249	101.535	97.7149	719.129	745.228	-0.051433	0.66345	0.99787	FALSE	692.551	745.444	-0.10618	0.55214	0.92534	FALSE	4714.56	561.101	3.0708	1.2e-16	6.18e-16	UP
RS_RS01515	NC_003295.1	+	339993	340862	870	2783	1709	3594	3193	2810	2999	1995	2811	2125	2369	3163	3285	316.7	289.383	300.216	307.535	319.498	315.576	183.753	234.502	185.4	275.153	314.523	320.664	314.203	303.447	2758.27	2803.2	-0.023312	0.80288	1	FALSE	2663.94	2804	-0.073925	0.65289	0.96112	FALSE	2783.24	2110.87	0.39893	0.04915	0.068277	FALSE
RS_RS01520	NC_003295.1	+	340940	341440	501	404	208	483	430	395	358	242	272	292	284	447	403	79.8357	61.1613	70.0623	71.9193	77.9904	65.4171	38.707	39.4036	44.24	57.2807	77.1866	68.3128	71.7756	67.5934	362.765	375	-0.047858	0.61619	0.99194	FALSE	341.171	375.113	-0.13683	0.4227	0.86843	FALSE	325.578	282.492	0.20479	0.43392	0.4963	FALSE
RS_RS01525	NC_003295.1	-	341463	342281	819	372	226	475	445	384	419	201	281	253	315	402	427	44.9689	40.6514	42.1488	45.5293	46.3798	46.8356	19.6663	24.9016	23.448	38.8646	42.4633	44.277	46.2483	41.8683	382.211	371.952	0.039251	0.81357	1	FALSE	346.217	372.059	-0.10385	0.56937	0.93545	FALSE	294.414	280.09	0.071956	0.75797	0.80252	FALSE
RS_RS01530	NC_003295.1	-	342361	343248	888	372	207	472	415	362	343	225	291	274	327	425	496	41.4747	34.3406	38.6282	39.1607	40.3253	35.3612	20.304	23.784	23.4211	37.2103	41.4045	47.4355	38.2824	42.0168	342.974	360.872	-0.073388	0.52614	0.97568	FALSE	376.26	360.98	0.059813	0.79642	0.99312	FALSE	317.507	271.822	0.22413	0.35762	0.41809	FALSE
RS_RS01535	NC_003295.1	-	343245	344120	876	405	215	489	432	391	371	234	256	296	517	461	501	45.7725	36.1564	40.5676	41.3233	44.1524	38.7718	21.4054	21.21	25.6482	59.6368	45.527	48.57	41.4158	51.2446	366.023	380.709	-0.056752	0.5911	0.99052	FALSE	456.193	380.821	0.26053	0.2549	0.75515	FALSE	317.464	286.771	0.14669	0.59406	0.64924	FALSE
RS_RS01540	NC_003295.1	+	344284	345408	1125	1129	721	1512	1345	1133	1261	635	960	788	1103	1274	1206	99.3562	94.4134	97.673	100.181	99.6229	102.615	45.2306	61.9333	53.1672	99.072	97.9691	91.0394	100.806	96.0268	1144.41	1166.44	-0.027519	0.80532	1	FALSE	1093.91	1166.78	-0.093043	0.52955	0.91766	FALSE	952.074	878.327	0.11632	0.55812	0.61568	FALSE
RS_RS01545	NC_003295.1	+	345405	346301	897	568	317	589	618	505	561	254	317	335	509	549	537	62.6916	52.0616	47.7197	57.7313	55.6904	57.2554	22.691	25.6491	28.348	57.3394	52.9483	50.8413	56.8924	53.7097	514.985	516.759	-0.0049603	0.95114	1	FALSE	488.321	516.891	-0.082031	0.64204	0.9574	FALSE	364.022	389.031	-0.095858	0.68048	0.72942	FALSE
RS_RS01550	NC_003295.1	+	346301	347293	993	583	340	710	722	547	602	227	340	325	478	589	632	58.1263	50.4406	51.9618	60.926	54.4904	55.5001	18.3184	24.8505	24.843	48.6415	51.3143	54.0508	56.9722	51.3355	570.921	566.157	0.012089	0.92758	1	FALSE	514.963	566.317	-0.13714	0.42631	0.87177	FALSE	355.668	426.336	-0.26146	0.23979	0.292	FALSE
RS_RS01555	NC_003295.1	+	347303	347938	636	246	173	389	347	311	326	163	242	264	254	367	353	38.2941	40.0719	44.4496	45.718	48.371	46.9253	20.5372	27.6162	31.5077	40.3557	49.9207	47.1359	47.0048	45.8041	301.642	278.485	0.11523	0.5076	0.97103	FALSE	293.756	278.571	0.076573	0.71663	0.98162	FALSE	266.268	209.728	0.34436	0.12951	0.16714	FALSE
RS_RS01560	NC_003295.1	+	347988	349214	1227	964	564	1258	1044	946	1015	558	729	779	649	1051	945	77.7832	67.7151	74.5094	71.2969	76.2655	75.73	36.4419	43.1209	48.1906	53.4476	74.102	65.4066	74.4308	64.3188	921.508	959.298	-0.057983	0.5469	0.97904	FALSE	794.721	959.583	-0.27196	0.10841	0.53248	FALSE	827.926	722.513	0.19648	0.36675	0.42763	FALSE
RS_RS01565	NC_003295.1	+	349444	349674	231	15	9	17	28	15	15	15	30	14	12	8	23	6.42884	5.7396	5.34825	10.1569	6.42334	5.94464	5.20344	9.42572	4.6003	5.24925	2.99606	8.45572	7.50829	5.56701	17.5058	14.3686	0.28491	0.52857	0.97568	FALSE	12.9856	14.3724	-0.14638	0.84548	1	FALSE	23.3948	10.8169	1.1129	0.020977	0.030981	UP
RS_RS01570	NC_003295.1	+	349719	351821	2103	230	160	340	311	301	247	531	561	541	232	296	297	10.8278	11.2081	11.7494	12.3918	14.1582	10.7524	20.2333	19.361	19.5266	11.1475	12.1766	11.9937	12.4341	11.7726	263.754	253.171	0.05908	0.74716	1	FALSE	250.104	253.246	-0.018008	0.91729	1	FALSE	663.437	190.633	1.7992	1.48e-15	7.08e-15	UP
RS_RS01575	NC_003295.1	+	352059	352373	315	126	55	126	89	105	55	190	217	249	40	79	66	39.6017	25.7219	29.0693	23.6752	32.9731	15.9845	48.3342	49.9982	60.001	12.8315	21.6964	17.7938	24.211	17.4406	76.8738	105.107	-0.4513	0.11433	0.69513	FALSE	55.1781	105.137	-0.93011	0.00025382	0.0093787	DOWN	264.383	79.1841	1.7393	4.8e-12	1.77e-11	UP
RS_RS01580	NC_003295.1	-	352525	354456	1932	284	192	356	354	263	319	178	214	210	293	281	304	14.5534	14.6401	13.3912	15.3536	13.4657	15.1158	7.38286	8.03918	8.25053	15.3246	12.5826	13.3629	14.645	13.7567	285.572	292.752	-0.035825	0.93872	1	FALSE	269.727	292.829	-0.11856	0.53625	0.91796	FALSE	242.72	220.355	0.13946	0.53781	0.59619	FALSE
RS_RS01585	NC_003295.1	-	354674	355675	1002	3306	2168	4418	3759	3118	3364	1522	2089	1777	2399	2998	3175	326.655	318.744	320.43	314.354	307.815	307.351	121.719	151.313	134.614	241.93	258.843	269.098	309.84	256.624	3132.81	3443.85	-0.13657	0.23861	0.86402	FALSE	2597.27	3444.83	-0.40743	0.013251	0.16152	FALSE	2162.47	2592.95	-0.26191	0.18806	0.23445	FALSE
RS_RS01590	NC_003295.1	-	355732	356421	690	2366	1356	2898	2711	2406	2471	2302	3094	2611	1823	2346	2319	339.484	289.509	305.228	329.227	344.928	327.846	267.342	325.444	287.228	266.972	294.138	285.421	334	282.177	2325.31	2289.12	0.022627	0.90828	1	FALSE	1966.86	2289.78	-0.21931	0.16692	0.6503	FALSE	3217.69	1723.92	0.90034	9.74e-06	2.11e-05	UP
RS_RS01595	NC_003295.1	-	356605	356964	360	3542	2730	5853	5111	4675	4666	78505	81756	77620	4097	5595	5157	974.091	1117.15	1181.55	1189.65	1284.58	1186.56	17474.6	16482.5	16365.9	1149.98	1344.53	1216.55	1220.26	1237.02	4432.17	4205.72	0.075659	0.55838	0.9812	FALSE	4496.7	4206.99	0.096079	0.56375	0.93225	FALSE	96755.5	3166.7	4.9333	6.13e-68	2.38e-66	UP
RS_RS01600	NC_003295.1	+	357103	358065	963	615	414	928	773	703	686	813	977	894	704	654	657	63.227	63.3323	70.032	67.2618	72.2122	65.2145	67.6512	73.6332	70.4662	73.871	58.7521	57.9394	68.2295	63.5208	662.902	674.45	-0.024916	0.7597	1	FALSE	621.64	674.656	-0.11807	0.37602	0.84157	FALSE	1083.66	507.938	1.0932	3.03e-07	7.58e-07	UP
RS_RS01605	NC_003295.1	-	358145	358438	294	243	137	300	315	303	337	177	280	152	236	247	284	81.83	68.6474	74.1565	89.7797	101.948	104.937	48.2433	69.1219	39.2433	81.1134	72.6811	82.0362	98.8881	78.6102	293.357	234.499	0.32308	0.046978	0.46794	FALSE	234.012	234.568	-0.003422	0.90755	1	FALSE	244.152	176.613	0.46719	0.10025	0.13205	FALSE
RS_RS01610	NC_003295.1	-	358458	359651	1194	1149	689	1389	1446	1111	1304	3054	3223	2825	1121	1258	1459	95.2729	85.0092	84.5421	101.48	92.0431	99.9815	204.963	195.912	179.591	94.8701	91.1483	103.773	97.8348	96.5972	1178.94	1123.33	0.069702	0.53328	0.97568	FALSE	1166.23	1123.64	0.053666	0.75891	0.98597	FALSE	3705.41	845.808	2.1312	2.2e-18	1.3e-17	UP
RS_RS01615	NC_003295.1	-	359734	360381	648	497	314	620	708	639	611	380	553	436	522	676	647	75.9338	71.3848	69.5331	91.5531	97.5456	86.3202	46.9916	61.9377	51.0718	81.3998	90.2493	84.7938	91.8063	85.481	600.192	499.611	0.26462	0.042313	0.44605	FALSE	559.662	499.747	0.16336	0.34398	0.82654	FALSE	548.41	376.144	0.54397	0.01013	0.015686	UP
RS_RS01620	NC_003295.1	-	360405	360731	327	361	176	485	366	288	394	91	185	126	232	324	375	109.298	79.2895	107.788	93.7882	87.1217	110.305	22.3	41.061	29.2478	71.6916	85.7175	97.3909	97.0716	84.9333	320.41	343.843	-0.10183	0.37751	0.9343	FALSE	279.756	343.958	-0.29806	0.075169	0.44743	FALSE	158.643	259.148	-0.708	0.0022056	0.003711	DOWN
RS_RS01625	NC_003295.1	+	361146	362432	1287	7891	6100	10196	9658	7568	8750	1041	1309	1187	8360	9258	9712	607.026	698.236	575.74	628.816	581.68	622.409	64.8162	73.8187	70.0071	656.38	622.316	640.862	610.968	639.853	7935.55	8628.93	-0.12085	0.50991	0.97139	FALSE	8337	8631.04	-0.050006	0.90022	1	FALSE	1424.72	6492.39	-2.1881	2.15e-26	2.06e-25	DOWN
RS_RS01630	NC_003295.1	+	362536	364533	1998	913	573	1318	1250	968	1120	305	426	425	827	1027	1018	45.2407	42.2484	47.9397	52.4239	47.9249	51.3179	12.2325	15.4746	16.1459	41.8252	44.4679	43.27	50.5556	43.1877	1019.41	962.98	0.082153	0.58229	0.98659	FALSE	872.221	963.276	-0.14326	0.33533	0.81893	FALSE	462.239	725.318	-0.64997	0.0017286	0.0029499	DOWN
RS_RS01635	NC_003295.1	+	364559	365875	1317	818	563	1099	945	805	879	207	302	321	831	801	870	61.4923	62.9758	60.6439	60.1258	60.4633	61.1011	12.5949	16.6428	18.5007	63.7592	52.6161	56.1007	60.5634	57.492	804.867	868.046	-0.10902	0.42943	0.95516	FALSE	768.309	868.285	-0.17648	0.28261	0.78186	FALSE	330.782	653.466	-0.98223	6.29e-06	1.39e-05	DOWN
RS_RS01640	NC_003295.1	-	365954	366505	552	1285	938	1814	1686	1404	1482	1468	2091	1860	847	1704	1761	230.472	250.331	238.821	255.937	251.599	245.785	213.107	274.929	255.766	155.05	267.056	270.929	251.107	231.012	1398.67	1415.75	-0.017508	0.979	1	FALSE	1278.37	1416.14	-0.14766	0.62782	0.95148	FALSE	2168.96	1065.7	1.0252	3.33e-07	8.32e-07	UP
RS_RS01645	NC_003295.1	-	366609	367124	516	1516	1106	2003	2211	1779	1879	1098	1294	1120	1331	2085	2122	290.873	315.759	282.102	359.049	341.042	333.368	170.516	182.008	164.755	260.649	349.565	349.245	344.486	319.82	1793.69	1633.73	0.13476	0.16923	0.79629	FALSE	1661.03	1634.16	0.023531	0.71045	0.98162	FALSE	1421.03	1229.56	0.2088	0.29989	0.35755	FALSE
RS_RS01650	NC_003295.1	+	367224	367784	561	676	448	935	762	752	748	982	1241	1248	728	749	810	119.299	117.643	121.122	113.817	132.598	122.063	140.268	160.551	168.858	131.128	115.502	122.619	122.826	123.083	695.17	715.076	-0.040732	0.71223	1	FALSE	699.813	715.282	-0.031543	0.79147	0.99294	FALSE	1395.03	538.427	1.3735	5.51e-11	1.88e-10	UP
RS_RS01655	NC_003295.1	-	367926	368402	477	1685	1079	2069	2145	1833	1899	5655	5848	4711	1222	2516	2595	349.732	333.238	315.222	376.811	380.124	364.462	950.005	889.804	749.66	258.869	456.315	462.012	373.799	392.399	1799.11	1692.95	0.087738	0.39656	0.94005	FALSE	1875.82	1693.41	0.14759	0.41385	0.86465	FALSE	6619.79	1274.46	2.3769	2.85e-13	1.15e-12	UP
RS_RS01660	NC_003295.1	-	368449	369939	1491	11166	7504	13017	13937	12289	12842	20928	21434	19014	8684	14641	14836	741.436	741.423	634.466	783.261	815.306	788.499	1124.76	1043.35	967.978	588.532	849.503	845.033	795.689	761.023	11970.6	11227.2	0.092497	0.27745	0.88586	FALSE	11407.6	11230	0.022642	0.66354	0.96736	FALSE	25023.8	8449.26	1.5664	5.18e-11	1.77e-10	UP
RS_RS01665	NC_003295.1	-	370083	371615	1533	135	88	157	162	130	148	151	180	199	108	148	117	8.71857	8.45652	7.44274	8.85499	8.38847	8.83824	7.89308	8.52188	9.85328	7.11884	8.35202	6.48154	8.6939	7.31747	134.5	134.164	0.0036067	0.89347	1	FALSE	113.412	134.198	-0.2428	0.32279	0.81043	FALSE	213.278	100.978	1.0787	9.67e-06	2.1e-05	UP
RS_RS01670	NC_003295.1	-	371825	372340	516	755	510	1031	909	746	805	4409	4971	3214	915	801	883	144.861	145.603	145.206	147.615	143.011	142.821	684.702	699.197	472.787	179.184	134.293	145.327	144.482	152.935	752.31	800.364	-0.089329	0.50797	0.97103	FALSE	802.13	800.59	0.0027731	0.91992	1	FALSE	5136.09	602.583	3.0914	6.48e-12	2.37e-11	UP
RS_RS01675	NC_003295.1	-	372620	372883	264	1292	726	1582	1428	1206	1305	2276	2461	2308	985	1513	1492	484.52	405.12	435.489	453.252	451.882	452.536	690.844	676.57	663.593	377.016	495.801	479.954	452.556	450.924	1205.6	1242.05	-0.042975	0.65547	0.99738	FALSE	1198.91	1242.41	-0.051414	0.76376	0.9869	FALSE	2860.02	935.437	1.6123	1.64e-14	7.22e-14	UP
RS_RS01680	NC_003295.1	+	373434	374240	807	30	16	20	35	27	44	31	31	28	34	44	38	3.68045	2.92077	1.80107	3.63421	3.30957	4.99143	3.07822	2.788	2.63363	4.25729	4.71684	3.99894	3.9784	4.32436	32.415	23.9592	0.43608	0.16882	0.795	FALSE	35.292	23.9636	0.5585	0.09622	0.50432	FALSE	36.732	18.0216	1.0273	0.010028	0.015544	UP
RS_RS01685	NC_003295.1	+	374288	374626	339	73	56	107	91	87	86	31	37	42	94	112	94	21.3195	24.3354	22.9382	22.4935	25.3864	23.2244	7.3278	7.9215	9.40414	28.0192	28.5819	23.5485	23.7014	26.7165	81.062	82.9386	-0.033018	0.94386	1	FALSE	91.756	82.9614	0.14536	0.55928	0.92886	FALSE	44.2382	62.4273	-0.49689	0.12849	0.16604	FALSE
RS_RS01690	NC_003295.1	+	374659	376209	1551	1838	1366	2405	2325	1915	1938	1702	1909	1707	2127	2568	2550	117.324	129.745	112.688	125.611	122.135	114.39	87.9345	89.3304	83.5394	138.575	143.237	139.625	120.712	140.479	1889.12	1988.13	-0.073698	0.71086	1	FALSE	2203.48	1988.64	0.148	0.29712	0.79165	FALSE	2156.47	1496.14	0.52743	0.0086146	0.013504	UP
RS_RS01695	NC_003295.1	+	376641	377936	1296	2287	1408	2840	2413	2071	2223	1306	1647	1707	1759	2204	2283	174.709	160.047	159.253	156.015	158.073	157.029	80.7513	92.2346	99.9766	137.148	147.122	149.601	157.039	144.624	2053.67	2275.6	-0.14804	0.20592	0.82852	FALSE	1893.51	2276.23	-0.26558	0.1099	0.53444	FALSE	1872.02	1713.37	0.12775	0.53029	0.58885	FALSE
RS_RS01700	NC_003295.1	+	377965	378939	975	1211	760	1296	1326	1095	1176	579	726	844	1058	1213	1175	122.968	114.831	96.5996	113.96	111.094	110.42	47.5867	54.0427	65.7064	109.65	107.629	102.345	111.825	106.541	1100.2	1157.93	-0.073788	0.71929	1	FALSE	1051.78	1158.21	-0.13907	0.47804	0.90334	FALSE	861.603	871.441	-0.016379	0.9845	0.99535	FALSE
RS_RS01705	NC_003295.1	+	379050	379505	456	1640	1089	2425	2014	1767	1893	4896	5271	5069	1556	1940	1860	356.068	351.815	386.476	370.092	383.313	380.042	860.376	838.945	843.776	344.804	368.052	346.404	377.816	353.087	1738.42	1777.3	-0.031913	0.70146	1	FALSE	1627.87	1777.84	-0.12715	0.38826	0.84666	FALSE	6183.6	1338.5	2.2078	1.13e-25	1.04e-24	UP
RS_RS01710	NC_003295.1	+	379474	379743	270	63	40	94	100	75	81	96	146	109	65	99	76	23.101	21.8246	25.3011	31.035	27.4776	27.4642	28.4917	39.2459	30.6431	24.3264	31.7208	23.9048	28.6589	26.6506	78.0876	67.5044	0.21011	0.41907	0.94977	FALSE	72.6289	67.5256	0.10511	0.76196	0.98597	FALSE	140.396	50.8472	1.4653	1.4e-07	3.64e-07	UP
RS_RS01715	NC_003295.1	+	379790	381550	1761	2206	1237	2793	2437	2041	2364	1277	1645	1488	1817	2339	2504	124.022	103.481	115.262	115.961	114.648	122.895	58.1089	67.7972	64.1377	104.261	114.906	120.756	117.835	113.308	2094.09	2143.55	-0.033679	0.66587	0.99787	FALSE	2014.19	2144.19	-0.090232	0.52794	0.91766	FALSE	1774.11	1614.55	0.13596	0.55875	0.61627	FALSE
RS_RS01720	NC_003295.1	+	381763	382038	276	1023	442	1275	4219	3839	4325	47252	55495	45086	447	491	400	366.961	235.92	335.719	1280.9	1375.91	1434.58	13719	14593.2	12399.4	163.654	153.902	123.079	1363.8	146.878	3798.26	917.418	2.0497	1.6e-61	3.13e-58	UP	411.441	917.726	-1.1574	4.55e-07	7.43e-05	DOWN	59899.3	691.559	6.4365	1.99e-102	1.56e-100	UP
RS_RS01725	NC_003295.1	+	382178	382657	480	2829	2116	4096	2345	2132	2335	2169	2519	2305	2583	3081	3300	583.506	649.42	620.146	409.371	439.367	445.34	362.101	380.883	364.502	543.765	555.293	583.858	431.359	560.972	2089.26	3171.45	-0.60215	2.26e-07	2.33e-05	DOWN	2721.78	3172.33	-0.22099	0.19894	0.68818	FALSE	2828.81	2387.27	0.24484	0.23128	0.28294	FALSE
RS_RS01730	NC_003295.1	-	382722	383471	750	491	300	697	569	509	521	170	262	283	459	508	611	64.8147	58.9265	67.5378	63.572	67.1333	63.595	18.1635	25.3539	28.6414	61.8414	58.5969	69.1854	64.7668	63.2079	490.111	510.348	-0.058375	0.55477	0.98086	FALSE	479.288	510.506	-0.091035	0.52444	0.91726	FALSE	284.108	384.412	-0.43622	0.047863	0.0666	FALSE
RS_RS01735	NC_003295.1	-	383542	385149	1608	8292	5496	11492	9747	8058	9181	8282	10180	8709	8105	8969	9274	510.537	503.514	519.379	507.925	495.705	522.697	412.725	459.48	411.104	509.325	482.536	489.797	508.776	493.886	8256.01	8777.78	-0.088411	0.41964	0.94977	FALSE	8041.39	8780.32	-0.12683	0.39155	0.84884	FALSE	10970.3	6609.4	0.73101	0.00029942	0.00055656	UP
RS_RS01740	NC_003295.1	-	385285	386031	747	1923	989	2370	1979	1817	2006	554	785	683	1358	1885	2111	254.866	195.041	230.57	221.993	240.611	245.842	59.4293	76.2701	69.4017	183.699	218.305	239.995	236.149	214	1780	1803.12	-0.018619	0.67852	1	FALSE	1610.89	1803.67	-0.16308	0.27722	0.77488	FALSE	809.834	1358.43	-0.74624	0.00018405	0.00034952	DOWN
RS_RS01745	NC_003295.1	+	386209	386631	423	685	408	1075	764	775	839	137	195	176	313	802	881	160.326	142.092	184.69	151.345	181.235	181.58	25.9532	33.458	31.5822	74.7708	164.023	176.877	171.387	138.557	731.466	733.37	-0.0037499	0.73056	1	FALSE	585.392	733.616	-0.32562	0.30126	0.79464	FALSE	203.285	552.608	-1.4428	3.56e-11	1.24e-10	DOWN
RS_RS01750	NC_003295.1	+	386644	386901	258	452	300	730	534	429	473	732	1066	1119	335	547	434	173.449	171.298	205.626	173.435	164.482	167.837	227.354	299.877	329.215	131.206	183.417	142.858	168.585	152.494	438.922	506.037	-0.20528	0.090717	0.63234	FALSE	396.53	506.201	-0.35228	0.039413	0.32071	FALSE	1162.88	381.199	1.6091	4.9e-14	2.1e-13	UP
RS_RS01755	NC_003295.1	+	387052	387573	522	5870	3308	8169	6011	5335	6270	972	1439	1334	5166	5521	5741	1113.32	933.568	1137.3	964.92	1010.99	1099.62	149.213	200.076	193.979	1000.03	914.996	934.01	1025.18	949.678	5400.39	5907.25	-0.12942	0.14555	0.74999	FALSE	5022.56	5909.12	-0.23452	0.0866	0.47859	FALSE	1494.9	4450.51	-1.5739	3.85e-15	1.79e-14	DOWN
RS_RS01760	NC_003295.1	+	387661	388677	1017	1081	667	1491	1348	1176	1275	173	208	235	1191	1243	1270	105.235	96.6175	106.545	111.067	114.385	114.772	13.6313	14.8439	17.5395	118.336	105.736	106.052	113.408	110.041	1163.81	1115.63	0.06099	0.7024	1	FALSE	1134.55	1115.97	0.023827	0.97968	1	FALSE	247.662	840.237	-1.7624	2.6e-16	1.3e-15	DOWN
RS_RS01765	NC_003295.1	-	388696	389166	471	565	355	834	636	479	549	113	162	150	627	798	876	118.763	111.035	128.683	113.149	100.6	106.708	19.2251	24.9631	24.1735	134.516	146.573	157.949	106.819	146.346	507.756	600.997	-0.24322	0.048883	0.47658	FALSE	695.772	601.185	0.21081	0.27091	0.7715	FALSE	169.933	452.699	-1.4136	2.93e-10	9.43e-10	DOWN
RS_RS01770	NC_003295.1	-	389266	389988	723	65	32	90	78	64	69	60	107	85	80	64	78	8.90079	6.52023	9.04647	9.04006	8.75635	8.73689	6.65004	10.7411	8.92381	11.181	7.65797	9.16201	8.84444	9.33365	64.5268	62.7843	0.039495	0.98993	1	FALSE	68.6405	62.8056	0.12817	0.8766	1	FALSE	99.8897	47.3218	1.0778	0.0002845	0.00052985	UP
RS_RS01775	NC_003295.1	+	390103	391044	942	1077	698	1494	1305	1080	1255	582	808	732	1133	1311	1330	113.193	109.158	115.259	116.085	113.411	121.966	49.5089	62.2538	58.9834	121.537	120.399	119.904	117.154	120.613	1113.72	1131.88	-0.023334	0.8166	1	FALSE	1149.7	1132.21	0.022117	0.95934	1	FALSE	850.216	852.339	-0.0035978	0.97565	0.98759	FALSE
RS_RS01780	NC_003295.1	+	391235	391750	516	2118	1693	2793	3112	2608	2967	421	652	587	2545	2451	2301	406.378	483.346	393.366	505.365	499.965	526.398	65.3798	91.7071	86.3492	498.386	410.928	378.705	510.576	429.34	2658.66	2361.1	0.17124	0.072722	0.57912	FALSE	2251.28	2361.68	-0.069063	0.79994	0.99423	FALSE	661.422	1776.37	-1.4253	1.35e-11	4.82e-11	DOWN
RS_RS01785	NC_003295.1	+	391797	393056	1260	3484	2395	4216	4650	3887	4300	382	561	532	4592	3858	4333	273.754	280.018	243.167	309.241	305.159	312.424	24.2943	32.3145	32.0487	368.264	264.889	292.047	308.941	308.4	3928.13	3572.9	0.13675	0.14547	0.74999	FALSE	3952.21	3573.8	0.1452	0.49373	0.90741	FALSE	588.797	2688.91	-2.1912	1.93e-25	1.76e-24	DOWN
RS_RS01790	NC_003295.1	+	393098	394702	1605	4788	3415	5874	6489	5245	5915	410	690	709	5392	5771	5898	295.347	313.449	265.971	338.78	323.26	337.385	20.4701	31.2018	33.5306	339.471	311.063	312.079	333.142	320.871	5395.89	4998.22	0.11045	0.19798	0.82109	FALSE	5218.49	4999.46	0.06186	0.61932	0.94894	FALSE	716.387	3761.22	-2.3924	8.52e-30	9.46e-29	DOWN
RS_RS01795	NC_003295.1	+	394926	395534	609	795	642	1114	1192	1097	1140	69	106	104	1012	1046	1091	129.242	155.299	132.936	164.011	178.185	171.37	9.07911	12.6326	12.9624	167.916	148.589	152.14	171.189	156.215	1051.9	907.106	0.21365	0.046692	0.46747	FALSE	964.448	907.337	0.088065	0.53049	0.91766	FALSE	111.057	682.552	-2.6196	4.85e-29	5.18e-28	DOWN
RS_RS01800	NC_003295.1	+	395539	395751	213	366	275	550	512	477	486	431	607	493	348	465	548	170.12	190.197	187.654	201.421	221.524	208.883	162.147	206.83	175.686	165.093	188.862	218.492	210.609	190.816	452.61	416.278	0.12072	0.36564	0.92958	FALSE	409.637	416.397	-0.023612	0.97896	1	FALSE	614.09	313.377	0.97055	5.87e-06	1.3e-05	UP
RS_RS01805	NC_003295.1	+	395834	396694	861	3340	2305	4495	4566	4096	4346	2437	3024	2636	3750	4096	4349	384.058	394.383	379.404	444.373	470.585	462.097	226.811	254.908	232.387	440.105	411.556	428.964	459.018	426.875	3987.79	3549.72	0.16788	0.11747	0.70074	FALSE	3721.48	3550.69	0.067774	0.67394	0.97044	FALSE	3266.3	2672.22	0.28962	0.15035	0.19176	FALSE
RS_RS01810	NC_003295.1	-	396776	396985	210	308	182	371	338	259	267	229	255	220	234	346	328	145.206	127.674	128.39	134.869	122.001	116.396	87.3831	88.1305	79.5194	112.596	142.537	132.644	124.422	129.259	263.661	299.309	-0.18295	0.24024	0.86511	FALSE	273.646	299.392	-0.12972	0.52619	0.91753	FALSE	285.796	225.373	0.34267	0.15876	0.20182	FALSE
RS_RS01815	NC_003295.1	+	397040	397810	771	691	472	1018	847	786	888	830	886	678	817	906	868	88.7314	90.1859	95.9552	92.0543	100.844	105.44	86.2651	83.4036	66.749	107.077	101.659	95.6093	99.446	101.448	773.687	754.987	0.035298	0.84243	1	FALSE	792.533	755.211	0.069592	0.77181	0.98875	FALSE	976.542	568.521	0.78047	0.0021203	0.0035808	UP
RS_RS01820	NC_003295.1	+	397863	398510	648	651	379	869	707	578	610	688	889	1052	682	815	869	99.4625	86.1619	97.4585	91.4238	88.2337	86.1789	85.0795	99.5708	123.228	106.35	108.806	113.888	88.6122	109.682	579.416	651.945	-0.17015	0.15058	0.76086	FALSE	718.429	652.142	0.13966	0.49727	0.90754	FALSE	1052.05	491.063	1.0992	1.99e-07	5.09e-07	UP
RS_RS01825	NC_003295.1	+	398514	399605	1092	704	442	949	744	697	770	542	752	867	786	1035	869	63.8269	59.628	63.1566	57.0907	63.1381	64.5527	39.773	49.9805	60.2651	72.7324	81.9954	67.5821	61.5938	74.1033	678.685	724.87	-0.09498	0.40907	0.94692	FALSE	818.295	725.082	0.17448	0.34732	0.82913	FALSE	862.115	545.866	0.65933	0.0014738	0.0025334	UP
RS_RS01830	NC_003295.1	+	399615	400547	933	564	336	739	655	527	601	436	587	507	600	732	769	59.8482	53.0528	57.5623	58.8267	55.8741	58.9711	37.4469	45.6627	41.2473	64.9827	67.8737	69.997	57.8906	67.6178	545.074	565.301	-0.052568	0.64117	0.99688	FALSE	637.553	565.468	0.1731	0.36454	0.83495	FALSE	614.541	425.746	0.52952	0.01476	0.022292	UP
RS_RS01835	NC_003295.1	+	400617	401219	603	536	238	707	400	344	367	293	442	419	372	695	654	88.0037	58.1448	85.2074	55.585	56.4317	55.7179	38.9369	53.1998	52.7432	62.3381	99.7102	92.1075	55.9115	84.7186	340.198	494.438	-0.53941	0.0017456	0.053711	FALSE	513.068	494.608	0.052864	0.95081	1	FALSE	460.033	372.738	0.30358	0.21282	0.26216	FALSE
RS_RS01840	NC_003295.1	-	401283	402203	921	5831	3711	7410	6579	5709	6285	6671	6779	7076	5755	8254	8640	626.812	593.584	584.701	598.57	613.172	624.729	580.421	534.209	583.174	631.413	775.313	796.689	612.157	734.472	5689.18	5912.14	-0.055459	0.64444	0.99688	FALSE	6816.96	5913.77	0.20505	0.1756	0.66358	FALSE	8343.42	4451.21	0.90644	8.95e-06	1.95e-05	UP
RS_RS01845	NC_003295.1	-	402412	405330	2919	80	34	73	71	55	70	110	119	149	70	81	92	2.71337	1.71591	1.81746	2.03816	1.86385	2.19538	3.01974	2.95882	3.87456	2.42321	2.40062	2.67663	2.03246	2.50015	59.881	64.3887	-0.10471	0.65982	0.99738	FALSE	73.7671	64.4062	0.19578	0.51146	0.9136	FALSE	152.497	48.5015	1.6527	2.95e-09	8.77e-09	UP
RS_RS01850	NC_003295.1	+	405556	405960	405	595	375	757	616	515	649	250	406	362	337	723	678	145.451	136.404	135.836	127.45	125.786	146.702	49.4648	72.7572	67.8458	84.0819	154.438	142.17	133.313	126.897	544.923	601.522	-0.14256	0.28912	0.89713	FALSE	515.111	601.689	-0.22414	0.35289	0.83234	FALSE	404.716	452.899	-0.16228	0.49974	0.56034	FALSE
RS_RS01855	NC_003295.1	+	405971	406840	870	949	619	1285	1209	992	1109	617	846	956	1265	1376	1481	107.994	104.815	107.339	116.445	112.791	116.697	56.83	70.5759	83.4081	146.926	136.827	144.567	115.311	142.773	1012.37	991.2	0.030492	0.80252	1	FALSE	1257.63	991.484	0.34305	0.048838	0.35379	FALSE	965.973	746.336	0.37216	0.065888	0.089476	FALSE
RS_RS01860	NC_003295.1	-	406851	407864	1014	720	456	900	779	714	765	853	1129	1133	685	1001	967	70.2988	66.2488	64.503	64.3746	69.6533	69.0669	67.4097	80.8093	84.8129	68.2622	85.402	80.9885	67.6983	78.2176	692.649	724.861	-0.06558	0.63013	0.99465	FALSE	799.589	725.06	0.14116	0.36865	0.83816	FALSE	1248.93	545.728	1.1944	8.46e-09	2.41e-08	UP
RS_RS01865	NC_003295.1	-	407924	408730	807	68	34	66	59	43	50	43	43	45	63	94	98	8.34236	6.20664	5.94354	6.12623	5.2708	5.67208	4.26979	3.86723	4.23261	7.88851	10.0769	10.3131	5.68971	9.42615	46.341	58.5347	-0.337	0.22845	0.85107	FALSE	76.6108	58.5499	0.38788	0.13508	0.59045	FALSE	53.2949	44.0755	0.27402	0.4549	0.51697	FALSE
RS_RS01870	NC_003295.1	-	408741	409592	852	43	25	63	37	33	37	30	49	50	61	74	67	4.99669	4.32266	5.37373	3.63896	3.83139	3.97565	2.82159	4.17409	4.45451	7.23466	7.51388	6.67836	3.81533	7.1423	32.8021	44.5223	-0.44074	0.12368	0.71264	FALSE	61.5877	44.5367	0.46765	0.1467	0.60902	FALSE	51.1635	33.5444	0.60904	0.081173	0.10845	FALSE
RS_RS01875	NC_003295.1	-	409624	410886	1263	120	82	143	108	99	110	67	84	94	146	151	186	9.40657	9.56448	8.22826	7.16532	7.75378	7.97325	4.25092	4.82704	5.64929	11.6809	10.343	12.5067	7.63078	11.5102	97.2501	122.212	-0.32961	0.13201	0.72641	FALSE	147.125	122.242	0.26729	0.19477	0.68524	FALSE	98.3038	91.9729	0.096039	0.67988	0.72915	FALSE
RS_RS01885	NC_003295.1	-	411163	411789	627	248	180	405	304	283	304	328	385	353	203	313	259	39.1596	42.2918	46.9421	40.6276	44.6479	44.3866	41.9197	44.5655	42.7343	32.7157	43.1866	35.0806	43.2207	36.9943	273.435	287.167	-0.070689	0.5736	0.9843	FALSE	233.931	287.256	-0.29625	0.11756	0.55268	FALSE	430.944	216.262	0.99472	1.32e-05	2.83e-05	UP
RS_RS01890	NC_003295.1	+	411937	412638	702	2970	1840	3881	3464	2922	3414	375	633	564	2742	2962	3224	418.864	386.128	401.774	413.481	411.742	445.218	42.8061	65.4443	60.9834	394.692	365.023	390.025	423.48	383.247	3000.1	3012.32	-0.0058645	0.92971	1	FALSE	2724.02	3013.19	-0.14555	0.33021	0.81546	FALSE	623.783	2268.35	-1.8625	3.62e-19	2.25e-18	DOWN
RS_RS01895	NC_003295.1	+	412642	413292	651	1227	702	1538	1404	1256	1329	192	305	288	1049	1479	1442	186.602	158.857	171.692	180.718	190.849	186.892	23.6337	34.0035	33.58	162.825	196.544	188.113	186.153	182.494	1222.78	1195.74	0.032265	0.878	1	FALSE	1198.36	1196.09	0.0027395	0.98524	1	FALSE	312.147	900.561	-1.5286	9.46e-13	3.64e-12	DOWN
RS_RS01900	NC_003295.1	+	413289	413927	639	802	487	1048	943	791	840	99	178	171	807	940	962	124.259	112.274	119.189	123.659	122.45	120.344	12.415	20.2174	20.3126	127.615	127.262	127.852	122.151	127.576	787.617	808.088	-0.037017	0.72752	1	FALSE	824.745	808.323	0.029016	0.93409	1	FALSE	177.044	608.551	-1.7813	2.55e-15	1.2e-14	DOWN
RS_RS01905	NC_003295.1	-	413924	415063	1140	1990	1099	2509	1998	1786	2013	815	1273	1153	2092	2206	2328	172.823	142.018	159.945	146.861	154.974	161.654	57.2881	81.0455	76.7705	185.432	167.407	173.425	154.496	175.421	1777.27	1921.74	-0.11275	0.25146	0.87395	FALSE	2026.34	1922.32	0.076026	0.78729	0.9924	FALSE	1290.69	1447.54	-0.16547	0.40852	0.47035	FALSE
RS_RS01910	NC_003295.1	+	415124	416629	1506	2616	1484	3082	2976	2422	2752	996	1266	1193	2105	3197	3121	171.975	145.164	148.725	165.586	159.086	167.29	52.9963	61.0118	60.1292	141.239	183.649	175.996	163.987	166.962	2492.27	2490.47	0.0010435	0.99416	1	FALSE	2533.04	2491.17	0.024049	0.85054	1	FALSE	1389.87	1875.42	-0.43226	0.028266	0.040972	DOWN
RS_RS01915	NC_003295.1	+	416629	417972	1344	1740	952	2251	1874	1611	1809	384	475	542	1197	2077	1952	128.175	104.349	121.717	116.838	118.571	123.221	22.8951	25.6507	30.6105	89.9959	133.693	123.343	119.543	115.677	1621.31	1690.58	-0.06036	0.4688	0.96453	FALSE	1563.28	1691.1	-0.11339	0.47193	0.90077	FALSE	562.314	1273.55	-1.1794	7.09e-09	2.04e-08	DOWN
RS_RS01920	NC_003295.1	+	418053	418700	648	505	290	689	617	522	543	215	340	340	421	632	550	77.156	65.9286	77.2715	79.7857	79.6851	76.7134	26.5873	38.0811	39.8266	65.65	84.3751	72.0813	78.7281	74.0355	514.766	507.496	0.020519	0.98616	1	FALSE	483.863	507.654	-0.069245	0.62416	0.94949	FALSE	355.64	382.302	-0.1043	0.62736	0.68068	FALSE
RS_RS01925	NC_003295.1	+	418896	419402	507	2776	1753	3856	3163	2810	3014	360	630	534	2717	2983	3047	542.082	509.36	552.719	522.765	548.252	544.229	56.8992	90.1857	79.9472	541.514	508.999	510.386	538.415	520.3	2754.43	2893.84	-0.07123	0.46317	0.96453	FALSE	2671.75	2894.7	-0.11563	0.40166	0.85684	FALSE	604.11	2179.36	-1.851	5.84e-19	3.58e-18	DOWN
RS_RS01930	NC_003295.1	+	419453	419701	249	913	545	1352	1065	878	994	907	1354	994	485	928	955	363.015	322.439	394.596	358.398	348.8	365.454	291.89	394.661	303.01	196.82	322.419	325.716	357.551	281.652	898.447	956.791	-0.09077	0.32931	0.92167	FALSE	703.606	957.099	-0.4439	0.018947	0.20057	FALSE	1303.59	720.833	0.85476	5.16e-05	0.00010396	UP
RS_RS01935	NC_003295.1	-	419770	420450	681	213	106	241	229	175	206	128	179	170	134	189	208	30.9661	22.9303	25.7185	28.1776	25.4198	27.6928	15.0617	19.077	18.9484	19.8832	24.0097	25.9389	27.0967	23.2772	186.234	192.124	-0.04492	0.72824	1	FALSE	159.721	192.18	-0.26691	0.18469	0.67261	FALSE	190.888	144.724	0.39942	0.10895	0.14258	FALSE
RS_RS01940	NC_003295.1	-	420478	421080	603	555	316	685	633	531	546	585	662	658	402	557	492	91.1233	77.2006	82.5559	87.9633	87.1082	82.8937	77.741	79.6794	82.8282	67.3654	79.9116	69.2919	85.9884	72.1896	523.189	537.214	-0.038164	0.72547	1	FALSE	439.598	537.369	-0.28973	0.09388	0.49644	FALSE	770.454	404.588	0.92926	1.9e-05	4e-05	UP
RS_RS01945	NC_003295.1	-	421246	421866	621	8298	3682	10155	7227	6530	7250	999	1283	2011	6380	5656	5864	1322.93	873.46	1188.4	975.172	1040.17	1068.79	128.91	149.948	245.805	1038.14	787.934	801.931	1028.04	876.003	6442.05	7444.59	-0.20867	0.10485	0.67601	FALSE	5531.64	7447.03	-0.42896	0.026564	0.25156	FALSE	1708.7	5611.09	-1.7154	2.02e-10	6.63e-10	DOWN
RS_RS01950	NC_003295.1	-	422019	422969	951	1298	543	1552	1452	1225	1385	173	211	220	1140	1144	1193	135.129	84.1144	118.6	127.938	127.42	133.326	14.5773	16.103	17.5595	121.13	104.068	106.536	129.562	110.578	1243.38	1137.04	0.12899	0.64528	0.99688	FALSE	1066.68	1137.41	-0.092629	0.42321	0.86843	FALSE	243.045	857.1	-1.8182	6.88e-11	2.33e-10	DOWN
RS_RS01955	NC_003295.1	-	423052	423128	77	0	0	0	0	0	0	0	0	0	0	0	0	0	0	0	0	0	0	0	0	0	0	0	0	0	0	0	0	NA	NA	NA	NA	0	0	NA	NA	NA	NA	0	0	NA	NA	NA	NA
RS_RS01960	NC_003295.1	-	423179	424048	870	5067	3237	6593	5297	4707	5039	1277	1736	1479	3144	5329	4865	576.614	548.118	550.73	510.183	535.188	530.239	117.621	144.822	129.038	365.167	529.906	474.896	525.203	456.656	4610.55	5184.74	-0.16933	0.1298	0.72195	FALSE	3997.25	5186.2	-0.37567	0.027353	0.25712	FALSE	1803.74	3903.76	-1.1139	2.45e-08	6.76e-08	DOWN
RS_RS01965	NC_003295.1	-	424067	424696	630	380	206	496	399	384	446	688	773	749	360	433	465	59.7168	48.1701	57.2158	53.0698	60.2938	64.8098	87.5103	89.0521	90.2425	57.7417	59.4592	62.6826	59.3911	59.9612	377.565	369.335	0.031792	1	1	FALSE	381.773	369.45	0.047336	0.92598	1	FALSE	894.632	278.243	1.6849	2.61e-14	1.13e-13	UP
RS_RS01970	NC_003295.1	-	424696	426618	1923	3184	2158	4378	3851	3541	3785	7919	8729	8284	2798	3983	4043	163.926	165.319	165.452	167.807	182.15	180.191	329.991	329.451	326.987	147.027	179.186	178.55	176.716	168.254	3428.86	3387.15	0.017659	0.87153	1	FALSE	3261.94	3388.11	-0.054751	0.79138	0.99294	FALSE	10107.9	2550.16	1.9868	8.14e-22	6.02e-21	UP
RS_RS01975	NC_003295.1	+	426720	427586	867	735	424	979	856	715	805	636	837	811	753	898	893	83.9309	72.044	82.0614	82.7313	81.5772	85.0008	58.7827	70.0667	71.0021	87.7614	89.6044	87.4716	83.1031	88.2791	727.085	733.391	-0.012459	0.80694	1	FALSE	774.204	733.614	0.077693	0.76513	0.98733	FALSE	916.618	552.425	0.73054	0.0006133	0.001101	UP
RS_RS01980	NC_003295.1	+	427850	429793	1944	2683	1665	3445	3200	2698	2886	2045	2691	2880	2806	3289	3084	136.64	126.174	128.786	137.933	137.286	135.908	84.2963	100.467	112.452	145.854	146.366	134.726	137.043	142.316	2688.26	2706.66	-0.0098387	0.92673	1	FALSE	2800.93	2707.43	0.048986	0.8164	0.99634	FALSE	3050.79	2038.07	0.58198	0.0035897	0.0058896	UP
RS_RS01985	NC_003295.1	+	429900	431048	1149	776	444	1113	945	842	949	222	268	321	809	956	1048	66.8644	56.9264	70.3964	68.9171	72.4893	75.6123	15.4826	16.9286	21.2058	71.147	71.9797	77.4597	72.3395	73.5288	838.742	793.277	0.080402	0.71687	1	FALSE	853.934	793.533	0.10584	0.68258	0.97286	FALSE	325.599	597.675	-0.87626	2.69e-05	5.58e-05	DOWN
RS_RS01990	NC_003295.1	-	431067	431717	651	955	599	1301	1151	987	1091	665	850	938	657	1012	1110	145.237	135.549	145.235	148.153	149.975	153.423	81.8563	94.7639	109.368	101.979	134.484	144.803	150.517	127.089	988.776	986.595	0.0031856	0.96441	1	FALSE	832.43	986.886	-0.24555	0.16243	0.63874	FALSE	983.52	742.984	0.40462	0.053308	0.073514	FALSE
RS_RS01995	NC_003295.1	-	431795	432685	891	1304	761	1571	1820	1591	1754	1552	1705	1528	765	1060	1106	144.895	125.822	128.137	171.163	176.634	180.218	139.581	138.884	130.171	86.7584	102.92	105.417	176.005	98.3653	1582.44	1262.11	0.32632	0.0064782	0.15007	FALSE	883.781	1262.46	-0.51448	0.0025706	0.052621	FALSE	1942.56	950.378	1.0314	8.17e-07	1.96e-06	UP
RS_RS02000	NC_003295.1	-	432779	433114	336	1847	1158	2761	1776	1626	1763	1118	1417	1070	1669	1859	1771	544.228	507.715	597.176	442.913	478.699	480.352	266.633	306.081	241.721	501.932	478.643	447.625	467.321	476.067	1584.38	1972.46	-0.31608	0.0032536	0.088659	FALSE	1620.74	1973.08	-0.2838	0.052668	0.37013	FALSE	1456.25	1485.82	-0.029	0.76823	0.81193	FALSE
RS_RS02005	NC_003295.1	-	433305	434279	975	1349	694	1630	1452	1351	1389	675	886	728	1164	1630	1808	136.981	104.859	121.495	124.789	137.067	130.42	55.4767	65.953	56.6756	120.636	144.629	157.481	130.759	140.915	1286.31	1256.42	0.033923	0.95667	1	FALSE	1384.42	1256.8	0.13953	0.45337	0.88955	FALSE	921.481	946.505	-0.038655	0.75894	0.8034	FALSE
RS_RS02010	NC_003295.1	-	434350	434805	456	2361	1434	3177	2746	2429	2634	2163	2550	2178	1383	3137	3391	512.607	463.271	506.323	504.604	526.92	528.807	380.105	405.864	362.546	306.468	595.144	631.535	520.11	511.049	2393.17	2403.33	-0.0061085	0.86247	1	FALSE	2331.51	2404.04	-0.044198	0.94575	1	FALSE	2788.88	1810.03	0.62367	0.0029153	0.0048384	UP
RS_RS02015	NC_003295.1	-	435154	435507	354	20667	20891	28344	23556	20195	20574	16546	20777	16198	21840	30007	30096	5780	8693.75	5818.79	5575.88	5643.16	5320.61	3745.43	4259.76	3473.18	6234.15	7333.16	7220.05	5513.22	6929.12	19692.4	25694	-0.38379	0.2663	0.87925	FALSE	24747.1	25699.3	-0.054466	0.89151	1	FALSE	21619.3	19315.6	0.16255	0.40382	0.46549	FALSE
RS_RS02020	NC_003295.1	-	435559	437058	1500	10539	8033	13892	12073	10665	10954	15758	19729	15497	9243	12584	12518	695.603	788.928	673.052	674.433	703.317	668.541	841.824	954.595	784.199	622.658	725.771	708.726	682.097	685.718	10323.4	11535.3	-0.16013	0.24211	0.86511	FALSE	10379.6	11538.2	-0.15266	0.47188	0.90077	FALSE	20595.2	8680.06	1.2465	3.15e-10	1.01e-09	UP
RS_RS02025	NC_003295.1	-	437156	437944	789	1213	695	1435	1279	1135	1309	410	546	460	951	1144	1320	152.208	129.765	132.175	135.834	142.299	151.883	41.6407	50.2251	44.2538	121.796	125.436	142.08	143.338	129.77	1141.26	1160.09	-0.023603	0.81866	1	FALSE	1034.05	1160.41	-0.16633	0.32074	0.80937	FALSE	569.337	873.57	-0.61764	0.002627	0.0043822	DOWN
RS_RS02030	NC_003295.1	-	437978	438553	576	1025	523	1274	1037	951	981	451	531	498	667	930	1050	176.179	133.761	160.739	150.859	163.32	155.917	62.743	66.9079	65.6261	117.012	139.679	154.811	156.699	137.168	910.679	961.685	-0.078622	0.36916	0.92958	FALSE	796.048	961.982	-0.27315	0.087036	0.47913	FALSE	597.941	724.545	-0.27707	0.13496	0.17363	FALSE
RS_RS02035	NC_003295.1	-	438622	439254	633	462	249	578	548	454	528	96	146	123	297	526	534	72.259	57.9491	66.3589	72.5424	70.947	76.3619	12.1529	16.74	14.7493	47.4112	71.8876	71.6427	73.2837	63.6472	468.144	441.641	0.084078	0.64668	0.99688	FALSE	404.725	441.774	-0.12637	0.49046	0.90696	FALSE	145.722	332.683	-1.1909	2.37e-07	6e-07	DOWN
RS_RS02040	NC_003295.1	-	439256	439843	588	649	367	894	805	708	754	249	365	313	522	830	912	109.275	91.9474	110.493	114.719	119.107	117.392	33.9339	45.0527	40.4052	89.7059	122.116	131.72	117.073	114.514	694.607	651.377	0.092704	0.62485	0.99465	FALSE	677.119	651.582	0.055463	0.79722	0.99312	FALSE	370.7	490.727	-0.40467	0.050256	0.069666	FALSE
RS_RS02045	NC_003295.1	-	439882	440865	984	1721	1013	2200	2101	1692	1982	430	586	487	1579	2011	1943	173.157	151.658	162.481	178.915	170.093	184.397	35.0175	43.2223	37.5667	162.149	176.803	167.692	177.802	168.881	1765.67	1703.81	0.051456	0.71114	1	FALSE	1679.39	1704.3	-0.021246	0.84206	1	FALSE	603.7	1283.15	-1.0878	1.02e-07	2.67e-07	DOWN
RS_RS02050	NC_003295.1	+	441171	443150	1980	1580	988	2278	1754	1544	1781	634	889	772	1565	1750	1659	79.0033	73.5094	83.611	74.23	77.1372	82.3465	25.6588	32.5868	29.5952	79.8688	76.4619	71.1567	77.9045	75.8291	1556.6	1663.78	-0.096069	0.32313	0.91963	FALSE	1521.23	1664.29	-0.12967	0.33308	0.8174	FALSE	919.715	1253.17	-0.44633	0.024232	0.035475	DOWN
RS_RS02055	NC_003295.1	-	443163	443567	405	668	531	872	801	760	832	1030	1453	1243	795	931	958	163.296	193.148	156.472	165.727	185.627	188.068	203.795	260.385	232.962	198.354	198.869	200.884	179.807	199.369	734.788	740.724	-0.011608	0.84873	1	FALSE	816.762	740.903	0.14063	0.30437	0.79732	FALSE	1493.08	557.277	1.4218	2.82e-12	1.05e-11	UP
RS_RS02060	NC_003295.1	-	443612	444190	579	159	96	175	159	129	146	152	174	183	162	155	134	27.1877	24.4255	21.9652	23.0109	22.039	23.0845	21.0366	21.811	23.9907	28.2725	23.1593	19.6544	22.7115	23.6954	132.704	151.26	-0.18882	0.36236	0.92958	FALSE	139.546	151.299	-0.11666	0.56117	0.92949	FALSE	205.488	113.86	0.8518	0.00048764	0.00088433	UP
RS_RS02065	NC_003295.1	+	444323	444916	594	524	293	696	605	501	561	315	422	415	483	668	705	87.337	72.6661	85.1526	85.3461	83.4321	86.4615	42.4948	51.5622	53.0312	82.1653	97.2886	100.795	85.0799	93.4162	509.99	517.312	-0.020564	0.74578	1	FALSE	559.503	517.472	0.11267	0.59276	0.94289	FALSE	461.761	389.702	0.24478	0.29274	0.34945	FALSE
RS_RS02070	NC_003295.1	+	445016	445636	621	486	256	630	530	452	516	225	338	353	526	561	641	77.4815	60.7294	73.7266	71.5153	71.9993	76.0684	29.0337	39.503	43.1472	85.5898	78.1526	87.6599	73.1944	83.8008	458.691	467.169	-0.026422	0.67805	1	FALSE	526.776	467.315	0.17279	0.45552	0.88998	FALSE	364.639	351.974	0.050999	0.85631	0.88979	FALSE
RS_RS02075	NC_003295.1	-	445737	446222	486	1207	866	1378	1384	1202	1190	863	1049	858	1208	1532	1477	245.881	262.502	206.057	238.624	244.653	224.159	142.294	156.655	134.005	251.165	272.706	258.095	235.812	260.655	1156.31	1235.64	-0.095731	0.66532	0.99787	FALSE	1280.32	1235.93	0.050909	0.58271	0.94165	FALSE	1120.02	929.633	0.26879	0.1611	0.20427	FALSE
RS_RS02080	NC_003295.1	-	446302	449166	2865	2185	1151	2568	2331	2032	2320	654	704	887	1958	2313	2333	75.5058	59.1836	65.1397	68.1762	70.1586	74.1327	18.2921	17.8342	23.5	69.0583	69.843	69.1552	70.8225	69.3522	2047.58	2030.58	0.012026	0.96784	1	FALSE	2009.93	2031.17	-0.015169	0.82337	0.99779	FALSE	905.818	1529.48	-0.75574	0.00013028	0.00025182	DOWN
RS_RS02085	NC_003295.1	+	449389	450552	1164	998	519	1430	1163	979	1128	345	435	415	1041	1037	1013	84.885	65.6849	89.2808	83.7224	83.1977	88.7161	23.7508	27.1232	27.0623	90.3703	77.0722	73.9079	85.2121	80.4501	1000.95	991.677	0.01343	0.78939	1	FALSE	950.619	992.012	-0.061491	0.47809	0.90334	FALSE	480.823	747.387	-0.63635	0.0012636	0.0021869	DOWN
RS_RS02090	NC_003295.1	+	450600	451136	537	3061	1865	4435	3264	2827	3311	685	902	849	3420	2978	3160	564.342	511.629	600.198	509.32	520.755	564.457	102.218	121.909	120.006	643.546	479.758	499.744	531.511	541.016	2880.36	3202.46	-0.15293	0.11707	0.70074	FALSE	2954.55	3203.46	-0.11669	0.38143	0.845	FALSE	978.11	2412.37	-1.3024	7.71e-11	2.6e-10	DOWN
RS_RS02095	NC_003295.1	+	451306	451516	211	47	33	58	40	44	46	23	30	26	29	38	45	22.0531	23.04	19.9766	15.8852	20.6278	19.9582	8.73488	10.3192	9.35321	13.8881	15.5802	18.1119	18.8237	15.8601	40.0704	48.8703	-0.28642	0.36388	0.92958	FALSE	33.738	48.8827	-0.53495	0.12012	0.55698	FALSE	31.784	36.7782	-0.21055	0.62031	0.67403	FALSE
RS_RS02100	NC_003295.1	-	452296	452553	258	130	102	201	133	173	140	165	216	180	100	172	136	49.8858	58.2413	56.6176	43.1963	66.3297	49.6769	51.2479	60.763	52.9569	39.1659	57.6741	44.7666	53.0677	47.2022	138.067	151.689	-0.13574	0.51096	0.97147	FALSE	122.636	151.732	-0.30714	0.19701	0.68603	FALSE	225.819	114.184	0.98381	4.85e-05	9.81e-05	UP
RS_RS02105	NC_003295.1	-	452583	453092	510	91	64	126	133	97	89	144	176	127	61	143	127	17.6655	18.4868	17.9546	21.8523	18.8141	15.9759	22.6258	25.0465	18.9018	12.0861	24.257	21.1479	18.8808	19.1637	97.1585	98.2952	-0.016781	1	1	FALSE	97.8739	98.3225	-0.0065988	0.89955	1	FALSE	181.085	73.9974	1.2911	6.9e-07	1.67e-06	UP
RS_RS02110	NC_003295.1	-	453089	453910	822	132	62	153	122	111	124	162	175	147	142	169	175	15.8985	11.1115	13.5268	12.4366	13.3577	13.8101	15.7926	15.4515	13.5742	17.456	17.7864	18.0801	13.2015	17.7741	109.501	118.027	-0.10818	0.47891	0.9692	FALSE	147.737	118.063	0.32347	0.19689	0.68603	FALSE	196.935	88.9303	1.147	1.3e-05	2.79e-05	UP
RS_RS02115	NC_003295.1	-	453907	455124	1218	509	297	742	683	550	605	881	885	821	507	625	656	41.3737	35.922	44.2723	46.9882	44.6681	45.4731	57.9616	52.7353	51.1641	42.0619	44.392	45.7395	45.7098	44.0645	561.828	526.61	0.093392	0.63459	0.99465	FALSE	542.29	526.78	0.041864	0.96529	1	FALSE	1054.96	396.754	1.4109	3.01e-09	8.94e-09	UP
RS_RS02120	NC_003295.1	-	455208	456071	864	97	55	160	121	109	124	45	40	65	80	93	99	11.1151	9.37778	13.458	11.7351	12.4794	13.1388	4.17359	3.36009	5.71044	9.3563	9.31196	9.73097	12.4511	9.46641	108.556	104.398	0.056347	1	1	FALSE	82.7179	104.436	-0.33634	0.1004	0.51698	FALSE	60.7702	78.6905	-0.37282	0.14376	0.18407	FALSE
RS_RS02125	NC_003295.1	-	456068	458551	2484	317	183	415	337	300	326	227	221	297	315	311	309	12.6346	10.853	12.1415	11.3682	11.9468	12.0147	7.32294	6.45722	9.07558	12.8141	10.8313	10.5643	11.7766	11.4032	295.178	314.468	-0.091328	0.46293	0.96453	FALSE	287.547	314.562	-0.12955	0.37999	0.8437	FALSE	301.783	236.86	0.34948	0.15892	0.20199	FALSE
RS_RS02130	NC_003295.1	-	458555	459190	636	88	61	111	90	66	95	40	50	38	84	87	94	13.6987	14.1294	12.6836	11.8577	10.2652	13.6745	5.03981	5.70582	4.5352	13.346	11.8341	12.5518	11.9325	12.5773	76.6119	91.7101	-0.25951	0.29841	0.90196	FALSE	81.0613	91.734	-0.17844	0.50258	0.90844	FALSE	51.7409	69.0254	-0.41582	0.18318	0.22925	FALSE
RS_RS02135	NC_003295.1	-	459194	460165	972	152	92	208	188	133	156	41	61	73	105	124	148	15.4821	13.9435	15.5515	16.2071	13.5353	14.6928	3.3801	4.55479	5.70068	10.9157	11.0364	12.9309	14.8117	11.6277	145.307	155.466	-0.0975	0.56458	0.98425	FALSE	114.143	155.513	-0.4462	0.036461	0.30601	FALSE	69.5313	117.094	-0.75194	0.0063653	0.010135	DOWN
RS_RS02140	NC_003295.1	-	460162	461853	1692	420	234	527	445	395	467	179	223	251	366	454	463	24.5755	20.3735	22.6353	22.0381	23.0929	25.2675	8.47743	9.56554	11.2601	21.8579	23.2128	23.2389	23.4662	22.7699	400.684	406.035	-0.019139	0.7945	1	FALSE	389.337	406.155	-0.061012	0.66765	0.96943	FALSE	262.066	305.83	-0.2228	0.29203	0.34867	FALSE
RS_RS02145	NC_003295.1	-	461921	462577	657	279	175	354	274	282	319	313	491	480	227	317	235	42.0429	39.2395	39.1573	34.9462	42.4586	44.45	38.176	54.2402	55.4556	34.9131	41.7413	30.3765	40.6183	35.677	269.268	281.349	-0.063318	0.66053	0.99741	FALSE	237.02	281.427	-0.24776	0.19637	0.68603	FALSE	510.602	211.836	1.2693	6.45e-09	1.86e-08	UP
RS_RS02150	NC_003295.1	+	463128	463412	285	676	575	1001	804	678	770	74	99	105	687	934	871	234.831	297.217	255.249	236.388	235.324	247.339	20.8065	25.2113	27.965	243.579	283.514	259.542	239.684	262.212	689.342	801.269	-0.21707	0.22099	0.84446	FALSE	754.574	801.475	-0.086995	0.76908	0.98861	FALSE	111.284	602.895	-2.4377	9.16e-24	7.68e-23	DOWN
RS_RS02155	NC_003295.1	+	463514	464230	717	417	232	496	468	408	433	76	118	85	386	530	534	57.5798	47.6672	50.2733	54.6943	56.2889	55.286	8.49388	11.9445	8.99849	54.3996	63.9483	63.2495	55.423	60.5325	400.974	395.768	0.018852	0.9519	1	FALSE	437.863	395.881	0.14541	0.43739	0.87835	FALSE	111.533	298.056	-1.4181	2.92e-09	8.69e-09	DOWN
RS_RS02160	NC_003295.1	+	464288	465061	774	315	166	400	337	347	375	129	98	114	330	365	433	40.2924	31.595	37.5573	36.4841	44.3476	44.3544	13.3555	9.18947	11.1798	43.0825	40.7966	47.5096	41.7287	43.7962	325.872	300.635	0.11629	0.58493	0.98783	FALSE	342.774	300.728	0.1888	0.40401	0.85907	FALSE	140.633	226.491	-0.68752	0.0016108	0.0027601	DOWN
RS_RS02165	NC_003295.1	-	465294	465707	414	42	23	51	48	57	68	334	304	301	78	58	44	10.0439	8.18424	8.95251	9.71529	13.6193	15.0368	64.6484	53.294	55.1869	19.038	12.1199	9.02583	12.7905	13.3946	53.4298	39.9382	0.41987	0.17094	0.79913	FALSE	56.7581	39.9499	0.50664	0.32874	0.8141	FALSE	384.601	30.081	3.6764	1.48e-20	1e-19	UP
RS_RS02170	NC_003295.1	-	465709	466143	435	67	39	73	67	74	83	767	737	837	63	87	76	15.2489	13.2077	12.1958	12.9063	16.8277	17.4677	141.292	122.966	146.051	14.6345	17.3022	14.8374	15.7339	15.5914	69.0559	62.7559	0.13801	0.58202	0.98659	FALSE	68.5022	62.7722	0.12603	0.62377	0.94939	FALSE	952.793	47.2436	4.334	3.67e-46	7.79e-45	UP
RS_RS02175	NC_003295.1	+	466349	467302	954	356	206	460	381	361	376	901	715	656	290	466	425	36.945	31.8104	35.0417	33.4651	37.4318	36.0816	75.6812	54.3955	52.1946	30.7169	42.2581	37.8334	35.6595	36.9361	343.239	351.821	-0.035627	0.7134	1	FALSE	354.844	351.925	0.011917	0.96523	1	FALSE	939.984	264.983	1.8267	0.00013064	0.00025242	UP
RS_RS02180	NC_003295.1	+	467372	468175	804	652	342	762	671	620	645	1431	1344	1107	673	634	736	80.287	62.6644	68.877	69.9329	76.2812	73.4429	142.625	121.324	104.511	84.5837	68.219	77.7421	73.219	76.8483	593.963	604.002	-0.024179	0.74639	1	FALSE	626.793	604.178	0.053016	0.91161	1	FALSE	1593.41	454.946	1.8083	1.37e-06	3.21e-06	UP
RS_RS02185	NC_003295.1	-	468211	468720	510	2841	1909	3796	3257	2956	3105	541	811	611	3157	2994	2958	551.512	551.425	540.918	535.134	573.345	557.362	85.0038	115.413	90.937	625.507	507.871	492.564	555.28	541.981	2857.41	2984.18	-0.062628	0.60855	0.99125	FALSE	2808.32	2985.01	-0.088028	0.52072	0.91726	FALSE	785.673	2246.65	-1.5158	1.57e-13	6.43e-13	DOWN
RS_RS02190	NC_003295.1	+	468951	470666	1716	1296	733	1482	1368	1266	1196	2487	2775	2429	1040	1393	1312	74.7724	62.9271	62.7633	66.8011	72.979	63.8058	116.137	117.368	107.443	61.2412	70.2273	64.9309	67.862	65.4665	1174.82	1220.78	-0.055361	0.63235	0.99465	FALSE	1134.54	1221.12	-0.1061	0.53243	0.91766	FALSE	3120.98	919.232	1.7635	3.45e-17	1.85e-16	UP
RS_RS02195	NC_003295.1	+	471350	472630	1281	43	17	48	34	36	24	38	45	34	37	67	49	3.32333	1.95502	2.72312	2.22405	2.77994	1.71517	2.37709	2.54958	2.01465	2.91864	4.52478	3.24849	2.23972	3.56397	28.9303	36.2312	-0.32465	0.25314	0.87617	FALSE	45.9622	36.2429	0.34275	0.35278	0.83234	FALSE	47.4466	27.3109	0.79683	0.041636	0.058631	FALSE
RS_RS02200	NC_003295.1	+	472764	473192	429	19	6	16	38	21	19	26	27	37	23	28	26	4.3848	2.06037	2.71043	7.42235	4.84221	4.05455	4.85655	4.56785	6.54657	5.41749	5.64641	5.14696	5.4397	5.40362	23.5512	13.8157	0.7695	0.091149	0.63234	FALSE	23.4548	13.8198	0.76315	0.11732	0.55268	FALSE	36.3131	10.4139	1.802	7.58e-05	0.00015014	UP
RS_RS02205	NC_003295.1	+	473214	473918	705	8	7	14	21	18	18	20	32	30	23	23	19	1.12345	1.46272	1.44316	2.496	2.5256	2.33738	2.27328	3.29432	3.23	3.2966	2.82235	2.28875	2.453	2.80257	17.4489	10.1567	0.7807	0.12602	0.71465	FALSE	20.0874	10.1596	0.98345	0.0549	0.37905	FALSE	32.5986	7.64521	2.0922	1.01e-05	2.19e-05	UP
RS_RS02210	NC_003295.1	+	473944	474507	564	22	26	42	27	39	39	46	65	50	26	47	33	3.86187	6.79118	5.41184	4.01143	6.84017	6.33041	6.53567	8.36449	6.72916	4.65824	7.20926	4.96901	5.72734	5.61217	32.5817	32.5099	0.003182	0.94217	1	FALSE	31.8762	32.518	-0.028758	0.94585	1	FALSE	64.6236	24.4492	1.4023	2.55e-05	5.3e-05	UP
RS_RS02215	NC_003295.1	-	474524	475864	1341	1057	722	1459	1284	1213	1370	5992	7411	4588	1307	1499	1421	78.0369	79.3157	79.0682	80.2327	89.4775	93.5272	358.059	401.101	259.695	98.486	96.7041	89.9912	87.7458	95.0604	1187.34	1128.96	0.072735	0.54626	0.97904	FALSE	1290.97	1129.28	0.19305	0.26718	0.76833	FALSE	7301.9	849.97	3.1028	2.25e-13	9.08e-13	UP
RS_RS02220	NC_003295.1	-	476091	476924	834	821	404	996	855	689	812	201	236	240	707	733	749	97.461	71.3619	86.7897	85.9043	81.7212	89.1325	19.3126	20.5377	21.8431	85.6606	76.0344	76.2694	85.586	79.3215	720.362	755.761	-0.069207	0.43571	0.95733	FALSE	670.747	755.995	-0.17261	0.2043	0.69521	FALSE	273.119	569.429	-1.06	4.95e-07	1.21e-06	DOWN
RS_RS02225	NC_003295.1	-	476953	478476	1524	2039	970	2188	2208	1957	2139	614	708	798	1889	1997	2099	132.46	93.7643	104.337	121.403	127.025	128.491	32.2846	33.7174	39.7455	125.249	113.361	116.967	125.639	118.526	1932.09	1783.53	0.11543	0.41536	0.94786	FALSE	1830.28	1784.04	0.036918	0.97635	1	FALSE	854.291	1343.52	-0.65322	0.00092156	0.0016187	DOWN
RS_RS02230	NC_003295.1	+	478618	479541	924	339	222	413	404	350	399	142	216	151	354	359	373	36.323	35.3942	32.4828	36.6374	37.4695	39.5319	12.3148	16.9663	12.4044	38.7132	33.612	34.2824	37.8796	35.5359	353.202	342.405	0.04479	0.68098	1	FALSE	333.007	342.495	-0.040531	0.83452	1	FALSE	203.792	257.738	-0.33881	0.15907	0.20213	FALSE
RS_RS02235	NC_003295.1	-	479553	480032	480	629	427	847	801	712	762	598	726	596	596	788	717	129.737	131.05	128.238	139.832	146.731	145.332	99.8324	109.774	94.2486	125.468	142.022	126.856	143.965	131.449	697.273	664.786	0.068833	0.5637	0.98425	FALSE	637.549	664.971	-0.060755	0.75407	0.98597	FALSE	776.33	500.48	0.63336	0.0029413	0.0048803	UP
RS_RS02240	NC_003295.1	+	480161	481408	1248	613	372	830	722	619	671	331	425	440	545	616	645	48.6295	43.9116	48.3324	48.4772	49.0634	49.2214	21.2532	24.7161	26.7613	44.1275	42.701	43.8914	48.9207	43.5733	616.069	625.174	-0.021165	0.79132	1	FALSE	550.338	625.361	-0.18437	0.24233	0.74035	FALSE	480.01	470.85	0.027795	0.94459	0.96396	FALSE
RS_RS02245	NC_003295.1	+	481475	482056	582	344	201	418	364	250	309	402	407	400	216	318	307	58.5179	50.8773	52.1949	52.4075	42.4912	48.6051	55.3496	50.7547	52.1683	37.5024	47.269	44.7971	47.8346	43.1895	281.004	334.022	-0.24935	0.098914	0.66008	FALSE	253.38	334.116	-0.39904	0.038079	0.31554	FALSE	492.187	251.527	0.9685	1.93e-05	4.06e-05	UP
RS_RS02250	NC_003295.1	+	482259	486296	4038	10127	6062	12258	12302	10193	11448	11686	12935	13660	9337	10925	11188	248.295	221.157	220.612	255.284	249.699	259.543	231.905	232.491	256.776	233.652	234.06	235.299	254.842	234.337	10384.6	9899.12	0.069067	0.51642	0.97568	FALSE	9572.32	9901.86	-0.048831	0.74148	0.98397	FALSE	15481.8	7453.58	1.0546	1.81e-07	4.64e-07	UP
RS_RS02255	NC_003295.1	+	486293	486736	444	328	205	507	427	367	415	423	549	599	371	421	365	73.1382	68.0177	82.9851	80.5861	81.7645	85.568	76.3429	89.7418	102.403	84.4343	82.0297	69.8143	82.6395	78.7594	370.266	354.335	0.063448	0.82232	1	FALSE	354.499	354.45	0.00019719	0.81285	0.99588	FALSE	629.525	266.943	1.2377	2.24e-08	6.18e-08	UP
RS_RS02260	NC_003295.1	+	486825	488669	1845	2617	1784	3140	3373	2842	3026	4542	5641	4477	2440	3556	3488	140.43	142.446	123.683	153.192	152.373	150.148	197.271	221.904	184.188	133.635	166.739	160.552	151.904	153.642	2828.03	2668.57	0.083733	0.33189	0.92167	FALSE	2857.55	2669.24	0.098348	0.4172	0.86793	FALSE	5923.59	2008.34	1.5605	1.25e-14	5.58e-14	UP
RS_RS02265	NC_003295.1	+	488695	489111	417	969	634	1262	1288	1092	1166	1299	1554	1402	684	1236	1119	230.06	223.977	219.937	258.818	259.041	255.982	249.623	270.471	255.201	165.748	256.422	227.892	257.947	216.687	1085.39	999.93	0.11831	0.30773	0.9094	FALSE	908.248	1000.21	-0.13914	0.50447	0.90857	FALSE	1718.84	752.818	1.1911	9.38e-09	2.66e-08	UP
RS_RS02270	NC_003295.1	+	489163	489894	732	4388	2826	5959	5150	4202	4452	5200	6724	5409	4136	4983	4844	593.484	568.738	591.613	589.537	567.841	556.789	569.251	666.687	560.887	570.949	588.914	561.989	571.389	573.951	4220.53	4568.14	-0.11418	0.30059	0.90216	FALSE	4249.86	4569.47	-0.10461	0.48222	0.90334	FALSE	6986.13	3439.82	1.0222	4.45e-07	1.1e-06	UP
RS_RS02275	NC_003295.1	+	490011	491081	1071	7291	4809	11485	8714	7542	8245	15204	18603	14348	9981	10645	11227	673.986	661.479	779.321	681.778	696.592	704.77	1137.57	1260.66	1016.88	941.7	859.861	890.244	694.38	897.268	7504.31	8069.7	-0.10479	0.24351	0.86511	FALSE	9735.23	8072.27	0.27024	0.14598	0.60824	FALSE	19484.2	6078.61	1.6805	5.15e-16	2.54e-15	UP
RS_RS02280	NC_003295.1	+	491207	491860	654	681	432	911	893	805	797	322	564	478	576	910	897	103.092	97.3099	101.232	114.417	121.759	111.565	39.4539	62.5902	55.4779	88.9964	120.375	116.479	115.913	108.617	764.843	701.747	0.12421	0.35187	0.92595	FALSE	715.08	701.949	0.026737	0.83535	1	FALSE	540.664	528.422	0.03304	0.81474	0.85355	FALSE
RS_RS02285	NC_003295.1	+	491857	493434	1578	1409	935	2036	1753	1439	1630	366	655	617	1411	1646	1653	88.4011	87.2882	93.7661	93.0872	90.206	94.5642	18.586	30.1259	29.6789	90.3541	90.2391	88.9612	92.6191	89.8515	1474.91	1514.11	-0.037851	0.70529	1	FALSE	1434.65	1514.57	-0.078203	0.57529	0.93655	FALSE	647.638	1140.21	-0.81604	0.0001037	0.00020264	DOWN
RS_RS02290	NC_003295.1	+	493457	494086	630	645	322	728	633	566	596	115	175	235	481	628	633	101.361	75.295	83.9781	84.1934	88.8705	86.6068	14.6275	20.1606	28.3137	77.1494	86.2365	85.3292	86.5569	82.905	550.222	581.861	-0.080661	0.44481	0.95968	FALSE	527.394	582.031	-0.14221	0.36735	0.8373	FALSE	207.951	438.3	-1.0757	1.61e-06	3.75e-06	DOWN
RS_RS02295	NC_003295.1	+	494347	495786	1440	1296	776	1679	1787	1442	1566	507	579	602	1241	1771	1708	89.1038	79.3871	84.7351	103.987	99.0568	99.5579	28.2135	29.1824	31.7325	87.0838	106.397	100.73	100.867	98.0702	1465.72	1296.06	0.17748	0.15105	0.76135	FALSE	1424.32	1296.44	0.13572	0.42844	0.87313	FALSE	681.714	976.056	-0.5178	0.0091686	0.014319	DOWN
RS_RS02300	NC_003295.1	+	496018	496356	339	348	205	528	442	411	439	832	993	857	493	548	532	101.633	89.0851	113.19	109.254	119.929	118.553	196.669	212.596	191.889	146.952	139.847	133.274	115.912	140.024	396.479	366.556	0.11321	0.6093	0.99125	FALSE	480.892	366.677	0.39121	0.059926	0.39723	FALSE	1084.47	276.19	1.9733	4.93e-19	3.03e-18	UP
RS_RS02305	NC_003295.1	+	496385	497116	732	1055	548	1240	1367	1150	1296	386	572	504	1204	1355	1345	142.69	110.286	123.108	156.485	155.406	162.084	42.2559	56.714	52.2624	166.205	160.14	156.044	157.992	160.796	1167.06	976.266	0.25753	0.048594	0.47605	FALSE	1191.9	976.553	0.28749	0.12576	0.56966	FALSE	584.052	735.378	-0.33239	0.10359	0.13623	FALSE
RS_RS02310	NC_003295.1	+	497207	499030	1824	4758	2594	6251	4954	4436	4849	1432	1666	2179	4232	5624	5331	258.258	209.506	249.058	227.586	240.574	243.374	62.9114	66.2911	90.678	234.449	266.743	248.21	237.178	249.8	4365.3	4643.11	-0.089012	0.29138	0.89743	FALSE	4601.89	4644.55	-0.013314	0.80384	0.99448	FALSE	2118.72	3497.94	-0.72331	0.00018628	0.0003532	DOWN
RS_RS02315	NC_003295.1	+	499204	500073	870	751	499	1019	1110	991	1023	653	1023	833	770	1446	1380	85.4622	84.4952	85.1197	106.91	112.677	107.647	60.1458	85.3418	72.6767	89.4333	143.787	134.708	109.078	122.643	957.508	789.904	0.27761	0.02529	0.33703	FALSE	1071.42	790.128	0.43936	0.018671	0.19897	FALSE	1000.69	594.732	0.75068	0.00024071	0.00045159	UP
RS_RS02320	NC_003295.1	+	500150	500623	474	617	374	726	719	603	572	222	387	353	560	716	756	128.873	116.237	111.31	127.106	125.841	110.475	37.5307	59.2568	56.5283	119.382	130.679	135.45	121.14	128.504	579.334	600.144	-0.050912	0.75436	1	FALSE	615.01	600.305	0.034915	0.80095	0.99448	FALSE	381.006	451.826	-0.24595	0.31005	0.36825	FALSE
RS_RS02325	NC_003295.1	+	500625	501371	747	457	316	603	555	480	491	159	295	254	463	556	623	60.5688	62.3186	58.664	62.2569	63.5627	60.1738	17.0564	28.662	25.8097	62.6308	64.3912	70.8275	61.9978	65.9498	467.29	482.852	-0.047262	0.80871	1	FALSE	497.695	482.982	0.043291	0.75286	0.98597	FALSE	279.806	363.467	-0.3774	0.12077	0.15683	FALSE
RS_RS02330	NC_003295.1	+	501368	502636	1269	621	399	865	775	621	685	108	204	219	798	858	885	48.4489	46.3193	49.537	51.1747	48.4074	49.4169	6.81983	11.6674	13.0994	63.5432	58.4922	59.2265	49.6663	60.4206	636.024	651.703	-0.035134	0.75513	1	FALSE	776.801	651.896	0.2529	0.17995	0.66741	FALSE	209.054	490.773	-1.2312	5.11e-08	1.37e-07	DOWN
RS_RS02335	NC_003295.1	+	502672	504333	1662	608	430	828	694	589	713	120	165	158	661	773	764	36.2181	38.1143	36.2055	34.99	35.0563	39.274	5.78578	7.2054	7.21599	40.1882	40.2365	39.0388	36.4401	39.8212	611.214	654.385	-0.098461	0.50979	0.97139	FALSE	669.738	654.563	0.033065	0.82732	0.99905	FALSE	177.412	492.592	-1.4733	7.05e-11	2.39e-10	DOWN
RS_RS02340	NC_003295.1	+	504762	505352	591	472	301	589	587	450	466	1150	1408	1188	466	510	458	79.0693	75.0291	72.4274	83.2273	75.3194	72.1846	155.927	172.91	152.58	79.6758	74.6543	65.8131	76.9104	73.3811	458.674	476.042	-0.05362	0.76717	1	FALSE	439.805	476.172	-0.11462	0.49598	0.90747	FALSE	1513.17	358.388	2.078	3.48e-22	2.64e-21	UP
RS_RS02345	NC_003295.1	+	505405	507192	1788	1519	834	1794	1647	1397	1414	1669	1999	2237	1118	1888	1623	84.1093	68.7147	72.9172	77.1865	77.2877	72.3983	74.7998	81.1429	94.966	63.1833	91.3496	77.0878	75.6241	77.2069	1364.33	1432.28	-0.070121	0.50496	0.97074	FALSE	1389.67	1432.69	-0.043983	0.80944	0.99562	FALSE	2375.04	1078.68	1.1387	3.3e-08	8.99e-08	UP
RS_RS02350	NC_003295.1	+	507270	509753	2484	2199	1343	2924	2736	2305	2529	1824	2374	2836	2269	3262	2872	87.645	79.6481	85.5462	92.2953	91.7912	93.2059	58.8416	69.364	86.6611	92.3019	113.607	98.1901	92.4308	101.366	2316.87	2233.19	0.053073	0.7038	1	FALSE	2541.19	2233.84	0.18598	0.27576	0.77423	FALSE	2813.26	1681.81	0.74223	0.00023429	0.00043995	UP
RS_RS02355	NC_003295.1	+	509786	510985	1200	1326	834	1721	1590	1420	1671	1423	1738	2048	1374	1901	1763	109.4	102.385	104.226	111.028	117.055	127.48	95.0244	105.117	129.544	115.7	137.048	124.769	118.521	125.839	1435.26	1348.57	0.08988	0.46392	0.96453	FALSE	1524.36	1348.95	0.17636	0.28681	0.78536	FALSE	2090.74	1015.43	1.0419	3.38e-07	8.43e-07	UP
RS_RS02360	NC_003295.1	+	511093	511857	765	842	528	1077	992	909	986	735	966	946	929	1122	998	108.969	101.677	102.313	108.659	117.54	117.994	76.9905	91.6476	93.8641	122.711	126.883	110.791	114.731	120.128	885.618	851.299	0.057019	0.65835	0.99738	FALSE	930.309	851.538	0.12764	0.48571	0.90387	FALSE	1062.16	640.982	0.72865	0.00043155	0.00078943	UP
RS_RS02365	NC_003295.1	-	511928	512347	420	341	253	514	376	377	338	175	216	179	298	455	419	80.382	88.7406	88.9383	75.0159	88.792	73.6739	33.3888	37.3258	32.3499	71.696	93.7204	84.7226	79.1606	83.3797	335.379	386.516	-0.20474	0.15195	0.76177	FALSE	352.928	386.627	-0.13157	0.52681	0.91753	FALSE	230.218	290.988	-0.33796	0.12576	0.16287	FALSE
RS_RS02370	NC_003295.1	+	512454	514280	1827	930	572	1237	1045	879	932	2588	3150	3201	818	1111	997	50.3962	46.122	49.2047	47.9284	47.5918	46.7007	113.511	125.135	132.989	45.2421	52.6075	46.3438	47.407	48.0644	873.971	946.736	-0.11538	0.31925	0.91622	FALSE	886.994	947.013	-0.09446	0.54539	0.92287	FALSE	3599.21	712.967	2.3358	2.84e-28	2.94e-27	UP
RS_RS02375	NC_003295.1	+	514495	515439	945	1658	1164	2230	2134	1871	1921	2870	3159	2498	1838	2019	2165	173.703	181.456	171.494	189.225	195.85	186.098	243.367	242.618	200.646	196.536	184.832	194.563	190.391	191.977	1815.37	1772.46	0.034512	0.68625	1	FALSE	1836.56	1772.94	0.050857	0.73666	0.98274	FALSE	3469.8	1334.22	1.3789	7.82e-09	2.24e-08	UP
RS_RS02380	NC_003295.1	+	515594	516895	1302	12069	6384	16112	15711	13511	16033	6605	6925	5696	17474	20623	21376	917.728	722.325	899.319	1011.13	1026.5	1127.33	406.512	386.024	332.069	1356.15	1370.29	1394.28	1054.99	1373.58	13862	11739.1	0.23982	0.062966	0.54419	FALSE	18086.5	11742.8	0.62314	0.00030861	0.010914	UP	7839.88	8845.03	-0.17403	0.24574	0.29882	FALSE
RS_RS02385	NC_003295.1	+	517433	518329	897	14545	9902	17145	15640	13336	14077	1112	1596	1367	10272	12049	13000	1605.37	1626.23	1389.06	1461.03	1470.67	1436.69	99.3399	129.136	115.677	1157.15	1162.07	1230.79	1456.13	1183.34	13179.6	14743.5	-0.16177	0.22696	0.85066	FALSE	10731.8	14747.1	-0.45854	0.0072291	0.10644	FALSE	1631.41	11095.3	-2.7658	5.08e-40	8.48e-39	DOWN
RS_RS02390	NC_003295.1	+	518429	519157	729	1378	780	1269	1663	1355	1337	115	163	109	1096	1118	1234	187.144	157.622	126.505	191.152	183.863	167.9	12.641	16.228	11.3493	151.919	132.674	143.755	180.972	142.783	1331.15	1217.4	0.12888	0.24714	0.86738	FALSE	1054.88	1217.68	-0.20705	0.26629	0.76726	FALSE	155.653	916.175	-2.5573	1.16e-24	1.01e-23	DOWN
RS_RS02395	NC_003295.1	+	519178	519861	684	748	529	850	981	788	848	147	161	189	666	712	777	108.268	113.933	90.3104	120.179	113.96	113.497	17.2216	17.0834	20.9737	98.3889	90.0525	96.4716	115.879	94.971	799.828	760.545	0.072656	0.35555	0.92595	FALSE	657.832	760.723	-0.20965	0.30624	0.79868	FALSE	200.659	572.218	-1.5118	1.43e-11	5.09e-11	DOWN
RS_RS02400	NC_003295.1	+	519858	520592	735	1884	1077	2319	1892	1680	1788	274	337	400	1421	1620	1645	253.774	215.864	229.292	215.699	226.102	222.703	29.8727	33.2773	41.3088	195.36	190.678	190.07	221.501	192.036	1642.73	1824.29	-0.15124	0.16574	0.79028	FALSE	1428.64	1824.82	-0.35311	0.025634	0.24554	FALSE	405.577	1373.89	-1.7602	4.24e-17	2.26e-16	DOWN
RS_RS02405	NC_003295.1	-	520660	521490	831	645	349	718	752	614	604	1872	2289	1831	538	814	781	76.8444	61.8693	62.7912	75.8284	73.0885	66.5399	180.516	199.917	167.246	65.4198	84.7414	79.815	71.8189	76.6587	602.182	593.843	0.020118	0.88836	1	FALSE	641.882	594.006	0.11183	0.50083	0.90822	FALSE	2422.96	447.19	2.4378	8.97e-30	9.9e-29	UP
RS_RS02410	NC_003295.1	+	521664	522754	1091	1152	706	1464	1386	1100	1363	459	625	497	1194	1232	1244	104.54	95.3303	97.5195	106.452	99.7355	114.371	33.7132	41.5777	34.5781	110.588	97.6918	96.8345	106.853	101.705	1176.58	1153.33	0.028796	0.8119	1	FALSE	1125.27	1153.66	-0.03594	0.74981	0.9856	FALSE	635.534	868.451	-0.45047	0.027359	0.039815	DOWN
RS_RS02415	NC_003295.1	+	522751	524049	1299	774	475	1097	965	766	841	277	345	345	878	864	797	58.9909	53.8686	61.3723	62.2491	58.3313	59.2698	17.0876	19.2759	20.1595	68.2988	57.5409	52.1055	59.95	59.3151	785.866	805.173	-0.035016	0.68596	1	FALSE	782.788	805.421	-0.041122	0.62649	0.95083	FALSE	388.992	606.473	-0.6407	0.0019228	0.003266	DOWN
RS_RS02420	NC_003295.1	+	524086	525120	1035	691	344	869	790	666	739	133	214	233	583	621	702	66.0984	48.9631	61.0175	63.959	63.6525	65.3658	10.2973	15.0065	17.0878	56.9188	51.9067	57.6012	64.3258	55.4756	671.838	646.347	0.055804	0.87422	1	FALSE	581.281	646.551	-0.15353	0.25918	0.76058	FALSE	229.962	487.019	-1.0826	7.9e-07	1.9e-06	DOWN
RS_RS02425	NC_003295.1	+	525123	525935	813	237	121	269	258	217	264	46	56	67	288	184	234	28.861	21.9253	24.0457	26.5916	26.4029	29.7276	4.53397	4.99923	6.25538	35.7956	19.5794	24.4433	27.574	26.6061	226.245	215.65	0.069193	0.74877	1	FALSE	220.91	215.712	0.034348	0.93986	1	FALSE	67.8218	162.434	-1.26	1.59e-06	3.71e-06	DOWN
RS_RS02430	NC_003295.1	-	526295	526741	447	1043	712	1821	1432	1165	1475	960	1307	1182	1293	1523	1404	231.01	234.652	296.058	268.442	257.81	302.086	172.098	212.214	200.715	292.293	294.757	266.744	276.113	284.598	1245.69	1214.41	0.036692	0.98674	1	FALSE	1288.02	1214.82	0.08441	0.81418	0.9959	FALSE	1383.38	914.944	0.59644	0.0052605	0.0084815	UP
RS_RS02435	NC_003295.1	+	527431	527859	429	17839	9069	21746	17268	14807	16927	4765	6544	4984	14584	12286	13119	4116.87	3114.25	3683.81	3372.87	3414.22	3612.18	890.056	1107.11	881.841	3435.16	2477.57	2597.04	3466.42	2836.59	15006.8	16606.5	-0.14613	0.11299	0.69312	FALSE	12382.7	16611.6	-0.42386	0.014758	0.17244	FALSE	6551.12	12511	-0.93339	1.27e-06	3e-06	DOWN
RS_RS02440	NC_003295.1	+	527869	528261	393	9549	4359	12585	9491	8144	8771	2338	3216	2922	6504	7233	7090	2405.57	1633.97	2327.21	2023.65	2049.87	2043.16	476.72	593.921	564.361	1672.31	1592.2	1532.1	2038.89	1598.87	8085.48	8870.23	-0.13364	0.22637	0.84996	FALSE	6365.12	8873.24	-0.47927	0.0034467	0.063802	FALSE	3397.55	6686.34	-0.97672	2.33e-06	5.36e-06	DOWN
RS_RS02445	NC_003295.1	+	528491	529246	756	876	602	1182	1024	911	902	594	720	689	863	1055	1066	114.719	117.307	113.624	113.499	119.201	109.227	62.9617	69.1219	69.1779	115.35	120.727	119.748	113.976	118.608	869.359	930.436	-0.097956	0.46785	0.96453	FALSE	906.471	930.693	-0.038045	0.85287	1	FALSE	807.621	700.446	0.20541	0.32966	0.38914	FALSE
RS_RS02450	NC_003295.1	+	529281	529685	405	978	844	1472	1305	1189	1139	558	836	755	871	1196	1274	239.077	307	264.136	270.004	290.408	257.463	110.405	149.815	141.502	217.316	255.475	267.146	272.625	246.646	1113.94	1172.08	-0.073399	0.7902	1	FALSE	1007.26	1172.38	-0.21901	0.29536	0.78981	FALSE	857.667	881.896	-0.040191	0.97471	0.98698	FALSE
RS_RS02455	NC_003295.1	+	529814	530188	375	3880	3464	5254	4327	3568	4193	8198	9205	8310	2293	3746	3755	1024.36	1360.81	1018.2	966.876	941.186	1023.62	1751.81	1781.55	1682.05	617.875	864.189	850.381	977.228	777.481	3698.3	4557.96	-0.30153	0.2193	0.84155	FALSE	2932.93	4559	-0.63638	0.015832	0.17991	FALSE	10424.1	3427.99	1.6045	8.18e-16	3.96e-15	UP
RS_RS02460	NC_003295.1	-	530252	531412	1161	1265	779	1543	1450	1203	1284	779	1111	1053	1074	1430	1377	107.873	98.8453	96.5848	104.653	102.498	101.246	53.7671	69.4524	68.844	93.476	106.555	100.725	102.799	100.252	1204.33	1251.44	-0.055364	0.68528	1	FALSE	1175.35	1251.78	-0.090894	0.616	0.94894	FALSE	1176.58	942.205	0.32049	0.1062	0.13932	FALSE
RS_RS02465	NC_003295.1	+	531587	532858	1272	1465	862	1856	1607	1457	1627	529	819	834	1407	1689	1839	114.026	99.8323	106.039	105.863	113.306	117.097	33.3258	46.7307	49.7678	111.772	114.872	122.78	112.089	116.475	1438.71	1445.77	-0.0070687	0.88038	1	FALSE	1497.17	1446.19	0.049982	0.81187	0.99562	FALSE	867.687	1088.8	-0.32749	0.11795	0.15353	FALSE
RS_RS02470	NC_003295.1	+	532855	533355	501	256	173	354	332	319	304	116	150	170	314	371	349	50.589	50.8697	51.35	55.5284	62.9846	55.5498	18.5538	21.73	25.7561	63.3315	64.0631	59.1592	58.0209	62.1846	293.255	272.587	0.10544	0.49973	0.97074	FALSE	315.354	272.664	0.20985	0.28753	0.78536	FALSE	174.617	205.234	-0.23308	0.33396	0.3937	FALSE
RS_RS02475	NC_003295.1	+	533373	533504	132	0	0	0	0	0	0	0	0	0	0	0	0	0	0	0	0	0	0	0	0	0	0	0	0	0	0	0	0	NA	NA	NA	NA	0	0	NA	NA	NA	NA	0	0	NA	NA	NA	NA
RS_RS02480	NC_003295.1	+	533504	534187	684	651	438	1010	899	794	906	309	370	447	839	888	881	94.2277	94.3342	107.31	110.133	114.828	121.26	36.2004	39.26	49.6045	123.946	112.313	109.384	115.407	115.214	796.58	721.108	0.1436	0.32519	0.92092	FALSE	798.95	721.333	0.14744	0.50677	0.91009	FALSE	452.177	543.122	-0.26439	0.18758	0.23395	FALSE
RS_RS02485	NC_003295.1	-	534251	535324	1074	1583	1001	2141	1810	1608	1774	908	1260	1218	1358	1741	1763	145.925	137.303	144.873	141.218	148.103	151.215	67.7475	85.1474	86.0821	127.768	140.238	139.406	146.845	135.804	1591.42	1635.66	-0.039556	0.68728	1	FALSE	1473.17	1636.14	-0.15137	0.34448	0.82707	FALSE	1355.15	1231.72	0.13777	0.50126	0.56193	FALSE
RS_RS02490	NC_003295.1	-	535388	535969	582	563	286	693	538	542	624	56	78	103	441	697	702	95.7721	72.3926	86.5337	77.4594	92.1209	98.154	7.71039	9.72695	13.4333	76.5673	103.605	102.435	89.2448	94.2026	524.106	525.751	-0.0045208	0.76985	1	FALSE	551.801	525.912	0.069326	0.75891	0.98597	FALSE	94.2906	396.102	-2.0707	3.8e-18	2.2e-17	DOWN
RS_RS02495	NC_003295.1	-	536021	537157	1137	423	261	435	446	451	451	101	157	149	364	434	523	36.8327	33.8167	27.8038	32.8692	39.2372	36.313	7.11824	10.0218	9.94708	32.3496	33.0218	39.0639	36.1398	34.8118	414.553	397.376	0.06105	0.54206	0.97709	FALSE	399.632	397.471	0.0078241	0.82271	0.99758	FALSE	162.001	299.046	-0.88437	0.00023828	0.00044717	DOWN
RS_RS02500	NC_003295.1	-	537253	537798	546	344	183	493	360	347	374	172	272	243	347	373	381	62.3763	49.3753	65.619	55.2491	62.8664	62.7083	25.2434	36.1561	33.7818	64.2192	59.1001	59.2607	60.2746	60.86	332.058	344.069	-0.051261	0.49194	0.9699	FALSE	336.691	344.184	-0.031757	0.63571	0.95568	FALSE	273.478	259.292	0.076849	0.80935	0.84911	FALSE
RS_RS02505	NC_003295.1	-	537887	539461	1575	1861	866	2529	2219	1871	2209	471	573	704	1635	2211	2263	116.982	81.0006	116.693	118.057	117.51	128.399	23.9636	26.4046	33.9283	104.897	121.445	122.022	121.322	116.122	1928.37	1757.78	0.13363	0.61598	0.99194	FALSE	1845.35	1758.38	0.069643	0.92207	1	FALSE	701.134	1325.04	-0.91827	2.5e-05	5.2e-05	DOWN
RS_RS02510	NC_003295.1	-	539551	539784	234	52	31	60	60	47	60	11	24	22	42	78	55	22.0009	19.5163	18.6342	21.4857	19.8684	23.4737	3.76694	7.4439	7.13636	18.1368	28.837	19.961	21.6093	22.3116	51.0372	49.9845	0.030069	0.90872	1	FALSE	52.5529	49.9979	0.071904	0.77328	0.98926	FALSE	22.3469	37.6317	-0.75188	0.073033	0.098496	FALSE
RS_RS02515	NC_003295.1	-	539781	540851	1071	994	494	1236	1241	1035	1233	317	450	464	1240	1162	1352	91.8862	67.9498	83.8695	97.0951	95.5944	105.395	23.7182	30.495	32.885	116.993	93.8618	107.207	99.3615	106.021	1073.96	925.601	0.21447	0.13881	0.73691	FALSE	1151.99	925.892	0.31521	0.11946	0.55629	FALSE	491.532	697.419	-0.50474	0.012923	0.019684	DOWN
RS_RS02520	NC_003295.1	-	541120	541476	357	26	18	28	18	15	20	8	7	2	8	24	20	7.21039	7.42771	5.69987	4.22493	4.15628	5.12871	1.7957	1.4231	0.425237	2.26438	5.81587	4.75769	4.50331	4.27932	16.227	25.8182	-0.66999	0.13303	0.72754	FALSE	15.256	25.8241	-0.75934	0.12157	0.56063	FALSE	7.12769	19.4238	-1.4463	0.010782	0.016626	DOWN
RS_RS02525	NC_003295.1	-	541911	543182	1272	492	275	768	638	558	586	202	327	307	552	603	639	38.2941	31.8491	43.8782	42.029	43.3939	42.1752	12.7255	18.658	18.3198	43.851	41.0112	42.6627	42.5327	42.5083	545.896	515.883	0.081582	0.8217	1	FALSE	547.495	516.062	0.085301	0.89015	1	FALSE	332.148	388.804	-0.22722	0.25676	0.31106	FALSE
RS_RS02530	NC_003295.1	-	543199	544434	1236	736	462	1073	773	770	872	593	734	783	699	1005	972	58.9539	55.0648	63.0894	52.4054	61.6246	64.5869	38.4457	43.1005	48.0854	57.1461	70.3428	66.7855	59.5389	64.7581	742.551	779.112	-0.069341	0.45332	0.96453	FALSE	807.15	779.354	0.050559	0.82965	0.99928	FALSE	847.993	586.845	0.53107	0.013882	0.021047	UP
RS_RS02535	NC_003295.1	-	544431	545807	1377	1137	757	1413	1338	1127	1260	988	1226	1399	883	1399	1422	81.7486	80.9865	74.5733	81.4211	80.9602	83.7689	57.4956	64.6192	77.1176	64.797	87.8933	87.7001	82.0501	80.1301	1140.13	1162.48	-0.028004	0.92876	1	FALSE	1110.39	1162.79	-0.066522	0.83839	1	FALSE	1449.89	875.03	0.72854	0.00029463	0.00054818	UP
RS_RS02540	NC_003295.1	+	546019	548124	2106	853	585	1148	1046	843	998	449	564	535	799	855	853	40.1	40.9212	39.6149	41.6187	39.596	43.3829	17.0844	19.4369	19.2826	38.3368	35.122	34.3974	41.5325	35.9521	882.736	904.578	-0.035262	0.84752	1	FALSE	767.406	904.827	-0.23765	0.15757	0.62933	FALSE	623.051	680.979	-0.12826	0.53902	0.59714	FALSE
RS_RS02545	NC_003295.1	-	548121	548846	726	505	329	758	668	534	662	110	131	177	605	661	677	68.8665	66.7591	75.8766	77.1001	72.7589	83.4772	12.1414	13.096	18.5057	84.2067	78.7657	79.193	77.7787	80.7218	569.912	546.827	0.059656	0.74408	1	FALSE	593.594	546.996	0.11795	0.61632	0.94894	FALSE	167.509	411.864	-1.2979	8.07e-09	2.3e-08	DOWN
RS_RS02550	NC_003295.1	-	548843	549169	327	76	25	63	82	80	81	5	5	17	39	80	70	23.0101	11.2627	14.0013	21.0127	24.2005	22.6769	1.22528	1.10976	3.94613	12.0516	21.1648	18.1796	22.63	17.132	74.6591	55.5402	0.42679	0.12715	0.71667	FALSE	56.2154	55.5562	0.017016	1	1	FALSE	10.6742	41.8586	-1.9714	0.00050238	0.0009097	DOWN
RS_RS02555	NC_003295.1	-	549166	549894	729	320	202	465	355	340	338	52	76	84	320	368	350	43.4586	40.8202	46.3554	40.8052	46.1353	42.4459	5.71594	7.56643	8.74624	44.3558	43.6709	40.7732	43.1288	42.9333	317.205	338.955	-0.095677	0.42248	0.95036	FALSE	316.937	339.059	-0.09734	0.504	0.90857	FALSE	84.4234	255.301	-1.5965	1.24e-10	4.14e-10	DOWN
RS_RS02560	NC_003295.1	-	549894	550952	1059	866	422	1052	1089	919	1087	212	300	320	587	1040	1119	80.9609	58.704	72.193	86.1682	85.8423	93.968	16.0417	20.5604	22.9363	56.0106	84.959	89.7364	88.6595	76.902	947.531	795.313	0.25265	0.077572	0.59331	FALSE	817.714	795.56	0.039625	0.88118	1	FALSE	332.065	599.25	-0.85169	5.22e-05	0.00010514	DOWN
RS_RS02565	NC_003295.1	+	551121	553556	2436	4516	2472	5172	4835	4033	4946	2022	2111	1977	3881	4329	4828	183.54	149.493	154.297	166.316	163.769	185.876	66.5143	62.895	61.6026	160.988	153.738	168.316	171.987	161.014	4228.32	4211.47	0.0057591	0.99698	1	FALSE	3968.01	4212.65	-0.086312	0.54813	0.92415	FALSE	2485.53	3171.54	-0.35163	0.055316	0.07607	FALSE
RS_RS02570	NC_003295.1	+	553559	555049	1491	4080	2327	5849	4833	4256	4624	2375	2954	2924	4152	4354	4465	270.917	229.916	285.088	271.615	282.362	283.914	127.643	143.793	148.857	281.389	252.629	254.319	279.297	262.779	4202.04	4166.06	0.012406	0.84439	1	FALSE	3971.56	4167.4	-0.069443	0.47117	0.90077	FALSE	3320.81	3138.84	0.081302	0.79906	0.84042	FALSE
RS_RS02575	NC_003295.1	+	555147	556163	1017	406	209	549	447	409	446	182	184	270	412	443	483	39.5238	30.2745	39.2307	36.83	39.7818	40.1477	14.3404	13.1311	20.1517	40.9359	37.6838	40.333	38.9198	39.6509	399.392	393.629	0.020969	0.87814	1	FALSE	408.319	393.757	0.052388	0.99791	1	FALSE	256.561	296.624	-0.20934	0.2671	0.32185	FALSE
RS_RS02580	NC_003295.1	+	556194	557039	846	615	324	807	630	515	607	149	189	237	582	551	622	71.9711	56.419	69.3231	62.4001	60.2169	65.6848	14.1133	16.2142	21.2641	69.5153	56.3447	62.4388	62.7673	62.7663	535.898	593.778	-0.14797	0.17369	0.80061	FALSE	538.786	593.966	-0.14067	0.27819	0.77604	FALSE	230.049	447.378	-0.95956	9.7e-06	2.1e-05	DOWN
RS_RS02585	NC_003295.1	-	557026	557931	906	632	337	808	688	670	670	119	157	169	612	760	772	69.0625	54.7965	64.8124	63.6319	73.1523	67.7007	10.5252	12.577	14.1589	68.2576	72.5701	72.3642	68.1617	71.064	623.035	606.758	0.038193	0.96296	1	FALSE	650.654	606.945	0.10032	0.6841	0.97321	FALSE	178.213	457.107	-1.3589	9.92e-10	3.05e-09	DOWN
RS_RS02590	NC_003295.1	-	557915	558322	408	445	187	448	365	387	440	39	48	62	267	503	497	107.983	67.52	79.7982	74.9631	93.828	98.7276	7.65977	8.53859	11.5346	66.127	106.655	103.45	89.1729	92.0773	367.102	368.08	-0.003838	0.84295	1	FALSE	377.112	368.188	0.034551	0.9055	1	FALSE	59.6674	277.335	-2.2166	3.78e-13	1.51e-12	DOWN
RS_RS02595	NC_003295.1	-	559056	559922	867	644	376	764	722	588	688	100	116	111	604	601	582	73.5394	63.8881	64.0397	69.7803	67.0872	72.6467	9.24256	9.71056	9.71793	70.3956	59.9691	57.0084	69.8381	62.4577	611.064	620.271	-0.021573	0.88254	1	FALSE	549.766	620.442	-0.17448	0.2678	0.76865	FALSE	132.17	467.05	-1.8212	1.76e-15	8.33e-15	DOWN
RS_RS02600	NC_003295.1	-	559919	560671	753	486	290	580	504	405	481	68	72	92	332	362	390	63.8991	56.7354	55.9768	56.0855	53.2037	58.4785	7.23645	6.93973	9.2739	44.5524	41.5897	43.985	55.9226	43.3757	424.98	472.384	-0.15256	0.28299	0.88986	FALSE	330.677	472.514	-0.51493	0.0043358	0.074482	FALSE	93.6613	355.674	-1.925	9.88e-16	4.76e-15	DOWN
RS_RS02605	NC_003295.1	-	560668	561267	600	435	238	525	437	388	436	82	110	134	292	413	338	71.778	58.4355	63.5892	61.0303	63.9679	66.5245	10.9515	13.306	16.9521	49.1767	59.5485	47.841	63.8409	52.1887	386.529	412.681	-0.094452	0.43651	0.95733	FALSE	316.309	412.802	-0.38412	0.030781	0.27208	FALSE	130.137	310.823	-1.2561	8.72e-08	2.3e-07	DOWN
RS_RS02610	NC_003295.1	-	561288	563381	2094	2685	1508	3553	3025	2705	2999	439	521	817	1852	2565	2882	126.947	106.09	123.309	121.05	127.783	131.113	16.7996	18.0579	29.6152	89.3701	105.97	116.883	126.649	104.074	2676.08	2650.81	0.013688	0.92081	1	FALSE	2196.11	2651.63	-0.27193	0.082158	0.46632	FALSE	709.941	1996.86	-1.492	2.5e-13	1.01e-12	DOWN
RS_RS02615	NC_003295.1	-	563445	564080	636	415	187	559	477	426	483	183	239	250	445	465	528	64.6018	43.3147	63.8748	62.8458	66.2574	69.5242	23.0571	27.2738	29.8368	70.7019	63.2511	70.5036	66.2091	68.1522	424.923	387.36	0.13353	0.66308	0.99787	FALSE	438.951	387.494	0.17989	0.55261	0.92548	FALSE	269.41	292.019	-0.11626	0.47549	0.53714	FALSE
RS_RS02620	NC_003295.1	-	564077	565054	978	1410	763	1875	1652	1327	1594	352	508	602	1084	1581	1653	142.736	114.931	139.328	141.542	134.219	149.209	28.8413	37.699	46.7226	112	139.851	143.539	141.657	131.796	1398.2	1378.81	0.020142	0.94701	1	FALSE	1298.61	1379.25	-0.086909	0.52432	0.91726	FALSE	581.835	1038.81	-0.83624	4.43e-05	9e-05	DOWN
[truncated: 4,991 more rows]
