# Supplementary material for: NorA, HmpX, and NorB Cooperate to Reduce NO Toxicity during Denitrification and Plant Pathogenesis in Ralstonia solanacearum
Source: Microbiol Spectr. 2022 Apr 4;10(2):e00264-22. doi: 10.1128/spectrum.00264-22 (PMC9045102; doi:10.1128/spectrum.00264-22)
Supplement: SUPPLEMENTAL FILE 3 — Supplemental material. Download SPECTRUM00264-22_Supp_3_seq13.xlsx, XLSX file, 9.8 MB [file spectrum00264-22_supp_3_seq13.xlsx]

## Sheet: SupplementalTable3gene.descript
Gene_id	chromosome	Strand	start	end	length	pBB1_readcount	pBB2_readcount	pBB3_readcount	pWT1_readcount	pWT2_readcount	pWT3_readcount	pNorB1_readcount	pNorB2_readcount	pNorB3_readcount	pBB1_fpkm	pBB2_fpkm	pBB3_fpkm	pWT1_fpkm	pWT2_fpkm	pWT3_fpkm	pNorB1_fpkm	pNorB2_fpkm	pNorB3_fpkm	BB_group_fpkm	BBWT_group_fpkm	BBnorB_group_fpkm	BB_readcount(BBvsBBWT)	BBWT_readcount(BBvsBBWT)	log2FoldChange(BBvsBBWT)	pval(BBvsBBWT)	padj(BBvsBBWT)	significant(BBvsBBWT)	BB_readcount(BBvsBBnorB)	BBnorB_readcount(BBvsBBnorB)	log2FoldChange(BBvsBBnorB)	pval(BBvsBBnorB)	padj(BBvsBBnorB)	significant(BBvsBBnorB)
100037489	NC_015439.3	+	51681494	51684337	1645	52	27	37	54	51	40	57	67	27	4.11043	2.10821	2.57341	4.06663	3.99434	4.0756	5.42737	5.18396	2.02503	2.93068	4.04552	4.21212	35.8409	51.618	-0.52627	0.15711	0.54584	FALSE	35.7042	55.2154	-0.62898	0.25513	0.57763	FALSE
100037490	NC_015439.3	+	49159683	49161181	1499	168	162	167	144	139	105	93	178	182	14.2809	13.6028	12.4907	11.6618	11.7072	11.5049	9.52272	14.8105	14.6792	13.4582	11.6247	13.0041	152.957	137.894	0.14957	0.5565	0.97547	FALSE	152.247	158.706	-0.059938	0.73268	1	FALSE
100037491	NC_015442.3	+	6033310	6038369	4492	18	11	11	219	120	198	280	344	348	0.510601	0.308226	0.274552	5.91848	3.37273	7.23973	9.56749	9.55147	9.36637	0.36446	5.51031	9.49511	12.421	196.735	-3.9854	6.79e-09	4.41e-07	DOWN	12.3728	347.449	-4.8116	1.9e-48	1.5e-45	DOWN
100037492	NC_015439.3	-	47272771	47277509	1525	251	274	318	283	200	192	159	246	238	20.9726	22.615	23.3792	22.528	16.5577	20.6789	16.0032	20.1195	18.8686	22.3223	19.9215	18.3304	258.034	240.797	0.099745	0.61305	1	FALSE	256.774	227.615	0.1739	0.50613	0.84729	FALSE
100037493	NC_015443.3	-	2522341	2522889	420	0	0	0	0	0	0	0	0	0	0	0	0	0	0	0	0	0	0	0	0	0	0	0	NA	NA	NA	NA	0	0	NA	NA	NA	NA
100037494	NC_015438.3	-	88354351	88367196	3418	1058	972	1206	910	1154	676	419	571	595	39.5001	35.8464	39.6172	32.3676	42.6883	32.5317	18.8433	20.8666	21.0772	38.3212	35.8626	20.2624	991.552	966.862	0.036378	0.87705	1	FALSE	986.929	563.31	0.80902	0.00011751	0.0013847	UP
100037495	NC_015447.3	+	60090927	60093485	1419	273	247	275	261	278	192	249	236	285	25.2626	22.5777	22.3909	23.0098	25.4889	22.9015	27.7552	21.3762	25.0232	23.4104	23.8	24.7182	244.418	259.183	-0.084624	0.67356	1	FALSE	243.298	277.486	-0.18969	0.45762	0.80174	FALSE
100037496	NC_015438.3	+	96125927	96128700	2111	1	1	0	0	0	0	0	0	1	0.0603616	0.0596249	0	0	0	0	0	0	0.0572722	0.0399955	0	0.0190907	0.640902	0	Inf	0.81645	1	FALSE	0.638336	0.330765	0.94851	1	1	FALSE
100037497	NC_015448.3	-	5329757	5332917	2181	211	563	339	198	258	168	131	221	234	12.3275	32.4914	17.4267	11.0209	14.9349	12.6517	9.21924	12.6383	12.9716	20.7486	12.8692	11.6097	342.844	221.83	0.6281	0.23983	0.68525	FALSE	340.837	206.204	0.72501	0.19961	0.49611	FALSE
100037498	NC_015438.3	-	90136840	90139313	2465	280	581	628	1251	1290	1407	818	1534	1766	15.2799	31.3188	30.154	65.0393	69.7497	98.9701	53.7708	81.9389	91.4399	25.5842	77.9197	75.7165	452.532	1442.58	-1.6726	6.45e-06	0.00021797	DOWN	449.966	1439.98	-1.6782	4.31e-06	7.87e-05	DOWN
100037499	NC_015441.3	+	55735853	55739849	2475	497	655	627	537	580	413	435	587	554	26.4092	34.3802	29.315	27.1851	30.5364	28.2877	27.8432	30.531	27.9314	30.0348	28.6697	28.7685	545.899	543.786	0.0055967	0.97907	1	FALSE	543.131	561.802	-0.04876	0.81094	1	FALSE
100037501	NC_015443.3	+	25730512	25732719	2208	137	148	144	114	135	105	68	94	80	7.90625	8.43682	7.31199	6.26775	7.71924	7.81065	4.72704	5.30983	4.38049	7.88502	7.26588	4.80579	131.99	126.938	0.0563	0.80262	1	FALSE	131.358	86.3875	0.60461	0.045208	0.17503	FALSE
100037502	NC_015440.3	-	2651490	2653627	2138	360	412	509	387	384	191	199	240	231	21.4557	24.2552	26.6921	21.974	22.6758	14.6731	14.2865	14.0009	13.0628	24.1344	19.7743	13.7834	391.079	333.876	0.22815	0.31527	0.78029	FALSE	389.131	240.035	0.69701	0.0023805	0.01722	UP
100037503	NC_015440.3	-	71767102	71769459	2358	0	0	0	4	0	3	8	2	3	0	0	0	0.205931	0	0.208965	0.520746	0.105788	0.153819	0	0.138299	0.260118	0	2.60662	#NAME?	0.14024	0.51057	FALSE	0	5.01037	#NAME?	0.027272	0.11931	FALSE
100037504	NC_015440.3	-	53082411	53097205	1324	131	149	178	189	148	135	153	186	189	13.44	15.1001	16.0683	18.4734	15.0446	17.8529	18.9082	18.6785	18.3981	14.8695	17.1236	18.6616	139.976	168.506	-0.26762	0.28933	0.7504	FALSE	139.282	188.814	-0.43895	0.10483	0.32118	FALSE
100037505	NC_015444.3	-	64602023	64603556	1182	38	65	175	169	128	160	158	204	124	4.09652	6.92168	16.5994	17.357	13.672	22.2331	20.5173	21.5261	12.6834	9.20587	17.754	18.2422	82.3835	166.544	-1.0155	0.063037	0.31111	FALSE	81.9115	175.432	-1.0988	0.035214	0.14541	FALSE
100037506	NC_015447.3	+	1730692	1734867	649	264	231	342	249	214	208	256	309	397	51.8332	44.8005	59.0818	46.5758	41.6302	52.6399	60.5445	59.3835	73.9567	51.9052	46.9486	64.6282	255.359	241.471	0.080678	0.61779	1	FALSE	254.162	341.896	-0.42781	0.067455	0.23423	FALSE
100037507	NC_015443.3	+	41130094	41132709	1647	2	6	4	1	1	0	0	1	0	0.154734	0.458536	0.272294	0.0737076	0.076656	0	0	0.0757283	0	0.295188	0.0501212	0.0252428	3.6828	0.648105	2.5065	0.23916	0.68403	FALSE	3.66075	0.334709	3.4512	0.18251	0.46714	FALSE
100037508	NC_015439.3	+	47443179	47444109	699	24	17	39	17	14	11	4	7	14	4.37505	3.06117	6.25547	2.95241	2.52866	2.58471	0.87834	1.24903	2.42149	4.5639	2.6886	1.51629	24.1788	14.8784	0.70053	0.19062	0.6096	FALSE	24.0659	8.648	1.4766	0.027724	0.1209	FALSE
100037509	NC_015444.3	-	67295863	67297985	1053	273	328	369	495	337	322	316	477	419	33.0357	39.2068	39.2889	57.0667	40.4056	50.2255	46.0615	56.4991	48.108	37.1771	49.2326	50.2229	296.711	410.911	-0.46977	0.019866	0.13828	FALSE	295.226	430.519	-0.54426	0.015564	0.077284	FALSE
100037510	NC_015441.3	+	4446545	4450229	1598	160	167	230	162	186	132	145	194	155	12.7583	13.1539	16.137	12.3068	14.6952	13.5673	13.9274	15.1418	11.727	14.0164	13.5231	13.5987	169.762	170.907	-0.009691	1	1	FALSE	168.93	176.897	-0.066481	0.84484	1	FALSE
100037511	NC_015438.3	-	3009246	3016267	2475	80	66	95	75	81	50	59	59	54	4.46903	3.64195	4.6695	3.99155	4.48332	3.60032	3.97015	3.2261	2.8622	4.26016	4.02506	3.35282	73.6704	72.5661	0.021788	0.98151	1	FALSE	73.3326	62.3055	0.2351	0.46233	0.80557	FALSE
100037512	NC_015443.3	-	45572306	45579289	2693	113	161	132	90	123	69	66	90	86	6.01455	8.46482	6.1819	4.56377	6.48665	4.73393	4.23155	4.68889	4.34316	6.88709	5.26145	4.4212	124.971	99.4615	0.32938	0.23719	0.68117	FALSE	124.33	86.1961	0.52848	0.085563	0.27873	FALSE
100037513	NC_015449.3	-	4949971	4951992	1941	114	110	166	40	44	16	15	10	19	7.4839	7.13318	9.58859	2.50173	2.86198	1.35391	1.18617	0.642578	1.18348	8.06856	2.23921	1.00407	118.701	34.2698	1.7923	2.39e-08	1.43e-06	UP	118.127	15.9104	2.8923	1e-13	8.49e-12	UP
100037514	NC_015449.3	+	358972	363943	2361	0	0	0	0	0	0	0	0	0	0	0	0	0	0	0	0	0	0	0	0	0	0	0	NA	NA	NA	NA	0	0	NA	NA	NA	NA
100037515	NC_015441.3	+	65562911	65563637	727	93	238	53	33	58	33	14	69	19	16.3004	41.2058	8.17361	5.51043	10.0724	7.45549	2.95579	11.8377	3.15974	21.8933	7.67944	5.9844	120.642	44.0683	1.4529	0.16711	0.56455	FALSE	119.952	35.2396	1.7672	0.13736	0.38716	FALSE
100037516	NC_015446.3	+	59345418	59352413	2027	561	465	533	800	616	579	761	912	976	35.2661	28.8745	29.4812	47.9117	38.3678	46.9161	57.625	56.1168	58.2141	31.2073	44.3985	57.3186	479.668	713.173	-0.57222	0.0020695	0.025704	DOWN	477.528	946.623	-0.9872	2.48e-06	4.88e-05	DOWN
100037517	NC_015438.3	+	2397655	2405266	1322	171	173	229	159	139	196	211	248	306	19.4548	19.4421	22.924	17.2339	15.6688	28.7432	28.9164	27.6176	33.032	20.607	20.5486	29.8553	174.941	182.758	-0.063064	0.99388	1	FALSE	174.095	272.543	-0.64661	0.0094166	0.051876	FALSE
100037726	NC_015440.3	+	64477286	64481577	1833	58	43	56	47	46	39	44	44	59	4.23527	3.10162	3.59803	3.2697	3.32814	3.67084	3.87023	3.14492	4.08779	3.64498	3.4229	3.70098	48.2321	47.2941	0.028331	0.93537	1	FALSE	48.0218	52.66	-0.13302	0.75132	1	FALSE
100037727	NC_015446.3	+	64044976	64051527	3667	1833	1766	2040	1486	1550	1005	1009	1233	1317	63.6943	60.6172	62.3723	49.1942	53.3655	45.0144	42.2338	41.9376	43.4217	62.2279	49.1914	42.531	1729.96	1426.17	0.2786	0.11317	0.44935	FALSE	1721.84	1270.66	0.43837	0.027647	0.12062	FALSE
100037728	NC_015446.3	-	14948146	14949994	1849	8	4	3	6	12	8	12	9	4	0.551318	0.272295	0.18191	0.393931	0.819377	0.71064	0.996148	0.607096	0.26155	0.335174	0.641316	0.621598	4.70431	9.36722	-0.99364	0.28222	0.74248	FALSE	4.68839	9.35843	-0.99717	0.35057	0.69581	FALSE
100037729	NC_015439.3	+	50843097	50843669	573	1	6	20	4	5	3	2	2	8	0.222379	1.31799	3.91334	0.847444	1.10168	0.85993	0.535741	0.435339	1.68798	1.8179	0.936351	0.886353	7.88091	4.23884	0.89469	0.46682	0.9208	FALSE	7.83082	4.1527	0.91511	0.51095	0.85093	FALSE
100037730	NC_015441.3	+	66066824	66070026	2272	552	691	644	378	387	241	276	352	302	30.9585	38.2812	31.7797	20.1971	21.5051	17.4223	18.6458	19.3235	16.0705	33.6731	19.7082	18.0133	579.917	353.96	0.71226	0.00026829	0.0050341	UP	577.025	333.237	0.79208	0.00031879	0.0032413	UP
100037731	NC_015438.3	+	83996329	84001099	3107	148	174	197	371	235	235	251	377	359	6.06973	7.04894	7.10882	14.4957	9.54918	12.4229	12.3997	15.1339	13.9696	6.74249	12.1559	13.8344	158.782	299.448	-0.91526	0.00020392	0.0040695	DOWN	157.991	349.994	-1.1475	2.18e-06	4.38e-05	DOWN
100037732	NC_015448.3	-	1195775	1201198	1215	456	435	609	557	501	387	398	581	561	47.8231	45.0639	56.197	55.6525	52.0596	52.3156	50.279	59.6419	55.8237	49.6947	53.3426	55.2482	457.674	512.99	-0.16461	0.40242	0.86836	FALSE	455.485	546.621	-0.26314	0.22051	0.52839	FALSE
100037733	NC_015448.3	+	56203173	56213286	3325	2199	1718	2128	1233	1637	993	616	858	908	84.2718	65.035	71.755	45.0171	62.1579	49.0517	28.436	32.1845	33.0161	73.6873	52.0756	31.2122	1857.89	1367.91	0.44169	0.011727	0.094958	FALSE	1849.69	845.362	1.1296	3.15e-08	1.03e-06	UP
100037735	NC_015438.3	-	89653184	89655715	2137	41	26	40	39	55	14	23	33	23	3.71576	2.32758	3.18968	3.36732	4.93875	1.63546	2.51086	2.92739	1.97776	3.07767	3.31384	2.472	32.8154	36.6591	-0.1598	0.64294	1	FALSE	32.6769	28.2804	0.20847	0.67856	0.96752	FALSE
100037736	NC_015439.3	-	44094006	44096052	1197	25	31	31	22	32	21	19	34	34	2.66131	3.25974	2.90362	2.23118	3.37517	2.88152	2.43635	3.54272	3.43413	2.94156	2.82929	3.13773	26.6886	26.7626	-0.0039906	1	1	FALSE	26.5552	30.5792	-0.20356	0.66139	0.95996	FALSE
100037737	NC_015447.3	-	63636996	63642674	2174	1575	1869	2175	1459	1554	957	986	1233	1128	92.3145	108.21	112.169	81.4707	90.2467	72.3018	69.6141	70.7384	62.7309	104.231	81.3397	67.6945	1717.43	1397.67	0.29723	0.089099	0.38658	FALSE	1708.84	1198.52	0.51176	0.0089064	0.049658	UP
100125891	NC_015445.3	-	985100	986507	1230	420	419	428	336	461	345	223	396	521	43.5104	42.877	39.0131	33.1619	47.319	46.0692	27.8278	40.1552	51.2111	41.8002	42.1834	39.7314	389.807	410.366	-0.07415	0.75845	1	FALSE	387.979	398.217	-0.037576	0.77152	1	FALSE
100125904	NC_015443.3	+	42520761	42523054	999	1000	975	1274	625	726	398	536	538	467	127.551	122.844	142.98	75.9487	91.751	65.4356	82.3529	67.1689	56.5175	131.125	77.7118	68.6798	992.973	613.153	0.69551	0.00014065	0.0030031	UP	988.228	558.901	0.82225	4.61e-05	0.00061403	UP
100125906	NC_015449.3	-	888488	891049	1425	14	17	10	1389	1048	1085	1684	1286	1310	1.25188	1.50159	0.786787	118.329	92.8509	125.058	181.387	112.558	111.145	1.18008	112.079	135.03	12.7515	1266.29	-6.6338	4.56e-68	1.26e-64	DOWN	12.6905	1568.63	-6.9496	3.14e-25	7.85e-23	DOWN
100125909	NC_015439.3	+	31052716	31054825	1305	69	84	80	257	318	299	380	305	343	6.73732	8.10186	6.87309	23.9072	30.765	37.632	44.6944	29.1502	31.7772	7.23742	30.768	35.2072	71.5939	318.033	-2.1513	2.85e-10	2.33e-08	DOWN	71.2391	374.6	-2.3946	7.23e-11	3.92e-09	DOWN
100125910	NC_015441.3	-	35248687	35288110	2499	134	90	129	79	116	70	63	74	89	7.25349	4.81229	6.14406	4.07405	6.22144	4.88414	4.10784	3.92082	4.57104	6.06995	5.05988	4.1999	108.357	94.0781	0.20386	0.46597	0.92026	FALSE	107.895	80.5773	0.42118	0.18382	0.4693	FALSE
100125911	NC_015443.3	-	45667753	45686586	3865	793	759	885	703	695	522	398	626	615	26.144	24.7177	25.6724	22.0806	22.7026	22.1829	15.8057	20.2012	19.2379	25.5114	22.322	18.4149	747.522	682.682	0.1309	0.46389	0.9184	FALSE	744.015	579.544	0.36041	0.10124	0.31347	FALSE
100134872	NC_015439.3	-	44872423	44876055	1269	57	94	169	52	40	23	62	62	32	5.7235	9.32357	14.9313	4.97448	3.97959	2.97689	7.49911	6.09371	3.04874	9.99279	3.97698	5.54719	96.0417	39.9039	1.2671	0.030066	0.1859	FALSE	95.5069	57.2886	0.73736	0.14882	0.4086	FALSE
100134875	NC_015447.3	-	1887272	1891728	1513	17685	14813	14959	9625	11293	6646	3850	6171	5679	1499.32	1240.51	1115.88	777.405	948.615	726.27	393.171	512.092	456.82	1285.24	817.43	454.028	14649.2	9706.7	0.59377	0.0013578	0.018266	UP	14584.6	5555.45	1.3925	2.85e-11	1.66e-09	UP
100134876	NC_015443.3	+	49211056	49224639	4056	588	557	637	485	607	397	399	508	538	18.4726	17.2851	17.6082	14.5161	18.8943	16.0764	15.0992	15.6213	16.0367	17.7886	16.4956	15.5858	547.009	528.834	0.04875	0.8024	1	FALSE	544.457	514.998	0.080249	0.72739	0.99934	FALSE
100134877	NC_015439.3	-	55388527	55395407	1632	900	1026	1009	1002	1015	700	817	934	910	70.2702	79.1304	69.3176	74.5338	78.5209	70.449	76.839	71.3803	67.4145	72.906	74.5012	71.8779	901.965	961.639	-0.092424	0.56724	0.98223	FALSE	897.57	955.596	-0.090377	0.68057	0.96885	FALSE
100134879	NC_015441.3	-	65500885	65505598	2121	1391	1341	1514	1488	1453	1121	1051	1344	1412	83.5671	79.58	80.0309	85.1663	86.4897	86.8084	76.0575	79.0333	80.487	81.0593	86.1548	78.5259	1303.44	1446.18	-0.14992	0.38716	0.85368	FALSE	1297.34	1356.82	-0.064677	0.72948	1	FALSE
100134880	NC_015442.3	-	4654314	4657964	1850	12244	11802	12440	20123	14495	12016	14187	21308	18136	843.336	802.971	753.912	1320.46	989.205	1066.8	1177.06	1436.56	1185.23	800.073	1125.49	1266.28	11222.1	16491.5	-0.55538	0.00070895	0.010942	DOWN	11169.9	19069.2	-0.77162	3.93e-05	0.00053881	DOWN
100134881	NC_015447.3	-	64379771	64381362	1592	12	29	20	28	32	1	5	9	11	0.960477	2.29282	1.40851	2.13511	2.53774	0.10317	0.482066	0.705101	0.835375	1.55394	1.59201	0.674181	18.7428	19.8927	-0.085904	0.80559	1	FALSE	18.6348	8.74371	1.0917	0.13782	0.38791	FALSE
100134882	NC_015441.3	+	24243367	24258002	2430	544	552	607	529	516	433	452	540	528	32.0029	32.0772	31.4197	29.6485	30.0767	32.8342	32.0302	31.0947	29.4718	31.8333	30.8531	30.8656	522.721	529.12	-0.017555	0.9752	1	FALSE	520.238	544.586	-0.06599	0.77517	1	FALSE
100134883	NC_015441.3	+	62935838	62936905	1068	51	474	176	462	598	452	233	654	560	6.08482	55.8628	18.4762	52.5142	70.6919	69.5127	33.4861	76.3762	63.3941	26.808	64.2396	57.7521	216.793	542.697	-1.3238	0.0098887	0.083791	FALSE	215.307	501.658	-1.2203	0.058376	0.2107	FALSE
100134884	NC_015439.3	-	34823238	34831559	2763	620	611	705	424	506	348	303	409	464	29.0664	28.2949	29.0812	18.9375	23.5039	21.0294	17.1109	18.7683	20.6396	28.8141	21.1569	18.8396	593.722	454.682	0.38493	0.038365	0.22198	FALSE	590.914	417.202	0.5022	0.023369	0.10626	FALSE
100134885	NC_015441.3	+	3261477	3266597	3172	1047	1131	1221	1037	1081	774	874	986	1054	42.0593	44.8792	43.1573	39.6873	43.0261	40.0779	42.292	38.77	40.1735	43.3653	40.9304	40.4118	1042.74	1027	0.021946	0.90514	1	FALSE	1037.7	1044.49	-0.0094072	0.98574	1	FALSE
100134886	NC_015438.3	+	98049277	98050894	1025	466	1023	1035	278	407	289	397	555	407	57.931	125.623	113.211	32.9251	50.1314	46.3096	59.4492	67.5337	48.0068	98.9215	43.122	58.3299	768.074	349.442	1.1362	0.0083735	0.073811	FALSE	763.682	486.562	0.65035	0.084904	0.27712	FALSE
100134887	NC_015440.3	-	56606470	56636702	2481	466	443	532	482	481	351	387	513	495	24.9388	23.4186	25.051	24.575	25.505	24.2128	24.9477	26.8726	25.1349	24.4694	24.7642	25.6518	441.689	466.497	-0.078838	0.68189	1	FALSE	439.614	497.426	-0.17824	0.41133	0.76066	FALSE
100134888	NC_015438.3	-	78143306	78146519	1258	35	163	52	18	57	37	20	13	25	3.54516	16.3088	4.63442	1.73699	5.7205	4.83079	2.44022	1.28889	2.40265	8.1628	4.09609	2.04392	77.7869	40.6769	0.93532	0.36582	0.83478	FALSE	77.2894	20.992	1.8804	0.12927	0.37135	FALSE
100134889	NC_015444.3	-	64811992	64813321	1150	29	12	12	21	33	15	72	62	15	3.21328	1.31341	1.16992	2.2168	3.62289	2.14235	9.6098	6.72428	1.57698	1.89887	2.66068	5.97035	16.5769	24.1274	-0.5415	0.26852	0.72676	FALSE	16.5234	55.8514	-1.7571	0.07949	0.26427	FALSE
100134890	NC_015444.3	+	64824243	64825677	1256	65	33	23	24	13	9	11	35	27	6.59436	3.30705	2.0531	2.31968	1.30675	1.17693	1.34426	3.4756	2.599	3.98484	1.60112	2.47295	37.9928	15.9236	1.2546	0.12189	0.46922	FALSE	37.8646	25.2499	0.58457	0.47058	0.8133	FALSE
100134891	NC_015438.3	+	78325272	78340720	2905	557	521	707	444	454	339	332	443	454	24.4319	22.5739	27.2864	18.5542	19.731	19.1668	17.5417	19.0199	18.8948	24.7641	19.1507	18.4855	545.334	440.18	0.30904	0.092895	0.3976	FALSE	542.75	437.413	0.31129	0.1528	0.4152	FALSE
100134892	NC_015440.3	+	8971710	8981330	3205	470	398	411	364	348	355	283	331	433	18.7681	15.699	14.4407	13.8478	13.7687	18.2725	13.6125	12.9376	16.4056	16.3026	15.2963	14.3186	394.494	386.884	0.028103	0.79496	1	FALSE	392.743	372.469	0.076467	0.78487	1	FALSE
100134893	NC_015446.3	-	70538334	70541643	847	788	737	871	991	914	767	903	964	1026	118.547	109.522	115.294	142.035	136.239	148.733	163.638	141.953	146.452	114.454	142.336	150.681	734.961	954.609	-0.37724	0.037413	0.21812	FALSE	731.533	1040	-0.50759	0.015266	0.076177	FALSE
100134894	NC_015446.3	+	4869070	4870348	695	76	109	127	452	200	219	220	739	649	13.9341	19.7405	20.4876	78.9513	36.3316	51.7554	48.5867	132.621	112.899	18.054	55.6795	98.0356	95.0797	307.038	-1.6912	0.0014077	0.0188	DOWN	94.5798	554.105	-2.5506	0.00014392	0.001644	DOWN
100134896	NC_015445.3	-	61229501	61234110	1893	496	779	1134	608	761	552	644	750	792	33.3872	51.7968	67.1637	38.9905	50.7544	47.8944	52.2174	49.4154	50.5832	50.7826	45.8798	50.7387	728.237	686.869	0.084373	0.71025	1	FALSE	724.271	782.565	-0.11168	0.74387	1	FALSE
100134897	NW_020442500.1	+	75104	97061	3014	251	517	584	309	346	184	248	301	261	11.9967	24.4088	24.5598	14.0703	16.3853	11.3359	14.2781	14.0818	11.8362	20.3218	13.9305	13.3987	410.394	293.301	0.48463	0.19683	0.62068	FALSE	408.066	290.886	0.48835	0.14628	0.40364	FALSE
100134900	NC_015448.3	+	1510058	1515690	1269	580	597	646	1080	877	837	983	1680	1470	58.2392	59.2146	57.0746	103.316	87.2524	108.333	118.897	165.12	140.051	58.1761	99.6338	141.356	559.673	1001.96	-0.84017	4e-06	0.00014436	DOWN	557.007	1460	-1.3902	9.13e-12	5.9e-10	DOWN
100134901	NC_015438.3	-	2565614	2571498	987	313	350	365	290	318	208	211	312	277	40.4088	44.6341	41.4618	35.6686	40.6771	34.6133	32.8129	39.4266	33.9308	42.1682	36.9863	35.3901	315.499	288.609	0.12852	0.55723	0.97602	FALSE	313.963	284.372	0.14281	0.56757	0.89398	FALSE
100134902	NC_015438.3	-	2580993	2584559	1277	1407	1380	1568	2496	1758	1785	2386	3244	2683	140.395	136.02	137.666	237.279	173.807	229.585	286.787	316.841	254.016	138.027	213.557	285.881	1336.26	2162.14	-0.69425	0.00022375	0.0043741	DOWN	1329.96	2971.98	-1.16	4.53e-09	1.78e-07	DOWN
100134903	NC_015438.3	-	82460118	82463998	1152	254	222	269	271	216	185	188	261	265	30.2481	26.1147	28.1865	30.7462	25.4865	28.3978	26.9683	30.4234	29.9429	28.1831	28.2101	29.1116	228.639	239.08	-0.064424	0.77642	1	FALSE	227.593	253.705	-0.1567	0.49955	0.84105	FALSE
100134904	NC_015445.3	-	2294301	2299317	1762	319	255	283	845	553	849	691	1826	2041	25.7919	20.3657	20.1327	65.0888	44.3005	88.4806	67.2979	144.509	156.574	22.0968	65.9566	122.794	264.089	825.879	-1.6449	0.00057697	0.0092679	DOWN	262.93	1575.51	-2.5831	1.37e-05	0.00021875	DOWN
100134905	NC_015442.3	-	66118232	66121108	708	479	530	491	582	429	445	443	755	731	86.2087	94.2233	77.7536	99.7919	76.5004	103.234	96.0396	133.004	124.829	86.0619	93.1755	117.958	461.942	523.047	-0.17923	0.37508	0.84293	FALSE	459.723	679.927	-0.56461	0.0057387	0.034704	DOWN
100134906	NC_015438.3	+	84396527	84398439	1122	0	0	0	6	0	0	0	0	2	0	0	0	0.649178	0	0	0	0	0.215511	0	0.216393	0.0718369	0	1.92997	#NAME?	0.3727	0.84082	FALSE	0	0.66153	#NAME?	0.76885	1	FALSE
100134907	NC_015442.3	-	64313952	64320737	1268	0	0	0	2	1	0	0	1	0	0	0	0	0.191477	0.0995681	0	0	0.0983632	0	0	0.097015	0.0327877	0	0.969766	#NAME?	0.55115	0.97249	FALSE	0	0.334709	#NAME?	0.97801	1	FALSE
100134908	NC_015439.3	-	50515940	50519210	2339	221	181	236	322	281	226	188	243	277	12.0396	9.74012	11.3124	16.7121	15.1676	15.8699	12.3369	12.9577	14.318	11.0307	15.9165	13.2042	195.623	294.744	-0.59139	0.0057886	0.055985	FALSE	194.739	251.65	-0.36987	0.12806	0.36886	FALSE
100134910	NC_015444.3	-	65070693	65084179	3495	799	781	1055	637	671	486	471	520	565	30.7587	29.6988	35.7352	23.3624	25.5938	24.116	21.841	19.5942	20.6373	32.0642	24.3574	20.6908	804.489	637.778	0.33502	0.057217	0.29183	FALSE	800.628	558.083	0.52065	0.011179	0.059676	FALSE
100134911	NC_015449.3	+	2502581	2504643	759	18	896	46	140	119	125	124	582	463	3.0219	148.587	6.79498	22.3919	19.7945	27.0499	25.0761	95.6385	73.7515	52.8014	23.0788	64.822	303.444	138.878	1.1276	0.58398	0.99233	FALSE	301.147	399.849	-0.40899	0.69513	0.97647	FALSE
100134912	NC_015440.3	-	56083234	56085027	1055	9	11	20	1	3	4	1	14	5	1.08702	1.31237	2.12544	0.115068	0.359012	0.622736	0.145488	1.65511	0.572993	1.50828	0.365605	0.791198	12.0551	3.06096	1.9776	0.02352	0.15656	FALSE	11.9919	6.75834	0.82732	0.37988	0.72907	FALSE
100134913	NC_015443.3	+	36966913	36972137	2618	145	103	158	96	101	64	69	75	82	7.16694	5.02887	6.87142	4.52058	4.94627	4.0775	4.10815	3.62852	3.84559	6.35574	4.51478	3.86075	124.237	92.0097	0.43324	0.1129	0.44871	FALSE	123.691	81.1081	0.60882	0.042642	0.16756	FALSE
100134914	NC_015448.3	+	10036518	10040967	2589	64	70	110	62	58	45	43	47	75	3.1499	3.40316	4.76357	2.90714	2.82837	2.85481	2.54927	2.26421	3.50236	3.77221	2.86344	2.77195	74.008	58.6763	0.3349	0.27203	0.73103	FALSE	73.6355	58.5378	0.33103	0.34494	0.68985	FALSE
100134915	NC_015443.3	-	1180759	1191636	1509	760	785	584	277	327	179	205	234	289	70.1243	71.5471	47.4123	24.3496	29.8947	21.289	22.7845	21.1336	25.3009	63.0279	25.1778	23.073	660.056	274.606	1.2652	6.71e-06	0.00022488	UP	657.017	259.722	1.339	1.14e-06	2.51e-05	UP
100135703	NC_015444.3	+	1300981	1304610	3136	297	196	210	227	221	223	181	340	289	13.1223	8.55415	8.16387	9.55512	9.67468	12.7001	9.63303	14.704	12.1153	9.94677	10.6433	12.1508	217.606	243.279	-0.16089	0.61127	1	FALSE	216.725	285.156	-0.39589	0.12741	0.36749	FALSE
100135704	NC_015439.3	+	35049915	35063536	2209	308	312	335	314	287	247	247	335	320	17.7666	17.7777	17.0028	17.256	16.4031	18.3653	17.1625	18.9148	17.514	17.5157	17.3415	17.8638	293.334	303.369	-0.048528	0.85169	1	FALSE	291.945	321.362	-0.1385	0.53816	0.87235	FALSE
100136876	NC_015439.3	+	47200305	47207880	3492	111	130	142	140	90	90	144	149	129	4.05504	4.69119	4.5644	4.87256	3.25766	4.23802	6.33674	5.32797	4.47142	4.43688	4.12275	5.37871	117.303	114.012	0.041054	0.86712	1	FALSE	116.721	152.816	-0.38873	0.19385	0.4861	FALSE
100136877	NC_015444.3	-	66505358	66510725	1628	178	151	215	152	169	125	135	182	204	13.932	11.6745	14.8066	11.3343	13.1061	12.6111	12.728	13.9434	15.1498	13.4711	12.3505	13.9404	166.259	159.06	0.06386	0.75973	1	FALSE	165.491	184.902	-0.16001	0.53173	0.86895	FALSE
100136886	NC_015439.3	+	40875745	40877762	2018	288	255	238	286	320	208	261	353	223	18.1853	15.905	13.2229	17.2048	20.0202	16.9293	19.8518	21.8175	13.3603	15.7711	18.0514	18.3432	241.352	287.975	-0.25481	0.1969	0.62068	FALSE	240.276	301.163	-0.32585	0.19701	0.49171	FALSE
100136887	NC_015441.3	+	63660461	63663808	1725	136	117	107	74	156	61	69	140	58	10.0461	8.53714	6.95452	5.20773	11.4176	5.80814	6.13959	10.1226	4.06509	8.5126	7.47783	6.77575	111.364	101.568	0.13284	0.81745	1	FALSE	110.873	94.9259	0.22404	0.60261	0.9191	FALSE
100136888	NC_015439.3	-	37464911	37470151	1404	0	0	0	0	0	0	0	0	0	0	0	0	0	0	0	0	0	0	0	0	0	0	0	NA	NA	NA	NA	0	0	NA	NA	NA	NA
100147714	NC_015441.3	-	39105435	39147198	3736	383	331	385	326	344	288	295	352	331	13.0629	11.1516	11.5538	10.5929	11.625	12.6614	12.1198	11.7513	10.7116	11.9228	11.6264	11.5276	337.742	343.876	-0.025966	0.95462	1	FALSE	336.211	350.783	-0.061213	0.80483	1	FALSE
100147715	NC_015441.3	+	57910032	57925995	2588	1191	1345	1556	824	1196	678	460	1329	614	60.3184	67.2864	69.338	39.7578	60.015	44.2604	28.0625	65.8819	29.5046	65.6476	48.0111	41.1497	1251.94	953.79	0.39242	0.025094	0.16391	FALSE	1245.76	840.466	0.56777	0.12667	0.36634	FALSE
100147716	NC_015447.3	+	60945195	60948691	2277	3	1	1	8	8	4	1	2	5	0.180486	0.0594278	0.0529354	0.458532	0.476874	0.310192	0.0724692	0.117776	0.285414	0.0976165	0.415199	0.158553	1.56996	6.94481	-2.1452	0.080109	0.36181	FALSE	1.56545	2.74183	-0.80856	0.69497	0.97647	FALSE
100147717	NC_015443.3	-	27228196	27228937	742	1	0	0	0	1	0	0	0	0	0.171729	0	0	0	0.170151	0	0	0	0	0.0572432	0.0567172	0	0.323238	0.326444	-0.014243	1	1	FALSE	0.323143	0	Inf	1	1	FALSE
100147719	NC_015442.3	+	6934494	6935243	750	5333	5210	5731	3887	4242	3055	3218	3482	2767	906.065	874.364	856.725	629.157	714.084	669.032	658.574	579.054	446.046	879.051	670.757	561.225	4998.35	3979.25	0.32896	0.043714	0.24184	FALSE	4974.89	3427.68	0.53743	0.0038485	0.025275	UP
100147720	NC_015438.3	-	4316320	4318146	846	86	109	123	160	152	115	154	198	271	12.9532	16.2171	16.3007	22.9591	22.6836	22.3267	27.9402	29.1908	38.7285	15.157	22.6565	31.9532	97.1817	151.684	-0.64231	0.012649	0.10016	FALSE	96.6879	220.371	-1.1885	1.01e-05	0.00016734	DOWN
100147721	NC_015444.3	+	59867357	59871601	2015	2	2	0	3	3	3	3	4	10	0.126475	0.124931	0	0.180739	0.187969	0.244536	0.228521	0.247592	0.600008	0.083802	0.204415	0.358707	1.2818	3.26429	-1.3486	0.47001	0.92275	FALSE	1.27667	5.90223	-2.2089	0.1309	0.3744	FALSE
100147722	NC_015448.3	-	4848801	4855528	1839	5356	5381	6964	3845	3985	2816	2889	4339	4557	371.114	368.296	424.57	253.817	273.581	251.506	241.127	294.279	299.591	387.993	259.634	278.332	5408.53	3776.68	0.51812	0.0014454	0.019154	UP	5382.48	4168.88	0.36861	0.061174	0.21809	FALSE
100147723	NC_015438.3	+	13023	15023	1531	535	562	503	129	183	49	88	168	78	44.5274	46.2037	36.8354	10.2287	15.0909	5.25675	8.82241	13.6863	6.15958	42.5222	10.1921	9.55609	493.599	122.793	2.0071	1.73e-16	3.18e-14	UP	491.275	118.866	2.0472	9.06e-17	1.05e-14	UP
100147724	NC_015446.3	-	16995474	17018905	1243	632	728	747	637	621	512	507	670	597	67.7305	77.0665	70.4386	65.0374	65.9401	70.7269	65.4494	70.2821	60.705	71.7452	67.2348	65.4788	646.636	632.895	0.030987	0.82819	1	FALSE	643.464	633.943	0.021505	0.92064	1	FALSE
100147725	NC_015440.3	+	71279816	71285356	1375	697	762	758	450	577	324	245	402	341	64.592	69.7538	61.8072	39.7297	52.9801	38.7025	27.3491	36.4649	29.9836	65.3843	43.8041	31.2659	681.556	475.663	0.51889	0.0065794	0.061706	FALSE	678.274	349.897	0.95494	1.65e-05	0.00025695	UP
100147726	NC_015446.3	-	70618672	70621257	1822	445	511	594	692	529	517	594	775	843	31.9276	36.2154	37.4987	47.3008	37.6056	47.8128	51.3361	54.4265	57.3874	35.2139	44.2397	54.3833	474.022	622.754	-0.39371	0.042716	0.23834	FALSE	471.673	786.873	-0.73834	0.00047912	0.0045591	DOWN
100147727	NC_015439.3	-	38430029	38433658	1114	0	4	0	22	8	11	78	88	22	0	0.45195	0	2.39741	0.90666	1.62183	10.747	9.85256	2.38764	0.15065	1.64197	7.66242	1.27066	14.528	-3.5152	0.00037424	0.0065916	DOWN	1.26077	69.3807	-5.7822	1.53e-05	0.00024101	DOWN
100147728	NC_015442.3	-	65186409	65191347	2352	526	452	565	502	468	379	317	488	435	28.4969	24.1889	26.9329	25.9103	25.1216	26.4666	20.6872	25.8782	22.3606	26.5396	25.8329	22.9753	473.267	481.006	-0.0234	0.92944	1	FALSE	471.107	439.912	0.098841	0.69025	0.97381	FALSE
100191110	NC_015438.3	+	97761759	97765336	1450	432	656	677	506	388	319	275	488	220	37.9634	56.9445	52.3471	42.3631	33.7834	36.1343	29.1101	41.9762	18.3437	49.085	37.4269	29.81	539.336	429.778	0.32759	0.11748	0.45934	FALSE	536.483	351.217	0.61117	0.059416	0.21329	FALSE
100191111	NC_015438.3	+	94321306	94322137	832	8	6	19	2831	1441	1593	3839	5284	3004	1.22522	0.907703	2.56037	413.069	218.666	314.477	708.23	792.12	436.524	1.56443	315.404	645.625	9.86099	2081.93	-7.722	5.74e-26	2.14e-23	DOWN	9.81199	4369.16	-8.7986	2.96e-38	1.44e-35	DOWN
100191112	NC_015438.3	+	85431904	85433880	1407	40	71	113	90	73	32	48	40	53	3.62255	6.35156	9.00444	7.76522	6.55041	3.73553	5.23633	3.54583	4.55422	6.32618	6.01706	4.44546	67.4157	66.8596	0.011949	0.98264	1	FALSE	67.0377	51.0109	0.39417	0.31412	0.65516	FALSE
100191113	NC_015440.3	+	62019678	62030368	1578	372	374	419	414	390	344	439	503	455	31.496	31.2789	31.214	33.3941	32.7166	37.5421	44.7721	41.6853	36.5516	31.3296	34.5509	41.003	357.454	411.838	-0.20432	0.33352	0.80036	FALSE	355.757	502.615	-0.49856	0.027594	0.12043	FALSE
100191114	NC_015438.3	+	308945	312434	1503	714	1417	618	397	626	352	292	910	375	75.0662	147.158	57.1687	39.7643	65.2096	47.702	36.9794	93.6463	37.4077	93.1309	50.892	56.0111	855.559	486.93	0.81315	0.17053	0.57079	FALSE	850.903	550.848	0.62734	0.37674	0.72596	FALSE
100191115	NC_015443.3	-	44843826	44845798	885	20	20	14	13	20	2	0	6	7	2.9982	2.9616	1.84664	1.85665	2.97064	0.386463	0	0.880408	0.99566	2.60215	1.73792	0.625356	16.7742	11.5905	0.53331	0.53535	0.96465	FALSE	16.6983	4.32361	1.9494	0.028953	0.12516	FALSE
100191116	NC_015439.3	+	52262535	52268410	2804	49	63	111	47	44	47	25	21	32	2.33062	2.95995	4.64539	2.12976	2.07357	2.88152	1.43234	0.977684	1.44414	3.31199	2.36162	1.28472	67.2184	50.1612	0.42228	0.2115	0.64317	FALSE	66.8628	28.0779	1.2518	0.0043773	0.027921	UP
100191117	NC_015444.3	-	56462063	56481029	2287	132	138	223	135	128	95	109	103	84	8.22488	8.49379	12.226	8.01394	7.90235	7.63004	8.18112	6.28197	4.96613	9.64822	7.84878	6.47641	149.521	127.008	0.23543	0.31792	0.78432	FALSE	148.776	107.885	0.46365	0.075781	0.25509	FALSE
100191118	NC_015448.3	-	55460320	55466741	769	38	29	29	8	16	13	21	16	12	6.2966	4.74665	4.22809	1.2629	2.62684	2.7766	4.19153	2.59505	1.88663	5.09045	2.22211	2.89107	29.6902	13.5163	1.1353	0.026354	0.16984	FALSE	29.564	18.1148	0.70667	0.17135	0.44816	FALSE
100191119	NC_015448.3	-	55372920	55385673	2929	269	230	300	259	287	150	171	249	264	12.1291	10.244	11.902	11.1259	12.8218	8.71798	9.2876	10.9895	11.2944	11.4251	10.8885	10.5238	244.789	242.998	0.010592	0.95348	1	FALSE	243.668	242.242	0.0084643	0.99557	1	FALSE
100191121	NC_015439.3	-	51105222	51108066	1826	254	214	211	43	104	78	34	88	75	17.7248	14.7513	12.9555	2.85873	7.19072	7.01602	2.85797	6.01082	4.96583	15.1439	5.68849	4.61154	209.708	82.1009	1.3529	2e-06	7.93e-05	UP	208.784	68.4936	1.608	5.29e-08	1.65e-06	UP
100191123	NC_015438.3	+	78605039	78608308	1150	11	13	7	9	7	1	4	14	4	1.21883	1.42286	0.682453	0.950058	0.768493	0.142823	0.533878	1.51839	0.420527	1.10805	0.620458	0.824263	9.66334	5.62005	0.78194	0.47605	0.92662	FALSE	9.61786	7.68332	0.32399	0.8017	1	FALSE
100191124	NC_015441.3	-	976044	982052	1166	37	39	45	28	34	20	31	46	24	4.20576	4.379	4.50069	3.0322	3.82924	2.93036	4.24459	5.11804	2.58844	4.36182	3.26393	3.98369	37.065	28.9054	0.35872	0.42103	0.88024	FALSE	36.886	36.311	0.022664	0.96126	1	FALSE
100191125	NC_015442.3	-	32686	50881	4757	2773	2928	3316	2601	2335	1821	1738	2312	2397	75.0679	78.2966	78.9846	67.0813	62.63	63.5422	56.6742	61.2626	61.5681	77.4497	64.4179	59.835	2763.51	2400.11	0.2034	0.21774	0.65166	FALSE	2750.18	2294.19	0.26154	0.1862	0.47344	FALSE
100191126	NC_015443.3	+	525934	529124	1799	342	482	480	639	556	601	406	1012	1029	24.2239	33.7234	29.9145	43.1197	39.0196	54.8706	34.6397	70.1619	69.1538	29.2873	45.67	57.9851	399.302	651.479	-0.70624	0.0035667	0.038493	DOWN	397.234	849.027	-1.0958	0.005615	0.034134	DOWN
100191127	NC_015438.3	+	81241096	81247917	1734	5843	6273	6155	3473	3618	2428	2158	4152	3329	429.374	455.347	397.971	243.143	263.426	229.983	191.021	298.648	232.111	427.564	245.517	240.594	5620.69	3366.5	0.7395	8.96e-06	0.00028511	UP	5593.81	3394.13	0.72079	0.00030623	0.0031262	UP
100191128	NC_015444.3	-	261500	264497	1380	1513	1988	1869	1116	1349	809	653	793	871	139.704	181.323	151.846	98.1727	123.416	96.2867	72.6296	71.6714	76.3081	157.624	105.959	73.5364	1648.72	1155.3	0.51308	0.0033204	0.036449	UP	1640.38	826.855	0.98833	1.09e-06	2.42e-05	UP
100191129	NC_015449.3	+	64603202	64605242	1623	262	269	276	117	130	23	5	5	10	20.5699	20.8617	19.0661	8.75131	10.1126	2.32759	0.472858	0.384241	0.744926	20.1659	7.06384	0.534008	248.133	90.1919	1.46	6.64e-07	2.95e-05	UP	246.958	7.07411	5.1256	1.39e-40	7.73e-38	UP
100191131	NC_015444.3	-	55484780	55492919	4547	412	375	407	282	339	215	201	225	206	12.1104	10.8882	10.5263	7.89706	9.87302	8.14603	7.11683	6.47359	5.74526	11.175	8.63871	6.44523	367.31	295.971	0.31154	0.13291	0.49367	FALSE	365.628	227.582	0.68399	0.0032872	0.02229	UP
100191133	NC_015444.3	+	65181274	65185685	1526	165	191	240	175	157	108	121	159	177	13.7777	15.7541	17.6331	13.9216	12.9893	11.6243	12.1706	12.9955	14.0233	15.7217	12.845	13.0631	181.828	155.061	0.22974	0.33951	0.80672	FALSE	180.919	162.413	0.15568	0.55889	0.88656	FALSE
100191134	NC_015444.3	+	65185934	65189706	1347	45	51	70	40	46	41	45	44	61	4.2664	4.77625	5.83944	3.61299	4.32114	5.0105	5.13917	4.08324	5.48735	4.9607	4.31488	4.90325	50.5275	45.9225	0.13787	0.64146	1	FALSE	50.2741	53.7401	-0.096184	0.85014	1	FALSE
100191135	NC_015447.3	-	1763210	1769951	1456	209	204	219	221	188	150	114	183	188	18.2908	17.6354	16.8638	18.4262	16.3018	16.921	12.0178	15.6762	15.6109	17.5967	17.2164	14.435	194.246	198.457	-0.030942	0.88511	1	FALSE	193.337	171.154	0.17582	0.55558	0.88425	FALSE
100191136	NC_015444.3	-	3593984	3596939	399	111	114	113	135	122	90	116	156	130	35.4486	35.9623	31.7525	41.074	38.6035	37.0481	44.6236	48.7645	39.3915	34.3878	38.9085	44.2599	104.025	122.85	-0.23996	0.34527	0.81293	FALSE	103.534	143.77	-0.47365	0.097623	0.30605	FALSE
100191137	NC_015444.3	-	1494896	1496747	1321	667	352	400	250	314	236	103	180	144	64.3386	33.5394	33.9492	22.9743	30.01	29.3431	11.9678	16.995	13.1793	43.9424	27.4425	14.0474	440.451	286.757	0.61915	0.14945	0.52969	FALSE	438.815	150.992	1.5391	0.0047945	0.030056	UP
100191138	NC_015440.3	+	8790527	8795167	1662	4	10	8	4	5	3	7	8	10	0.306675	0.757329	0.539674	0.292169	0.379821	0.296474	0.646468	0.600359	0.727446	0.534559	0.322821	0.658091	6.73027	4.23884	0.66699	0.55883	0.97739	FALSE	6.69111	8.9154	-0.41405	0.69162	0.97416	FALSE
100240705	NC_015439.3	-	42903482	42906425	1982	0	0	0	0	1	0	0	0	1	0	0	0	0	0.0751502	0	0	0	0.0719652	0	0.0250501	0.0239884	0	0.326444	#NAME?	0.97349	1	FALSE	0	0.330765	#NAME?	0.97801	1	FALSE
100271699	NC_015449.3	+	67372319	67377385	1345	0	1	0	0	6	5	0	1	4	0	0.121144	0	0	0.72908	0.790408	0	0.120043	0.465453	0.0403812	0.506496	0.195165	0.317664	4.15862	-3.7105	0.092051	0.39522	FALSE	0.315193	1.65777	-2.3949	0.52055	0.85898	FALSE
100271890	NC_015438.3	+	96638176	96639430	1255	1108	1269	1501	598	645	299	375	773	316	112.498	127.272	134.094	57.8446	64.8867	39.1313	45.8635	76.8223	30.4421	124.621	53.9542	51.0427	1185.42	534.467	1.1492	4.54e-10	3.56e-08	UP	1179.54	520.22	1.181	3.97e-06	7.33e-05	UP
100301908	NC_015438.3	-	81749570	81751152	1583	1088	1656	1568	1369	1598	1183	1093	1626	1255	87.5784	131.673	111.055	104.985	127.449	122.744	105.979	128.112	95.8505	110.102	118.393	109.981	1320.83	1482.52	-0.16661	0.38089	0.8478	FALSE	1313.87	1416.86	-0.10887	0.58431	0.90742	FALSE
100301918	NC_015444.3	-	66395357	66398603	2203	162	546	286	332	398	294	332	524	344	9.37021	31.1956	14.5554	18.2949	22.8091	21.9194	23.1315	29.6666	18.8789	18.3737	21.0078	23.8923	306.628	366.074	-0.25564	0.60467	1	FALSE	304.761	428.14	-0.49041	0.30464	0.64372	FALSE
100301919	NC_015443.3	-	35268349	35271533	1865	187	180	238	198	183	138	111	151	175	12.7765	12.1481	14.3077	12.8882	12.3883	12.1534	9.13532	10.0983	11.3446	13.0774	12.4766	10.1928	184.88	184.147	0.0057323	0.97785	1	FALSE	183.999	154.888	0.24848	0.3625	0.71	FALSE
100301920	NC_015443.3	+	1173400	1179249	2181	591	812	558	339	431	263	236	377	313	34.5287	46.8615	28.6847	18.869	24.9495	19.806	16.6087	21.5594	17.3508	36.6917	21.2082	18.5063	606.659	365.458	0.73118	0.011154	0.091571	FALSE	603.615	328.5	0.87773	0.0028155	0.019679	UP
100301921	NC_015442.3	+	63804561	63809545	2082	952	1073	1394	816	892	605	555	669	652	58.2646	64.8687	75.0679	47.579	54.0908	47.7278	40.9159	40.0772	37.8616	66.0671	49.7992	39.6182	1042.5	819.858	0.3466	0.04565	0.24907	FALSE	1037.31	671.893	0.62654	0.0019497	0.014591	UP
100301922	NC_015443.3	-	35260403	35267550	2172	117	201	181	250	168	179	204	320	261	7.16756	12.1632	9.75635	14.5909	10.1973	14.1347	15.0538	19.1884	15.1708	9.69571	12.9743	16.471	152.817	214.016	-0.48591	0.079528	0.36019	FALSE	151.991	278.827	-0.87539	0.00044338	0.0042642	DOWN
100301923	NC_015447.3	-	59741894	59745366	1875	157	197	218	114	120	59	53	82	95	10.6696	13.2245	13.0355	7.3809	8.08015	5.1683	4.33865	5.45462	6.12568	12.3099	6.87645	5.30631	174.932	101.802	0.78102	0.0025056	0.029747	UP	174.046	81.0537	1.1025	0.00016357	0.001834	UP
100301924	NC_015439.3	-	50774888	50782517	4168	2204	1647	1666	2110	2302	1656	1652	2226	1638	67.3803	49.7373	44.8146	61.4554	69.7296	65.2573	60.8362	66.6115	47.5136	53.9774	65.4808	58.3204	1706.39	2158.8	-0.33928	0.044095	0.24319	FALSE	1699.19	1978.35	-0.21946	0.32464	0.66744	FALSE
100301925	NC_015439.3	+	46097436	46099198	1763	6	10	16	8	10	4	3	8	0	0.433658	0.713943	1.01751	0.550863	0.716122	0.372653	0.261185	0.565965	0	0.721705	0.546546	0.275717	9.63742	7.59769	0.34308	0.72666	1	FALSE	9.584	3.93342	1.2848	0.20858	0.51051	FALSE
100301926	NC_015443.3	-	38304149	38305522	1197	56	95	102	469	333	368	517	784	468	5.96132	9.98954	9.55385	47.5647	35.1228	50.4952	66.2943	81.6909	47.2698	8.50157	44.3942	65.085	77.103	421.482	-2.4506	6.76e-15	1.04e-12	DOWN	76.6836	633.617	-3.0466	5.51e-13	4.3e-11	DOWN
100301927	NC_015440.3	-	71586847	71589167	1383	126	1885	284	162	312	143	127	716	230	11.6091	171.556	23.0233	14.22	28.4821	16.9828	14.0949	64.5718	20.1065	68.7294	19.895	32.9244	719.779	216.878	1.7307	0.37031	0.83888	FALSE	714.609	368.888	0.95397	0.5942	0.91242	FALSE
100301928	NC_015444.3	+	51347722	51349445	1724	30	671	139	277	717	113	61	231	188	2.21734	48.9893	9.03961	19.5051	52.5075	10.7656	5.43091	16.7119	13.1842	20.0821	27.5927	11.7757	262.129	372.88	-0.50843	0.61236	1	FALSE	260.224	165.035	0.65698	0.68197	0.96959	FALSE
100301929	NC_015440.3	-	65325930	65333448	1795	2872	3139	3592	2944	2646	1824	1785	2548	2426	203.877	220.112	224.359	199.104	186.108	166.9	152.635	177.046	163.402	216.116	184.037	164.361	2940.53	2613.28	0.17021	0.33168	0.7986	FALSE	2926.18	2402.44	0.28452	0.15	0.41032	FALSE
100301930	NC_015449.3	-	67062030	67067036	1303	716	804	956	834	873	591	586	1056	770	71.1662	78.9376	83.6069	78.9739	85.9737	75.7175	70.16	102.737	72.6164	77.9036	80.2217	81.8378	756.991	813.286	-0.10349	0.55764	0.97636	FALSE	753.255	853.431	-0.18014	0.35757	0.70329	FALSE
100301931	NC_015446.3	-	64425975	64433012	2226	361	329	420	470	441	390	459	556	507	20.6648	18.6032	21.1542	25.6318	25.0123	28.7764	31.6495	31.1531	27.5369	20.1407	26.4735	30.1132	339.886	466.739	-0.45757	0.023483	0.15635	FALSE	338.3	545.926	-0.6904	0.0020286	0.015087	DOWN
100301932	NC_015443.3	-	48411762	48416262	978	583	586	615	439	413	348	500	562	572	76.5065	75.9616	71.0114	54.8847	53.6995	58.8649	79.037	72.1886	71.2211	74.4932	55.8164	74.1489	548.388	429.147	0.35372	0.056041	0.28792	FALSE	545.803	586.595	-0.10398	0.64466	0.94744	FALSE
100301933	NC_015441.3	-	63430779	63432460	1067	396	445	455	378	388	259	257	344	282	47.2911	52.4942	47.8101	43.0064	45.91	39.8687	36.9699	40.2111	31.9534	49.1985	42.9283	36.3781	397.939	362.206	0.13574	0.52228	0.95594	FALSE	396.001	315.991	0.32562	0.15066	0.41162	FALSE
100301934	NC_015444.3	+	65615837	65618073	1311	5	7	5	2	0	1	0	0	0	0.485977	0.672065	0.427602	0.185197	0	0.125284	0	0	0	0.528548	0.103493	0	5.25276	1.08331	2.2776	0.14335	0.51745	FALSE	5.22619	0	Inf	0.025922	0.11482	FALSE
100301935	NC_015446.3	-	71517414	71527412	2018	495	543	575	2655	2100	2549	4489	4677	2997	31.8719	34.5358	32.5757	162.864	133.972	211.554	348.164	294.763	183.093	32.9945	169.463	275.34	494.98	2661.08	-2.4266	1.17e-10	1.01e-08	DOWN	492.58	4435.75	-3.1707	3.86e-10	1.86e-08	DOWN
100301936	NC_015438.3	-	1128465	1139186	2890	0	11	3	0	1	0	0	0	3	0	0.479083	0.116385	0	0.0436859	0	0	0	0.125503	0.198489	0.014562	0.0418344	4.34206	0.326444	3.7335	0.22914	0.669	FALSE	4.3096	0.992295	2.1187	0.39984	0.75009	FALSE
100301938	NC_015445.3	-	52696235	52700675	1989	296	277	402	259	249	197	209	254	280	21.9798	20.3179	26.2652	18.3226	18.3198	18.8558	18.6943	18.4615	19.7275	22.8543	18.4994	18.9611	297.27	251.273	0.24252	0.22135	0.65725	FALSE	295.851	265.114	0.15826	0.4891	0.8305	FALSE
100301939	NC_015444.3	+	68105778	68111708	1655	338	338	411	699	505	530	493	817	777	28.6936	28.3434	30.6996	56.533	42.4767	57.9952	50.4134	67.888	62.5853	29.2455	52.3349	60.2956	332.767	622.891	-0.90447	9.71e-06	0.00030562	DOWN	331.177	736.823	-1.1537	7.7e-08	2.3e-06	DOWN
100301940	NC_015439.3	+	44150194	44162779	1619	283	287	349	269	279	221	186	217	257	24.1209	24.1633	26.1732	21.8432	23.5615	24.2799	19.0964	18.1038	20.7837	24.8191	23.2282	19.328	281.268	274.843	0.033338	0.83232	1	FALSE	279.918	235.495	0.24931	0.29901	0.63607	FALSE
100301941	NC_015443.3	+	47997727	48001109	1968	31	38	39	30	30	16	26	31	20	2.06057	2.49504	2.28094	1.89979	1.97578	1.37086	2.08176	2.01693	1.26136	2.27885	1.74881	1.78669	33.1124	26.483	0.3223	0.52174	0.95579	FALSE	32.947	27.8744	0.2412	0.60184	0.9186	FALSE
100301942	NC_015439.3	-	50763432	50765127	538	18	16	47	6	14	10	26	12	18	4.26323	3.74329	9.79463	1.35386	3.28538	3.05291	7.41773	2.78196	4.04503	5.93372	2.56405	4.74824	24.1824	10.9001	1.1496	0.093709	0.3993	FALSE	24.0585	20.8534	0.20626	0.66119	0.95996	FALSE
100301943	NC_015439.3	+	50157760	50160745	858	540	649	1017	830	802	649	765	714	611	80.1965	95.208	132.894	117.435	118.012	124.238	136.853	103.792	86.0965	102.766	119.895	108.914	668.101	814.341	-0.28557	0.19921	0.62449	FALSE	664.657	761.295	-0.19585	0.61801	0.93117	FALSE
100301944	NC_015443.3	+	42550599	42552491	1564	307	1139	1044	830	1342	829	504	1282	1197	25.0121	91.6649	74.8404	64.4239	108.332	87.0592	49.4622	102.236	92.5314	63.8391	86.6049	81.4098	756.072	1069.82	-0.50077	0.28301	0.74312	FALSE	751.392	1035.99	-0.46337	0.3342	0.67859	FALSE
100301945	NC_015439.3	+	31525939	31536745	3336	1199	973	1150	1074	982	690	618	810	750	45.88	36.7777	38.7192	39.1531	37.2312	34.0331	28.4855	30.3384	27.2301	40.459	36.8058	28.6847	1021.62	969.626	0.07536	0.72156	1	FALSE	1017.08	777.872	0.38683	0.061751	0.21945	FALSE
100301981	NC_015440.3	+	7757716	7768912	2528	960	1153	1422	566	723	333	238	371	352	51.7455	61.39	67.4411	29.0653	38.6127	23.1363	15.4529	19.5739	18.0023	60.1922	30.2714	17.6764	1078.41	564.596	0.93361	5.38e-06	0.0001869	UP	1072.97	340.229	1.657	1.55e-14	1.42e-12	UP
100303774	NC_015449.3	-	63019379	63024293	899	1063	1072	1215	959	930	625	657	823	789	165.386	164.751	166.328	142.148	143.364	125.341	123.129	125.334	116.473	165.488	136.951	121.645	1027.48	887.06	0.212	0.24978	0.69974	FALSE	1022.59	811.448	0.33366	0.10081	0.3125	FALSE
100313501	NC_015438.3	+	84183259	84186993	2225	11	14	13	8	8	4	10	3	0	0.629958	0.791979	0.655067	0.436481	0.453941	0.295275	0.689842	0.168168	0	0.692335	0.395232	0.286003	11.6765	6.94481	0.7496	0.37977	0.84719	FALSE	11.618	5.18995	1.1626	0.15471	0.41845	FALSE
100313952	NC_015440.3	-	60718454	60734108	3933	1685	1554	1647	2005	1828	1458	1673	1639	2211	54.5915	49.7328	46.9507	61.8865	58.6802	60.8878	65.2908	51.9765	67.9668	50.425	60.4849	61.7447	1503.72	1883.18	-0.32463	0.053092	0.27764	FALSE	1496.83	1980.2	-0.40374	0.041113	0.16322	FALSE
100316872	NC_015438.3	-	75167757	75172219	2063	0	0	2	188	91	172	122	379	379	0	0	0.108693	11.0628	5.56906	13.6939	9.07696	22.9135	22.2112	0.0362311	10.1086	18.0672	0.565169	165.857	-8.197	6.56e-13	8.07e-11	DOWN	0.561652	303.282	-9.0768	6.12e-15	6.06e-13	DOWN
100316873	NC_015442.3	+	63659092	63662403	1545	817	904	816	510	567	315	272	435	270	67.3818	73.6471	59.2153	40.0726	46.3334	33.4872	27.0222	35.1166	21.1284	66.7481	39.9644	27.7557	781.842	487.738	0.68077	0.00035827	0.0063754	UP	778.096	348.76	1.1577	1.11e-07	3.2e-06	UP
100316874	NC_015446.3	-	69111443	69116244	1864	1811	1639	1723	1421	1391	927	1017	1408	1246	123.8	110.675	103.636	92.5452	94.2152	81.6828	83.7442	94.2125	80.8172	112.704	89.481	86.258	1592.93	1319.04	0.2722	0.13202	0.49181	FALSE	1585.68	1309.1	0.27652	0.17661	0.45701	FALSE
100316875	NC_015449.3	-	2025281	2028981	972	677	221	36	85	252	227	164	599	157	88.7506	28.6182	4.15249	10.6159	32.7321	38.358	25.8975	76.8621	19.5283	40.5071	27.2354	40.7626	299.209	209.483	0.51432	0.65843	1	FALSE	298.535	321.068	-0.10498	0.85854	1	FALSE
100316877	NC_015445.3	+	8729868	8732054	2187	169	246	306	49	75	64	33	71	97	9.84661	14.158	15.6872	2.7199	4.32964	4.80649	2.31603	4.04913	5.36234	13.2306	3.95201	3.90917	219.243	68.4041	1.6804	9.7e-08	5.21e-06	UP	218.081	69.6618	1.6464	1.82e-06	3.77e-05	UP
100316879	NC_015440.3	-	5101564	5109368	2537	668	1265	1186	801	1015	735	525	955	1158	34.0748	63.7403	53.231	38.9265	51.2995	48.3272	32.2587	47.6829	56.0464	50.3487	46.1844	45.3293	952.913	912.385	0.062702	0.77923	1	FALSE	947.638	922.429	0.038898	0.97203	1	FALSE
100316880	NC_015447.3	+	61255688	61258686	1293	318	295	349	205	277	138	68	83	62	31.3384	28.717	30.2621	19.2469	27.0471	17.5298	8.07217	8.00629	5.79729	30.1059	21.2746	7.29191	295.122	217.084	0.44306	0.046932	0.25439	FALSE	293.75	76.7519	1.9363	5.83e-13	4.52e-11	UP
100316881	NC_015439.3	-	41094765	41104854	3787	183	200	242	174	182	117	164	163	180	6.54278	7.06331	7.6129	5.92676	6.44723	5.39194	7.06295	5.70429	6.10614	7.07299	5.92198	6.29112	191.071	166.861	0.19546	0.4146	0.87561	FALSE	190.134	182.743	0.057199	0.77513	1	FALSE
100316882	NC_015439.3	+	45313386	45330559	4049	514	585	679	401	456	317	286	378	393	16.1757	18.1854	18.8016	12.0227	14.2186	12.859	10.8417	11.6438	11.7348	17.7209	13.0334	11.4068	543.852	417.322	0.38206	0.041091	0.23233	FALSE	541.164	376.225	0.52447	0.017261	0.083962	FALSE
100316883	NC_015445.3	-	519527	547550	1059	287	333	265	244	261	191	191	214	146	34.533	39.5789	28.0558	27.9705	31.116	29.6233	27.6833	25.204	16.6682	34.0559	29.5699	23.1852	273.436	247.726	0.14246	0.52388	0.957	FALSE	272.12	199.869	0.44519	0.061526	0.21899	FALSE
100316884	NC_015445.3	+	530773	557531	1148	350	359	304	329	279	238	226	189	169	43.2992	43.8706	33.0909	38.7761	34.1985	37.9522	33.6784	22.8863	19.8372	40.0869	36.9756	25.4673	313.08	301.622	0.053789	0.8152	1	FALSE	311.625	213.759	0.54383	0.023509	0.10672	FALSE
100316887	NC_015440.3	+	54039202	54044958	3739	96	135	157	597	248	307	290	626	763	3.33678	4.63508	4.80153	19.7691	8.54081	13.7544	12.1419	21.2977	25.1631	4.2578	14.0215	19.5342	118.281	408.067	-1.7866	0.0013824	0.018515	DOWN	117.662	583.291	-2.3096	4.35e-06	7.95e-05	DOWN
100316888	NC_015449.3	-	61716911	61718880	882	87	93	118	168	86	88	114	183	173	13.1349	13.8694	15.6752	24.1642	12.8646	17.1252	20.732	27.0433	24.7819	14.2265	18.0513	24.1858	91.0094	120.832	-0.40892	0.20018	0.62524	FALSE	90.5638	166.193	-0.87585	0.0019047	0.014319	DOWN
100316889	NC_015438.3	-	85096625	85102796	3717	297	248	247	333	305	378	204	292	280	10.1815	8.39798	7.45035	10.8757	10.3597	16.7031	8.42398	9.7981	9.10746	8.67662	12.6462	9.10985	244.581	372.995	-0.60885	0.076399	0.35039	FALSE	243.505	275.74	-0.17936	0.41419	0.76389	FALSE
100316890	NW_020444325.1	+	107	2614	1009	741	767	753	615	755	444	474	542	558	93.5785	95.6798	83.6712	73.9928	94.4703	72.2751	72.1053	66.9977	66.8613	90.9765	80.2461	68.6547	695.953	639.643	0.12172	0.56197	0.9789	FALSE	692.664	564.387	0.29547	0.16072	0.42932	FALSE
100316891	NC_015439.3	-	48649664	48651199	1369	5	31	56	18	17	18	21	17	8	0.465388	2.85019	4.58624	1.59615	1.56778	2.15956	2.35448	1.54881	0.70651	2.63394	1.7745	1.5366	27.2885	19.2593	0.50274	0.48491	0.93338	FALSE	27.113	17.1264	0.66276	0.40762	0.75731	FALSE
100316892	NC_015446.3	+	66755640	66759637	2341	870	703	766	594	643	401	304	509	465	47.3551	37.7981	36.6859	30.8028	34.6776	28.1345	19.932	27.1187	24.015	40.613	31.205	23.6886	720.994	577.407	0.3204	0.097296	0.40857	FALSE	717.828	451.422	0.66916	0.0025344	0.018116	UP
100316893	NC_015449.3	-	66410640	66411655	1016	121	198	470	728	533	427	677	886	802	15.1754	24.5294	51.8652	86.9848	66.2328	69.0289	102.276	108.766	95.436	30.5234	74.0822	102.159	234.824	596.04	-1.3438	0.00025904	0.004904	DOWN	233.497	845.206	-1.8559	1.56e-13	1.27e-11	DOWN
100316894	NC_015440.3	+	71396191	71401778	2230	627	789	1154	938	714	579	992	943	592	39.5909	49.2121	64.1146	56.427	44.6701	47.1253	75.4519	58.283	35.4676	50.9725	49.4075	56.4009	779.409	789.554	-0.018657	0.97007	1	FALSE	775.371	926.678	-0.25718	0.59262	0.91134	FALSE
100316895	NC_015440.3	+	60423947	60425993	1776	49	152	254	229	114	94	467	350	132	3.51562	10.7725	16.0348	15.653	8.10404	8.69324	40.3602	24.5797	8.98592	10.1076	10.8168	24.642	135.9	152.234	-0.16375	0.79862	1	FALSE	135.073	356.287	-1.3993	0.13593	0.38439	FALSE
100316896	NC_015438.3	+	91368138	91373902	1101	354	302	367	339	324	232	286	278	286	40.9699	34.5251	37.3724	37.3782	37.1533	34.6097	39.8711	31.4926	31.4058	37.6225	36.3804	34.2565	314.069	316.889	-0.012895	0.92996	1	FALSE	312.644	307.363	0.024579	0.86133	1	FALSE
100316897	NC_015445.3	+	59425515	59431645	2015	399	324	400	437	437	363	416	444	558	25.2317	20.2389	22.2565	26.3276	27.3808	29.5889	31.6882	27.4827	33.4804	22.5757	27.7658	30.8838	344.929	442.939	-0.36081	0.072268	0.33912	FALSE	343.387	507.308	-0.56303	0.011156	0.059587	FALSE
100316898	NC_015447.3	-	1720006	1721811	1806	122	125	158	114	128	75	76	99	128	8.60777	8.71181	9.8087	7.66289	8.94812	6.82088	6.45915	6.83706	8.56888	9.04276	7.81063	7.28836	123.791	111.454	0.15147	0.59616	0.99827	FALSE	123.193	107.286	0.19945	0.52037	0.85878	FALSE
100316899	NC_015438.3	+	96932938	96940547	1668	729	736	734	745	891	616	444	738	668	55.6904	55.5389	49.3369	54.2208	67.4406	60.6571	40.857	55.1839	48.4186	53.5221	60.7728	48.1532	676.858	801.534	-0.24391	0.17084	0.57128	FALSE	673.679	653.817	0.043175	0.91894	1	FALSE
100316900	NC_015441.3	-	60945678	60948788	2645	1142	1221	1330	1592	1276	1255	1156	1294	1501	55.016	58.104	56.3765	73.0673	60.9066	77.9318	67.0829	61.0183	68.6099	56.4988	70.6352	65.5704	1132.84	1480.82	-0.38644	0.030885	0.18994	FALSE	1127.38	1413.47	-0.32627	0.10563	0.32262	FALSE
100316901	NC_015438.3	+	96202900	96207301	1638	1000	1210	1460	928	949	690	627	973	667	77.792	92.9795	99.9335	68.7764	73.1462	69.1882	58.7534	74.0885	49.2316	90.235	70.3703	60.6912	1120.18	911.891	0.2968	0.08201	0.36751	FALSE	1114.53	808.744	0.46268	0.021858	0.10086	FALSE
100316902	NC_015438.3	+	88113800	88117013	1559	944	1044	955	918	797	468	440	607	536	77.6049	84.7783	69.0787	71.898	64.9182	49.5919	43.5713	48.8437	41.8085	77.154	62.136	44.7412	906.646	761.377	0.25193	0.21917	0.6538	FALSE	902.297	564.635	0.67628	0.0013824	0.011008	UP
100322875	NC_015441.3	-	49983386	50002115	1896	210	232	253	180	177	124	132	165	156	14.1133	15.4016	14.9608	11.525	11.7862	10.7419	10.686	10.8542	9.94759	14.8252	11.351	10.4959	213.072	170.238	0.32378	0.16017	0.55181	FALSE	212.034	162.079	0.38759	0.13024	0.37312	FALSE
100322877	NC_015447.3	+	63664597	63669175	1680	168	153	175	127	120	103	70	144	109	12.7423	11.463	11.6789	9.17699	9.01803	10.0699	6.39541	10.6907	7.84421	11.9614	9.42163	8.3101	152.359	125.343	0.28159	0.24034	0.68565	FALSE	151.657	113.552	0.41746	0.16613	0.43949	FALSE
100462655	NC_015443.3	-	43105156	43112189	2832	82	86	58	48	72	54	44	54	84	3.68952	3.82227	2.29619	2.05757	3.20981	3.13182	2.38473	2.37822	3.58606	3.26932	2.79973	2.783	70.2145	62.7032	0.16323	0.60969	1	FALSE	69.8922	64.2762	0.12085	0.81982	1	FALSE
100462656	NC_015444.3	+	10338237	10385085	3809	490	489	564	447	444	358	333	432	485	16.5353	16.3002	16.7463	14.3708	14.8454	15.5721	13.5361	14.2693	15.5289	16.5273	14.9294	14.4448	473.102	446.24	0.084329	0.62577	1	FALSE	470.855	444.403	0.083414	0.72902	1	FALSE
100498663	NC_015444.3	-	6383471	6390468	3584	1673	1315	1541	985	1233	689	614	643	784	59.4808	46.1821	48.2066	33.3637	43.4345	31.5753	26.2954	22.3766	26.4472	51.2898	36.1245	25.0398	1393.97	1022.5	0.4471	0.017048	0.12372	FALSE	1387.85	731.547	0.92383	5.89e-06	0.0001035	UP
100500729	NC_015443.3	+	42800334	42810340	3338	1101	1057	1114	1105	845	696	667	1019	1242	42.0291	39.857	37.4172	40.1866	31.9602	34.2468	30.6704	38.075	44.9849	39.7677	35.4645	37.9101	1006.45	937.514	0.10237	0.5901	0.99494	FALSE	1001.78	1031.07	-0.041582	0.74046	1	FALSE
100505457	NC_015449.3	-	4931208	4934170	1770	161	154	170	109	108	84	70	96	91	11.5905	10.9512	10.7683	7.47582	7.70354	7.79476	6.07022	6.76472	6.21584	11.1033	7.65804	6.35026	149.001	107.276	0.47399	0.060568	0.30316	FALSE	148.306	91.5325	0.69622	0.017841	0.086073	FALSE
100505458	NC_015446.3	-	426166	428918	1003	104	121	129	84	122	89	90	127	112	13.2124	15.1845	14.4199	10.1668	15.3567	14.5742	13.7728	15.7926	13.5005	14.2722	13.3659	14.3553	108.507	106.005	0.033663	0.85803	1	FALSE	107.972	117.226	-0.11864	0.68888	0.97364	FALSE
100527965	NC_015440.3	+	69052429	69055507	1836	329	297	424	397	316	247	245	338	269	22.8335	20.361	25.892	26.2496	21.7297	22.0964	20.482	22.9613	17.7138	23.0288	23.3586	20.3857	320.507	339.534	-0.083197	0.68199	1	FALSE	318.996	304.66	0.066339	0.75238	1	FALSE
100527966	NC_015444.3	+	1755084	1757901	1896	0	0	0	1	0	0	6	1	1	0	0	0	0.0640276	0	0	0.485727	0.065783	0.0637666	0	0.0213425	0.205092	0	0.321661	#NAME?	0.97349	1	FALSE	0	3.17697	#NAME?	0.14191	0.39516	FALSE
100527967	NC_015441.3	-	1373838	1377554	2641	126	118	153	170	189	185	148	176	234	7.20616	6.66627	7.69925	9.26274	10.7099	13.6381	10.1959	9.85256	12.6979	7.19056	11.2036	10.9155	121.448	197.779	-0.70355	0.0052682	0.051955	FALSE	120.875	198.258	-0.71386	0.0074421	0.042864	DOWN
100527968	NC_015442.3	+	2482183	2485926	2722	1755	1600	1876	1676	1935	1471	1121	1408	1242	95.4859	85.9902	89.8087	86.8746	104.312	103.163	73.468	74.9838	64.116	90.4282	98.1164	70.856	1605.67	1818	-0.17917	0.31502	0.7801	FALSE	1598.25	1351.31	0.24214	0.21543	0.5214	FALSE
100527969	NC_015438.3	+	77478979	77481673	1077	179	164	132	86	125	56	77	78	57	21.1781	19.1666	13.7414	9.69367	14.6532	8.54022	10.9737	9.03297	6.39869	18.0287	10.9624	8.8018	147.258	93.1079	0.66137	0.032863	0.19867	FALSE	146.603	77.1918	0.9254	0.0016619	0.012765	UP
100527970	NC_015443.3	-	37702554	37707893	1617	62	40	60	14	17	18	10	11	18	4.88574	3.11362	4.16019	1.05105	1.32733	1.82835	0.949226	0.848466	1.34584	4.05319	1.40224	1.04784	49.7024	17.9726	1.4675	0.00046079	0.0078066	UP	49.4921	13.8214	1.8403	0.00022019	0.0023535	UP
100527971	NC_015447.3	-	62187751	62190510	1761	101	109	176	85	57	40	51	47	73	7.30821	7.79082	11.2054	5.85956	4.08653	3.73076	4.44519	3.32882	5.01182	8.76813	4.55895	4.26194	117.007	63.5481	0.88068	0.0044858	0.045965	UP	116.419	61.2249	0.92713	0.0031806	0.021765	UP
100527972	NC_015439.3	-	50654849	50659479	3413	15	13	13	12	6	0	5	4	6	0.85176	0.729183	0.64952	0.649178	0.337573	0	0.342001	0.222325	0.323266	0.743488	0.328917	0.295864	12.6518	5.8186	1.1206	0.22625	0.66493	FALSE	12.5954	5.41634	1.2175	0.16977	0.44523	FALSE
100527974	NC_015447.3	+	60325867	60328744	1785	318	282	358	168	173	111	100	101	183	22.7006	19.8851	22.4863	11.4255	12.2362	10.2137	8.59887	7.05724	12.3949	21.6906	11.2918	9.35035	293.536	159.353	0.88131	7.02e-05	0.0016875	UP	292.18	136.194	1.1012	1.62e-05	0.00025329	UP
100527976	NC_015441.3	-	54537419	54541018	1044	0	0	0	0	0	0	0	1	0	0	0	0	0	0	0	0	0.119468	0	0	0	0.0398226	0	0	NA	NA	NA	NA	0	0.334709	#NAME?	0.97801	1	FALSE
100527977	NC_015448.3	-	6495289	6511832	2637	51	63	45	45	44	29	43	26	41	2.46439	3.00709	1.91326	2.07161	2.1066	1.80628	2.50287	1.22974	1.87977	2.46158	1.99483	1.8708	49.2143	41.598	0.24256	0.56697	0.9822	FALSE	48.9746	40.2629	0.28258	0.46309	0.80607	FALSE
100529100	NC_015449.3	+	1026401	1035813	2624	63	53	89	82	60	44	35	49	37	3.09113	2.56874	3.84229	3.83308	2.91688	2.78277	2.0686	2.35329	1.72251	3.16739	3.17758	2.04813	62.3502	65.3225	-0.067185	0.83556	1	FALSE	62.0567	43.2894	0.51957	0.16763	0.44189	FALSE
100529102	NC_015449.3	+	1040553	1049091	2790	1	5	6	10	0	4	4	2	10	0.0479215	0.236683	0.252991	0.456549	0	0.24708	0.230899	0.0938131	0.454688	0.179199	0.234543	0.2598	3.60707	4.97657	-0.46433	0.76543	1	FALSE	3.58406	5.6514	-0.65701	0.63879	0.94593	FALSE
100529103	NC_015438.3	-	80657804	80660478	1893	63	91	92	123	66	59	73	87	154	4.24071	6.05071	5.44891	7.88788	4.40183	5.11915	5.91905	5.73219	9.83562	5.24678	5.80295	7.16229	75.2692	87.0691	-0.2101	0.49531	0.94034	FALSE	74.8765	110.614	-0.56295	0.10228	0.31559	FALSE
100529104	NC_015442.3	-	65413548	65423278	1991	490	549	619	577	503	395	399	563	582	33.1409	36.6781	36.8368	37.1792	33.7075	34.436	32.5066	37.2717	37.3486	35.5519	35.1076	35.709	507.704	523.596	-0.044468	0.82008	1	FALSE	505.212	547.961	-0.11718	0.56445	0.89147	FALSE
100529106	NC_015443.3	+	6570818	6572545	1065	117	80	143	325	189	232	462	377	264	13.9986	9.45489	15.0542	37.0458	22.4054	35.7796	66.5843	44.1513	29.97	12.8359	31.7436	46.9019	103.642	268.316	-1.3723	0.00013198	0.002851	DOWN	103.181	406.892	-1.9795	0.00060175	0.0055413	DOWN
100529127	NC_015443.3	+	2614488	2619975	2261	51	78	72	51	76	52	46	42	39	2.87421	4.3422	3.5703	2.73826	4.24378	3.77746	3.12275	2.31686	2.08543	3.59557	3.5865	2.50835	61.609	64.094	-0.057048	0.90874	1	FALSE	61.2848	46.2124	0.40725	0.2559	0.57885	FALSE
100529133	NC_015443.3	-	43736999	43741658	2275	0	0	3	0	2	4	0	1	5	0	0	0.152058	0	0.114152	0.29701	0	0.0563854	0.273286	0.0506859	0.137054	0.10989	0.847754	2.41285	-1.509	0.6461	1	FALSE	0.842478	1.98853	-1.239	0.68324	0.96985	FALSE
100529134	NC_015448.3	+	26479083	26514993	4714	1770	1717	2039	1676	1544	1189	1096	1426	1463	49.5146	47.4458	50.1881	44.6675	42.7955	42.8736	36.9319	39.0466	38.8318	49.0495	43.4455	38.2701	1693.75	1566.28	0.11288	0.50107	0.94441	FALSE	1685.75	1419.97	0.24753	0.21651	0.5227	FALSE
100529135	NC_015441.3	-	3108720	3114675	2416	307	385	352	451	425	401	376	613	531	16.1916	20.0576	16.335	22.6613	22.2091	27.2611	23.8875	31.6457	26.5723	17.5281	24.0439	27.3685	321.004	460.244	-0.51981	0.010355	0.086725	FALSE	319.405	538.2	-0.75276	0.00052785	0.0049428	DOWN
100529136	NC_015447.3	-	65193060	65195305	2246	0	0	0	0	0	0	0	0	0	0	0	0	0	0	0	0	0	0	0	0	0	0	0	NA	NA	NA	NA	0	0	NA	NA	NA	NA
100529137	NC_015448.3	-	54399270	54403764	2768	279	296	354	190	294	145	123	92	157	13.5743	14.2256	15.1544	8.80691	14.1727	9.09346	7.20857	4.38131	7.24763	14.3181	10.691	6.27917	284.247	220.889	0.36382	0.099818	0.41493	FALSE	282.866	134.209	1.0756	1.75e-05	0.00027066	UP
100529138	NC_015440.3	-	64873148	64877307	1575	3	0	2	1	1	3	2	4	4	0.242711	0	0.142371	0.077077	0.0801602	0.312851	0.194908	0.316761	0.307052	0.128361	0.156696	0.272907	1.53488	1.96808	-0.35866	1	1	FALSE	1.53108	3.49906	-1.1924	0.52542	0.86364	FALSE
100529139	NC_015446.3	+	71278153	71280405	1086	1099	832	914	826	964	493	363	514	373	128.949	96.4294	94.3601	92.3328	112.069	74.5614	51.3046	59.0317	41.5251	106.579	92.9878	50.6205	877.817	797.3	0.1388	0.63626	1	FALSE	874.049	447.361	0.96627	3.8e-05	0.00052282	UP
100529140	NC_015442.3	-	1607843	1612656	1748	202	200	205	154	185	153	178	264	210	15.6948	15.3498	14.0147	11.3994	14.2419	15.323	16.6593	20.0776	15.4813	15.0197	13.6548	17.4061	186.757	177.247	0.075401	0.69341	1	FALSE	185.883	232.332	-0.32179	0.19011	0.47993	FALSE
100534642	NC_015438.3	+	86232812	86238631	1700	190	179	255	390	292	355	368	566	680	14.2414	13.2532	16.8176	27.8498	21.6857	34.2986	33.226	41.5259	48.3606	14.7707	27.9447	41.0375	190.336	376.966	-0.98589	0.00085502	0.012623	DOWN	189.427	568.404	-1.5853	1.08e-10	5.69e-09	DOWN
100620057	NC_015439.3	+	36641340	36644984	2089	199	178	265	186	186	107	104	113	134	12.4974	11.0422	14.6432	11.1285	11.5737	8.66161	7.8674	6.94621	7.98463	12.7276	10.4546	7.59941	195.753	167.627	0.22379	0.36503	0.83403	FALSE	194.829	125.677	0.63248	0.01653	0.081049	FALSE
100736245	NC_015444.3	-	3079709	3101282	3770	1509	1841	1829	1861	1577	1490	1265	1912	2453	51.7582	62.375	55.1985	60.8125	53.5935	65.8755	52.2651	64.192	79.8308	56.4439	60.0939	65.4293	1589.43	1769	-0.15442	0.40993	0.87242	FALSE	1581.52	1980.84	-0.3248	0.10034	0.31141	FALSE
100736246	NC_015441.3	+	54567780	54570020	2241	149	140	184	121	120	83	64	62	86	8.47214	7.86325	9.20552	6.55464	6.7605	6.08321	4.38347	3.45066	4.63968	8.51364	6.46612	4.15794	144.631	114.614	0.3356	0.18813	0.60486	FALSE	143.947	75.987	0.92172	0.0019139	0.01437	UP
100736247	NC_015438.3	-	92182344	92184783	2317	649	618	764	456	535	303	236	296	311	35.6917	33.5721	36.9692	23.8916	29.1519	21.479	15.6338	15.9337	16.228	35.411	24.8408	15.9319	621.992	454.642	0.45216	0.018938	0.13385	FALSE	619.06	300.727	1.0416	2.59e-06	5.04e-05	UP
100736432	NC_015438.3	+	97436687	97437405	719	18699	20519	24631	15879	13949	9502	10482	12668	13059	3313.89	3592.06	3840.83	2681.02	2449.37	2170.62	2237.66	2197.51	2195.9	3582.26	2433.67	2210.36	19522.7	13842	0.4961	0.0025596	0.03019	UP	19426.9	12947.1	0.58542	0.0018445	0.013933	UP
100736433	NC_015443.3	-	47334073	47337037	2173	584	885	657	1484	1436	1137	4247	3189	1595	34.2454	51.2625	33.8983	82.9048	83.4323	85.9404	299.987	183.04	88.7427	39.802	84.0925	190.59	655.561	1446.39	-1.1417	7.8e-11	6.96e-09	DOWN	652.164	3372.68	-2.3706	0.0059852	0.035905	DOWN
100736435	NC_015444.3	-	2965852	2968120	813	571	529	717	3384	2642	2595	3208	3463	2932	89.4941	81.8995	98.8783	505.296	410.281	524.256	605.653	531.268	436.019	90.0906	479.944	524.313	555.226	3092.74	-2.4777	1.83e-29	8.65e-27	DOWN	552.604	3471.71	-2.6513	6.11e-26	1.6e-23	DOWN
100736436	NC_015438.3	+	96118592	96120619	1731	0	7	3	2	1	0	1	4	6	0	0.508999	0.194311	0.140262	0.0729361	0	0.0886712	0.288214	0.419069	0.234436	0.0710659	0.265318	3.0714	0.969766	1.6632	0.46606	0.92033	FALSE	3.04883	3.74201	-0.29556	0.86266	1	FALSE
100736437	NC_015443.3	+	3327738	3331440	993	300	363	410	331	276	191	173	227	234	38.4965	46.0122	46.2921	40.4654	35.0913	31.5923	26.7409	28.512	28.4904	43.6003	35.7163	27.9145	328.143	280.607	0.22578	0.29538	0.75774	FALSE	326.497	225.793	0.53207	0.025442	0.11332	FALSE
100736438	NC_015447.3	+	940369	943262	703	367	368	369	368	318	311	316	371	410	66.5211	65.8883	58.8496	63.5474	57.1099	72.6611	68.994	65.8219	70.5116	63.753	64.4395	68.4425	339.802	359.018	-0.07936	0.75449	1	FALSE	338.209	392.063	-0.21317	0.33898	0.6836	FALSE
100736439	NC_015449.3	+	3377697	3380456	558	414	401	493	373	338	254	297	453	390	94.5399	90.4536	99.057	81.1485	76.4755	74.7646	81.6962	101.255	84.5011	94.6835	77.4629	89.1507	400.518	342.075	0.22755	0.2509	0.7009	FALSE	398.621	404.941	-0.022694	0.90056	1	FALSE
100736441	NC_015445.3	-	57301654	57304416	1349	263	268	361	602	376	513	444	547	470	24.8423	25.0057	30.0032	54.1739	35.1897	62.46	50.5185	50.574	42.1228	26.6171	50.6079	47.7385	272.158	542.098	-0.99411	0.0046538	0.047213	DOWN	270.836	524.396	-0.95324	3.07e-05	0.00043511	DOWN
100736444	NC_015438.3	-	86714900	86717086	1385	169	538	396	546	543	402	282	721	951	15.5484	48.8932	32.0566	47.8573	49.4982	47.6731	31.2521	64.9288	83.0161	32.1661	48.3429	59.7323	337.434	529.762	-0.65074	0.057558	0.29299	FALSE	335.392	673.923	-1.0067	0.070324	0.24186	FALSE
100736445	NC_015445.3	+	65481801	65486592	2560	34	43	40	21	32	5	13	7	31	1.89767	2.37071	1.96438	1.11665	1.76963	0.359717	0.874012	0.382423	1.64168	2.07759	1.082	0.966037	35.953	19.4011	0.88998	0.084286	0.37466	FALSE	35.7732	18.0383	0.98782	0.059505	0.21344	FALSE
100736446	NC_015438.3	+	2174569	2178590	1751	4473	4365	4877	3881	5692	3081	2257	4290	2845	325.508	313.772	312.276	269.069	410.41	289.003	197.845	305.579	196.439	317.185	322.827	233.288	4210.61	4462.1	-0.083693	0.61344	1	FALSE	4190.82	3321.67	0.33532	0.09887	0.30831	FALSE
100736447	NC_015444.3	-	57686534	57694073	2643	409	376	425	319	380	266	233	247	258	19.7185	17.9063	18.0287	14.6521	18.1521	16.5303	13.5313	11.6561	11.802	18.5512	16.4448	12.3298	371.744	343.696	0.11318	0.56506	0.98124	FALSE	370.029	265.54	0.47871	0.0357	0.14679	FALSE
100736448	NC_015441.3	-	65311113	65316373	3070	360	370	402	259	264	182	159	161	235	14.9421	15.1698	14.6811	10.2416	10.8569	9.7371	7.94948	6.54093	9.25468	14.931	10.2785	7.91503	347.5	249.57	0.47757	0.021764	0.1479	FALSE	345.845	198.173	0.80337	0.0008202	0.007129	UP
100736450	NC_015440.3	+	4485462	4493148	2780	1414	1261	1381	934	1143	670	613	785	882	65.8781	58.0328	56.612	41.4567	52.7629	40.2359	34.4019	35.7984	38.9891	60.1743	44.8185	36.3965	1247.88	968.351	0.36588	0.043407	0.24069	FALSE	1242.2	811.073	0.615	0.0029511	0.020466	UP
100736451	NC_015446.3	+	70857895	70860639	1954	270	357	331	445	333	326	381	486	304	17.6071	22.9964	18.9922	27.6466	21.5159	27.4025	29.9282	31.0215	18.8097	19.8652	25.5216	26.5865	294.216	395.282	-0.42601	0.037216	0.21729	FALSE	292.726	422.701	-0.53009	0.051909	0.19309	FALSE
100736452	NC_015438.3	+	88166476	88180637	2595	501	505	573	490	531	361	391	480	545	25.0743	24.966	25.233	23.3638	26.3315	23.2887	23.5721	23.5144	25.8803	25.0911	24.328	24.3223	484.283	489.793	-0.01632	0.92012	1	FALSE	481.98	504.593	-0.066147	0.75107	1	FALSE
100736453	NC_015440.3	-	66350831	66352538	1423	21	4	17	5	5	6	5	7	4	1.88046	0.353811	1.33942	0.426551	0.443613	0.692537	0.539318	0.613543	0.33985	1.19123	0.5209	0.49757	12.8626	5.88047	1.1292	0.15967	0.55106	FALSE	12.8208	5.75894	1.1546	0.18337	0.46861	FALSE
100736454	NC_015443.3	-	43325857	43327423	1449	7	2	5	0	6	2	2	1	1	0.615571	0.173731	0.386878	0	0.522784	0.226704	0.211856	0.0860762	0.0834379	0.39206	0.249829	0.127123	4.31091	2.83865	0.60279	0.708	1	FALSE	4.29651	1.50264	1.5157	0.37221	0.72105	FALSE
100736455	NC_015443.3	+	43123249	43124937	1579	15	27	19	14	25	10	23	13	21	1.21048	2.15227	1.3491	1.07635	1.99893	1.04019	2.23576	1.02686	1.60794	1.57062	1.37182	1.62352	18.7946	17.0643	0.13934	0.88869	1	FALSE	18.693	20.9247	-0.1627	0.85806	1	FALSE
100736456	NC_015444.3	+	61978746	61981208	1517	2	2	1	1	4	1	1	7	6	0.167994	0.165944	0.0739072	0.080024	0.3329	0.108271	0.10118	0.575525	0.478187	0.135948	0.173732	0.384964	1.56439	2.06743	-0.40224	0.89935	1	FALSE	1.5575	4.74614	-1.6075	0.28973	0.62381	FALSE
100736457	NC_015441.3	+	2687064	2688986	1923	863	621	627	499	645	316	246	290	321	57.1848	40.647	36.5562	31.5012	42.3467	26.9901	19.6352	18.8092	20.1817	44.796	33.6127	19.542	653.404	510.103	0.35719	0.26065	0.71587	FALSE	650.685	306.213	1.0874	0.00023906	0.0025309	UP
100736458	NC_015440.3	+	67286717	67288437	1639	179	105	140	73	86	58	39	57	81	13.9163	8.06355	9.57682	5.40691	6.62459	5.81227	3.65229	4.33758	5.975	10.5189	5.94793	4.65496	130.776	77.0749	0.76276	0.018039	0.12925	FALSE	130.253	62.1951	1.0664	0.0057098	0.034587	UP
100736459	NC_015439.3	+	38785527	38786567	1041	62	64	93	88	67	65	61	72	61	7.58909	7.73829	10.0162	10.2621	8.12575	10.2556	8.99412	8.62648	7.08453	8.44787	9.54781	8.23504	66.6516	78.7773	-0.24114	0.48356	0.93245	FALSE	66.324	69.8093	-0.073887	0.89646	1	FALSE
100736460	NC_015442.3	-	1996607	2000876	1916	203	128	171	99	127	82	53	78	83	14.5483	9.06137	10.7829	6.75941	9.01803	7.57493	4.57534	5.4716	5.64388	11.4642	7.78412	5.23028	154.6	109.382	0.49916	0.061722	0.30726	FALSE	153.964	75.7457	1.0234	0.00071794	0.0063987	UP
100736461	NC_015441.3	-	687106	688635	1530	28	27	28	18	20	19	9	24	14	2.33193	2.2212	2.05182	1.42819	1.65036	2.03967	0.902882	1.95646	1.10629	2.20165	1.70607	1.32188	25.5399	20.6786	0.30462	0.52332	0.95667	FALSE	25.4213	16.431	0.62962	0.30798	0.648	FALSE
100736462	NC_015445.3	+	2803333	2808725	2791	122	213	241	140	134	116	85	123	110	6.20584	10.7026	10.7865	6.78463	6.75362	7.60584	5.20824	6.1242	5.30905	9.23164	7.04803	5.54716	175.2	139.815	0.32549	0.1994	0.62449	FALSE	174.239	113.133	0.62305	0.03092	0.13153	FALSE
100736463	NC_015442.3	-	59755104	59761793	4236	1363	1336	2153	1310	1532	1256	791	847	1177	44.5557	43.14	61.9262	40.7976	49.62	52.923	31.1469	27.1015	36.5062	49.874	47.7802	31.5848	1473.38	1474.12	-0.00072508	0.87891	1	FALSE	1466.16	1003.91	0.54642	0.016896	0.082509	FALSE
100736464	NC_015441.3	+	53026231	53032345	1443	432	542	692	1595	1330	1389	2238	2429	1830	38.1475	47.2769	53.7665	134.184	116.366	158.1	238.053	209.949	153.326	46.397	136.217	200.443	507.361	1558.37	-1.619	1.04e-11	1.08e-09	DOWN	504.764	2355.1	-2.2221	2.65e-12	1.88e-10	DOWN
100736465	NC_015446.3	+	72610219	72646968	4617	370	342	370	283	342	202	198	233	297	10.498	9.58515	9.237	7.64978	9.61441	7.38763	6.76709	6.4709	7.99549	9.77339	8.21727	7.07783	332.795	291.552	0.19088	0.38972	0.85582	FALSE	331.264	259.104	0.35445	0.14199	0.39527	FALSE
100736466	NC_015445.3	-	61131929	61133640	1712	0	2	0	2	2	0	0	0	4	0	0.147042	0	0.141818	0.147491	0	0	0	0.28248	0.0490141	0.0964364	0.0941601	0.635328	1.29621	-1.0287	0.77421	1	FALSE	0.630386	1.32306	-1.0696	0.79209	1	FALSE
100736467	NC_015447.3	-	39837688	39848562	1848	285	303	314	412	374	375	291	508	468	19.6513	20.6375	19.0502	27.0646	25.5511	33.3293	24.1697	34.2857	30.6179	19.7797	28.6483	29.6911	277.106	419.611	-0.59861	0.0039765	0.041899	DOWN	275.778	446.638	-0.6956	0.0015854	0.012307	DOWN
100736468	NC_015444.3	+	66851855	66854833	702	289	296	381	289	305	190	189	214	242	52.4577	53.0726	60.8499	49.9766	54.8532	44.4542	41.3242	38.0214	41.6783	55.4601	49.7613	40.3413	295.109	276.124	0.095932	0.67377	1	FALSE	293.68	230.785	0.3477	0.1386	0.38911	FALSE
100736469	NC_015445.3	+	62653151	62656976	863	122	122	149	262	211	196	269	381	234	25.2364	24.9284	27.1193	51.6329	43.2455	52.2603	67.0272	77.1429	45.9269	25.7614	49.0462	63.3657	120.295	239.393	-0.9928	2.38e-05	0.00065909	DOWN	119.72	317.522	-1.4072	4.51e-06	8.19e-05	DOWN
100736470	NC_015438.3	-	76894956	76900702	360	161	164	197	208	147	156	138	186	168	56.9865	57.3399	61.353	70.1401	51.5531	71.1736	58.8378	64.441	56.4207	58.5598	64.2889	59.8998	159.807	183.531	-0.19969	0.44238	0.89986	FALSE	159.04	175.589	-0.14281	0.59792	0.91573	FALSE
100736471	NC_015445.3	+	62250664	62259763	3685	549	568	589	533	547	394	443	468	534	19.2027	19.6248	18.1271	17.7613	18.9569	17.7637	18.6648	16.0228	17.722	18.9849	18.1606	17.4699	524.333	523.367	0.0026607	1	1	FALSE	521.841	518.704	0.0086988	0.95267	1	FALSE
100736472	NC_015448.3	-	56068240	56071518	1887	384	721	533	253	338	203	192	395	173	26.4919	49.1342	32.3543	16.6287	23.1041	18.052	15.9556	26.6736	11.3243	35.9935	19.2616	17.9845	503.777	281.037	0.84203	0.023669	0.15724	FALSE	501.021	269.8	0.89298	0.044129	0.17183	FALSE
100736473	NC_015448.3	-	7177071	7181590	3138	7273	8976	13320	10659	9820	7583	7679	9142	8168	295.331	360.036	475.909	412.353	395.092	396.903	375.605	363.362	314.698	377.092	401.449	351.222	8966.28	9970.72	-0.15319	0.477	0.92781	FALSE	8919.99	8975.9	-0.0090135	0.94177	1	FALSE
100736474	NC_015442.3	+	60669196	60674062	1771	84	75	93	114	87	67	72	116	70	6.04379	5.33039	5.88758	7.81433	6.20212	6.21374	6.24013	8.16942	4.77872	5.75392	6.7434	6.39609	77.2571	94.5494	-0.2914	0.29951	0.76132	FALSE	76.9003	92.1178	-0.26049	0.42509	0.7737	FALSE
100736475	NC_015444.3	+	64356304	64362346	2674	1134	1008	1165	886	998	553	567	664	715	59.6853	52.4061	53.9515	44.4268	52.0446	37.5169	35.9474	34.2078	35.7062	55.3476	44.6627	35.2871	1015.97	854.098	0.25038	0.19498	0.61713	FALSE	1011.32	696.08	0.53892	0.0089092	0.049663	UP
100736476	NC_015442.3	+	2439454	2443799	2200	7	14	13	5	10	7	3	1	10	0.43468	0.85875	0.710294	0.2958	0.615265	0.560296	0.2244	0.0607819	0.589189	0.667908	0.490454	0.291457	10.3836	7.95268	0.38479	0.62975	1	FALSE	10.3254	4.89811	1.0759	0.28173	0.61334	FALSE
100736477	NC_015438.3	-	97506018	97509206	1485	284	311	352	190	250	114	92	93	132	24.3692	26.3603	26.5759	15.5322	21.2546	12.6088	9.50914	7.81103	10.7468	25.7685	16.4652	9.35566	290.063	192.886	0.58862	0.0091021	0.078452	FALSE	288.648	113.299	1.3492	1.76e-07	4.89e-06	UP
100736478	NC_015448.3	+	6272124	6276948	1407	236	144	106	270	329	260	205	275	281	21.3731	12.882	8.44664	23.2957	29.5217	30.3512	22.3635	24.3776	24.1459	14.2339	27.7229	23.629	151.982	308.646	-1.0221	0.00075611	0.011502	DOWN	151.417	270.799	-0.8387	0.0025634	0.018286	DOWN
100736479	NC_015447.3	-	59843587	59848808	2059	278	255	273	168	214	139	119	129	136	20.1385	18.2469	17.4008	11.5944	15.3599	12.9791	10.3839	9.14693	9.3477	18.5954	13.3111	9.62618	248.01	185.057	0.42243	0.057685	0.29328	FALSE	246.873	137.973	0.83939	0.0010687	0.0088612	UP
100736480	NC_015440.3	-	210558	211726	570	117	105	134	20	38	49	46	25	39	26.1553	23.1862	26.3574	4.25952	8.41683	14.1195	12.3869	5.47037	8.27221	25.233	8.93193	8.70983	109.04	40.3977	1.4325	1.17e-06	4.98e-05	UP	108.534	40.5224	1.4214	2.29e-05	0.00033903	UP
100736481	NC_015442.3	+	3078325	3080162	567	1	0	0	0	0	0	1	0	0	0.224732	0	0	0	0	0	0.270705	0	0	0.0749108	0	0.0902351	0.323238	0	Inf	1	1	FALSE	0.323143	0.418583	-0.37334	1	1	FALSE
100736482	NC_015439.3	-	47677253	47679190	1252	135	235	206	145	144	84	107	112	51	13.7397	23.6254	18.4474	14.0595	14.521	11.0197	13.1177	11.1575	4.9249	18.6042	13.2001	9.73337	176.501	130.608	0.43443	0.13119	0.49005	FALSE	175.545	99.1448	0.82423	0.026783	0.1176	FALSE
100736483	NC_015440.3	-	70760754	70767602	2619	415	348	398	319	355	235	209	190	294	22.7151	18.8153	19.1678	16.6346	19.2524	16.5799	13.7798	10.1794	15.2685	20.2327	17.489	13.0759	357.159	321.895	0.14998	0.48293	0.93244	FALSE	355.56	248.323	0.51787	0.026863	0.11783	FALSE
100736484	NC_015439.3	-	45659240	45663460	2383	67	107	79	57	59	43	55	54	108	4.01003	6.32592	4.16029	3.25016	3.49877	3.31734	3.96522	3.16351	6.1331	4.83208	3.35542	4.42061	77.9711	56.5145	0.46432	0.14896	0.52843	FALSE	77.5615	76.819	0.013878	1	1	FALSE
100736485	NC_015439.3	-	45664707	45668686	1842	1	4	4	1	0	0	0	8	0	0.0691766	0.273329	0.243468	0.0659046	0	0	0	0.541692	0	0.195325	0.0219682	0.180564	2.72423	0.321661	3.0822	0.27566	0.73478	FALSE	2.70722	2.67767	0.015831	1	1	FALSE
100736486	NC_015438.3	+	88808728	88813675	2810	67	67	70	41	40	15	33	39	34	3.7593	3.71342	3.45584	2.19166	2.22373	1.08485	2.23037	2.1419	1.81006	3.64285	1.83341	2.06078	62.7213	32.8457	0.93325	0.016439	0.12055	FALSE	62.4263	38.1129	0.71188	0.068048	0.23597	FALSE
100736487	NC_015449.3	+	1296919	1301536	1793	30	21	29	13	13	8	5	12	8	2.13201	1.47419	1.81338	0.880174	0.915383	0.732835	0.428025	0.834743	0.539438	1.80653	0.842797	0.600735	24.563	11.9453	1.04	0.071044	0.33509	FALSE	24.4573	8.75554	1.482	0.026654	0.1172	FALSE
100736493	NC_015446.3	-	66483057	66484812	1504	53	314	269	128	132	85	141	124	133	4.49032	26.2783	20.0529	10.3316	11.0807	9.28256	14.3897	10.2831	10.6914	16.9405	10.2316	11.7881	192.893	121.662	0.66492	0.33942	0.80672	FALSE	191.639	144.516	0.40717	0.49636	0.83775	FALSE
100736498	NC_015446.3	-	2464868	2466201	589	102	153	145	173	116	99	138	225	145	22.0665	32.6958	27.601	35.6563	24.8646	27.6068	35.962	47.6452	29.7635	27.4544	29.3759	37.7902	122.548	137.074	-0.16161	0.50912	0.94834	FALSE	121.905	181.035	-0.57051	0.035413	0.14588	FALSE
100736499	NC_015440.3	+	63192554	63195920	1369	943	1209	1667	1222	1087	905	1069	1331	1265	87.7722	111.157	136.523	108.361	100.246	108.578	119.854	121.262	111.717	111.817	105.728	117.611	1159.94	1146.11	0.017306	0.84912	1	FALSE	1153.93	1311.38	-0.18453	0.40214	0.75267	FALSE
100736500	NC_015443.3	-	39319905	39339105	1033	3464	2386	3353	3756	5006	2964	3219	2571	4438	427.294	290.727	363.92	441.399	611.829	471.275	478.3	310.423	519.42	360.647	508.168	436.048	2825.15	4146.47	-0.55356	0.0070882	0.065513	FALSE	2813.03	3675.89	-0.38597	0.18978	0.47935	FALSE
100736502	NC_015449.3	+	3579191	3588060	4294	1	4	8	1	2	0	2	1	2	0.030638	0.121056	0.215662	0.0291888	0.0607129	0	0.0738109	0.0299891	0.0581397	0.122452	0.0299672	0.0539799	3.85457	0.97455	1.9838	0.29604	0.75845	FALSE	3.83052	1.8334	1.063	0.5285	0.86657	FALSE
100736503	NC_015444.3	-	202542	203358	558	355	422	664	630	390	346	796	530	315	81.0668	95.1906	133.415	137.06	88.2409	101.845	218.957	118.466	68.2509	103.224	109.049	135.225	436.44	482.197	-0.14384	0.6469	1	FALSE	434.196	614.779	-0.50172	0.49272	0.83414	FALSE
100736504	NC_015448.3	+	52632208	52635569	1767	150	158	146	61	90	23	8	4	6	10.8169	11.2548	9.26379	4.19082	6.43051	2.1379	0.694917	0.282342	0.410532	10.4452	4.25308	0.462597	139.934	59.1211	1.243	2.76e-05	0.0007484	UP	139.272	6.67209	4.3836	2.17e-24	5.1e-22	UP
100736505	NC_015446.3	-	7155180	7157612	1724	39	48	47	36	45	29	36	44	33	2.88255	3.50445	3.05656	2.53496	3.29545	2.76285	3.20512	3.18322	2.31424	3.14785	2.86442	2.90086	41.1356	39.0295	0.075822	0.87367	1	FALSE	40.9306	40.7114	0.0077479	0.98439	1	FALSE
100736506	NC_015446.3	-	2443159	2448331	2907	610	579	779	461	474	277	332	411	392	32.4679	30.4418	36.4826	23.3767	24.9973	19.0043	21.286	21.4126	19.7967	33.1308	22.4594	20.8318	601.236	424.898	0.50081	0.0096018	0.081914	FALSE	598.377	406.195	0.55888	0.009046	0.050264	FALSE
100736507	NC_015439.3	+	55073963	55077293	1219	770	775	817	1165	881	843	1058	1239	1218	80.4889	80.0228	75.1434	116.019	91.2456	113.585	133.218	126.771	120.802	78.5517	106.95	126.93	725.954	1033.24	-0.50923	0.0045068	0.046146	DOWN	722.529	1260.44	-0.8028	9.04e-05	0.0011115	DOWN
100736509	NC_015438.3	+	91610893	91616860	2808	1831	1886	2039	1548	1690	1096	972	1388	1400	83.0883	84.5397	81.4127	66.9236	75.9852	64.1077	53.1311	61.6516	60.2785	83.0136	69.0055	58.3537	1767.15	1531.85	0.20615	0.24333	0.69009	FALSE	1758.73	1334.51	0.39823	0.05071	0.1897	FALSE
100736510	NC_015439.3	-	48572750	48576337	2148	151	218	220	230	183	150	198	208	246	11.285	16.0934	14.4667	16.376	13.5508	14.4499	17.8246	15.2157	17.4439	13.9484	14.7922	16.828	180.228	199.72	-0.14815	0.52082	0.95579	FALSE	179.288	233.867	-0.38341	0.13924	0.39021	FALSE
100736511	NC_015443.3	+	46772278	46775268	2391	50	50	74	66	52	37	29	50	60	2.66464	2.63212	3.46996	3.35097	2.74577	2.54167	1.86165	2.60821	3.03392	2.92224	2.87947	2.50126	52.9563	54.4844	-0.04104	0.91119	1	FALSE	52.6979	48.7203	0.11322	0.82304	1	FALSE
100736512	NC_015441.3	+	64913770	64920128	1248	533	481	685	463	451	339	337	405	413	54.4204	48.5117	61.5387	45.0373	45.6249	44.6151	41.4472	40.4755	40.0099	54.8236	45.0924	40.6442	518.652	445.312	0.21995	0.23046	0.671	FALSE	516.209	413.225	0.32103	0.1322	0.37676	FALSE
100736513	NC_015448.3	+	56156906	56160816	1272	231	184	185	570	312	450	672	745	538	23.1406	18.2073	16.3064	54.3993	30.9676	58.1061	81.089	73.0501	51.136	19.2181	47.8243	68.425	185.396	483.193	-1.382	0.00089877	0.013129	DOWN	184.594	708.597	-1.9406	1.29e-09	5.64e-08	DOWN
100736514	NC_015444.3	-	59564792	59575376	2428	183	279	291	589	508	589	464	775	742	9.64769	14.5293	13.4986	29.5831	26.5355	40.0254	29.466	39.9923	37.1158	12.5585	32.048	35.5247	230.013	614.447	-1.4176	1.01e-05	0.00031525	DOWN	228.794	699.05	-1.6113	4.49e-13	3.53e-11	DOWN
100736515	NC_015439.3	-	42811987	42813236	1250	8	4	7	3	4	5	3	4	4	0.815509	0.402778	0.627856	0.291351	0.404008	0.656987	0.368376	0.399118	0.386885	0.615381	0.450782	0.384793	5.83465	4.47071	0.38414	0.72369	1	FALSE	5.8117	3.91764	0.56897	0.6843	0.97052	FALSE
100736516	NC_015439.3	+	51565135	51566940	1450	5	9	3	5	10	4	6	9	8	0.540846	0.961641	0.285528	0.515265	1.07175	0.557714	0.781782	0.952904	0.821063	0.596005	0.71491	0.851916	5.32292	6.63271	-0.31738	0.75076	1	FALSE	5.29493	8.17	-0.62572	0.53702	0.87235	FALSE
100736517	NC_015439.3	-	52163561	52164611	969	3	9	10	1	5	0	0	0	2	0.394499	1.16905	1.15704	0.12528	0.651457	0	0	0	0.249539	0.906865	0.258912	0.0831796	6.65453	1.95388	1.768	0.1843	0.5991	FALSE	6.61442	0.66153	3.3217	0.052738	0.19536	FALSE
100736518	NC_015440.3	+	69813122	69814416	1207	9	16	15	10	15	6	16	5	7	0.950132	1.66851	1.39334	1.00577	1.569	0.816471	2.03466	0.516671	0.701169	1.33733	1.13041	1.08417	12.2305	10.7532	0.18572	0.86729	1	FALSE	12.1638	10.6862	0.18684	0.73644	1	FALSE
100736519	NC_015448.3	-	11841434	11843108	1675	24	22	19	24	25	24	19	27	32	1.82577	1.65319	1.27178	1.73941	1.88436	2.35339	1.74108	2.01048	2.30976	1.58358	1.99239	2.02044	20.1154	26.4408	-0.39446	0.46095	0.91607	FALSE	20.0254	27.5747	-0.46152	0.37036	0.71882	FALSE
100736520	NC_015438.3	-	2293942	2295209	1268	724	696	757	518	571	307	280	330	383	72.7559	69.0885	66.9343	49.5925	56.8534	39.7664	33.8937	32.4598	36.5184	69.5929	48.7374	34.2906	669.035	488.097	0.45491	0.020439	0.14134	FALSE	665.915	354.34	0.9102	3.25e-05	0.00045662	UP
100736521	NC_015443.3	+	43673618	43675313	1502	293	203	242	86	126	72	73	63	84	24.8569	17.0115	18.0642	6.95079	10.5911	7.87334	7.45989	5.23145	6.76147	19.9775	8.47174	6.48427	227.58	100.474	1.1795	3.2e-05	0.00084916	UP	226.625	79.4275	1.5126	2.88e-07	7.48e-06	UP
100736522	NC_015446.3	-	1504943	1505967	1025	33	45	35	37	31	17	26	30	42	4.10241	5.52592	3.82839	4.38211	3.81837	2.72409	3.8934	3.65047	4.95401	4.48557	3.64152	4.16596	34.8522	29.5011	0.24048	0.66248	1	FALSE	34.6763	34.8166	-0.0058233	0.98657	1	FALSE
100736523	NC_015440.3	+	1316486	1317637	1152	21	28	21	10	16	9	8	4	34	2.32282	3.0593	2.0438	1.05379	1.75351	1.28318	1.0659	0.433071	3.56827	2.47531	1.36349	1.68908	21.6169	12.3996	0.80186	0.17921	0.58918	FALSE	21.5087	15.9335	0.43286	0.63675	0.94483	FALSE
100736524	NC_015445.3	-	13152905	13160082	1691	121	149	185	61	91	62	41	62	58	9.11781	11.0907	12.2659	4.37917	6.79419	6.02206	3.72152	4.57299	4.14683	10.8248	5.7318	4.14711	138.722	76.6072	0.85664	0.0011583	0.016125	UP	138.017	57.0982	1.2733	5.26e-05	0.00068905	UP
100736525	NC_015440.3	-	68186488	68187739	808	804	682	311	115	319	212	129	514	158	126.792	106.24	43.154	17.2779	49.8447	43.0944	24.5052	79.3421	23.6416	92.0622	36.739	42.4963	564.414	234.405	1.2678	0.04295	0.23927	FALSE	562.105	278.299	1.0142	0.17402	0.45268	FALSE
100736526	NC_015440.3	-	53506840	53511901	1604	133	226	290	1232	469	567	578	1786	1889	10.5656	17.7345	20.2706	93.2421	36.9154	58.0598	55.3099	138.877	142.383	16.1903	62.7391	112.19	196.732	798.864	-2.0217	0.0021862	0.026818	DOWN	195.651	1464.55	-2.9041	3.15e-05	0.00044476	DOWN
100736527	NC_015447.3	+	57054654	57056358	1149	2241	2107	2113	1377	1868	1028	682	956	923	248.525	230.813	206.182	145.485	205.256	146.95	91.1054	103.774	97.1211	228.507	165.897	97.3336	1990.79	1505.04	0.40355	0.022602	0.15165	FALSE	1981.66	910.751	1.1216	3.5e-08	1.13e-06	UP
100736528	NC_015444.3	+	57445188	57446901	1714	815	1183	1327	1076	1106	704	510	1126	976	60.5893	86.874	86.8025	76.2091	81.4674	67.4619	45.6708	81.9369	68.8447	78.0886	75.0461	65.4841	1014.22	1016.91	-0.003812	0.96163	1	FALSE	1008.89	913.186	0.14379	0.66619	0.96342	FALSE
100736529	NC_015444.3	-	57257047	57258699	1653	0	0	0	0	1	0	0	0	0	0	0	0	0	0.0763777	0	0	0	0	0	0.0254592	0	0	0.326444	#NAME?	0.97349	1	FALSE	0	0	NA	NA	NA	NA
100736530	NC_015441.3	-	59629656	59635951	1890	861	770	811	461	604	404	350	423	530	58.0484	51.2796	48.1096	29.6104	40.3473	35.1088	28.424	27.9145	33.9036	52.4792	35.0222	30.0807	752.085	523.214	0.52349	0.0042921	0.044477	UP	748.674	463.391	0.69211	0.0014135	0.011204	UP
100736531	NC_015438.3	+	93184671	93192635	1854	260	294	261	468	392	394	365	510	668	17.8695	19.9597	15.7835	30.6437	26.6941	34.9046	30.2178	34.3093	43.5611	17.8709	30.7475	36.0294	251.19	451.86	-0.8471	3.12e-05	0.00083347	DOWN	249.979	544.435	-1.123	1.1e-06	2.45e-05	DOWN
100736533	NC_015443.3	-	47617239	47623641	1434	534	545	585	569	627	434	480	566	483	60.6453	61.1392	58.4568	61.5637	70.5528	63.5322	65.6641	62.9181	52.0458	60.0804	65.2162	60.2093	511.048	578.662	-0.17926	0.3281	0.79505	FALSE	508.622	550.125	-0.11317	0.63237	0.94266	FALSE
100736534	NC_015439.3	+	54714882	54718021	2159	316	309	373	321	337	304	346	336	293	20.3465	19.653	21.1317	19.6909	21.4993	25.2304	26.8355	21.1761	17.9	20.3771	22.1402	21.9705	305.705	347.022	-0.18289	0.43624	0.89497	FALSE	304.256	354.206	-0.2193	0.40786	0.7575	FALSE
100736535	NC_015443.3	-	47006768	47010380	1787	972	1290	710	608	767	335	258	373	384	69.7384	91.4245	44.8216	41.5591	54.5245	30.9812	22.2975	26.195	26.1409	68.6615	42.355	24.8778	924.608	593.35	0.63996	0.13452	0.49755	FALSE	920.08	359.855	1.3543	0.0016017	0.012388	UP
100736536	NC_015445.3	-	64651750	64655031	1482	34	37	30	74	29	36	29	70	138	2.92334	3.14246	2.26958	6.06163	2.47053	3.9898	3.00351	5.89117	11.258	2.77846	4.17398	6.71757	31.2212	49.1095	-0.65348	0.15711	0.54584	FALSE	31.0738	81.2141	-1.386	0.068097	0.23607	FALSE
100736537	NC_015444.3	+	65036530	65042127	2571	614	1113	502	392	489	376	248	568	423	30.4309	54.489	21.8914	18.5093	24.013	24.0205	14.8057	27.5548	19.8916	35.6038	22.1809	20.7507	693.885	451.159	0.62106	0.21537	0.64788	FALSE	690.194	433.837	0.66985	0.24153	0.55971	FALSE
100736538	NC_015438.3	+	79315234	79322713	2892	1038	1094	1227	861	949	719	677	853	849	46.4252	48.3327	48.2863	36.6873	42.0546	41.4508	36.4734	37.3429	36.0286	47.6814	40.0643	36.615	1029.78	903.099	0.18937	0.25837	0.71204	FALSE	1024.82	849.707	0.27033	0.18436	0.47015	FALSE
100736539	NC_015449.3	+	55772600	55779877	2174	421	528	681	517	679	387	330	424	620	24.6758	30.5696	35.1204	28.8693	39.4321	29.238	23.2988	24.3253	34.4797	30.122	32.5131	27.368	496.25	558.231	-0.1698	0.39507	0.86064	FALSE	493.707	485.123	0.025305	0.94377	1	FALSE
100736540	NC_015446.3	+	6008060	6012333	2248	1514	1498	1713	1495	1713	1293	1047	1149	1218	85.818	83.8748	85.4345	80.7329	96.2057	94.4711	71.4875	63.7493	65.5063	85.0424	90.4699	66.9144	1449.31	1608.99	-0.15079	0.40542	0.86991	FALSE	1442.45	1225.71	0.23491	0.22389	0.53386	FALSE
100736541	NC_015447.3	-	56472505	56477262	1473	152	175	140	82	125	56	49	51	61	13.1489	14.9538	10.6561	6.75798	10.7139	6.24427	5.10591	4.31836	5.00678	12.9196	7.90538	4.81035	144.285	91.8212	0.65202	0.018095	0.12956	FALSE	143.592	57.7574	1.3139	2.64e-05	0.00038244	UP
100736543	NC_015439.3	+	37254789	37256642	1854	13	5	6	11	14	6	4	9	5	0.893475	0.33945	0.362839	0.720259	0.953362	0.531543	0.331154	0.605459	0.326056	0.531921	0.735055	0.42089	7.48592	10.7484	-0.52188	0.4805	0.93087	FALSE	7.46178	6.34054	0.23491	0.90024	1	FALSE
100736544	NC_015440.3	+	70043035	70051258	1742	24	24	49	14	35	18	10	11	27	1.75554	1.73412	3.1537	0.975631	2.53664	1.69715	0.881113	0.787583	1.8739	2.21445	1.73648	1.18087	29.2283	23.8486	0.29346	0.52282	0.95648	FALSE	29.0805	16.7983	0.79174	0.15564	0.41988	FALSE
100736546	NC_015444.3	-	67105847	67110580	1366	193	223	207	159	158	116	127	161	129	18.0034	20.548	16.9899	14.1303	14.6031	13.9477	14.2703	14.7003	11.4175	18.5138	14.2271	13.4627	191.719	153.761	0.3183	0.17945	0.58963	FALSE	190.786	149.717	0.34972	0.18161	0.46577	FALSE
100736547	NC_015445.3	+	63605665	63607075	1411	60	65	70	65	45	42	41	40	44	5.41842	5.79832	5.56216	5.59232	4.02648	4.88899	4.46002	3.53578	3.77014	5.59297	4.83593	3.92198	59.8233	54.0776	0.14568	0.67493	1	FALSE	59.5339	45.1039	0.40046	0.28523	0.61843	FALSE
100736548	NC_015441.3	-	1389750	1397157	2157	542	651	736	537	547	381	389	538	540	35.5265	42.1503	42.4477	33.5339	35.5247	32.1903	30.7138	34.5174	33.5838	40.0415	33.7496	32.9383	589.976	518.934	0.18511	0.32054	0.78677	FALSE	587.022	521.515	0.1707	0.435	0.78335	FALSE
100736549	NC_015443.3	-	40763625	40765026	1402	113	99	111	125	122	109	81	99	156	10.2702	8.88798	8.87661	10.8235	10.9863	12.7695	8.86782	8.80722	13.4527	9.34493	11.5264	10.3759	99.3415	127.993	-0.3656	0.18311	0.59726	FALSE	98.8909	118.641	-0.26269	0.34303	0.68792	FALSE
100750249	NC_015446.3	+	61781191	61785411	1140	1885	2024	2004	2496	1947	1603	1617	2175	2189	210.696	223.471	197.09	265.794	215.626	230.954	217.713	237.961	232.152	210.419	237.458	229.276	1818.55	2143.76	-0.23735	0.14513	0.52075	FALSE	1809.85	2128.89	-0.23423	0.2147	0.52036	FALSE
100750250	NC_015449.3	+	63522898	63523984	989	336	396	351	627	485	468	1026	1401	605	43.2904	50.3982	39.7908	76.9621	61.9135	77.7224	159.232	176.683	73.959	44.4931	72.1993	136.625	333.59	565.923	-0.76253	8.03e-05	0.0018843	DOWN	331.962	1098.51	-1.7265	0.001285	0.010357	DOWN
100750252	NC_015440.3	-	67341852	67342690	756	0	0	1	1	0	0	3	0	0	0	0	0.148303	0.160577	0	0	0.609087	0	0	0.0494344	0.0535257	0.203029	0.282585	0.321661	-0.18686	1	1	FALSE	0.280826	1.25575	-2.1608	0.77308	1	FALSE
100750253	NC_015446.3	+	2385725	2393879	1550	428	474	489	341	584	329	216	748	341	35.1853	38.4913	35.3712	26.7072	47.5686	34.8627	21.3896	60.1896	26.5983	36.3492	36.3795	36.0592	427.102	445.087	-0.059505	0.79727	1	FALSE	425.03	453.567	-0.09375	0.78522	1	FALSE
100750254	NC_015447.3	-	55948719	55950259	1349	39	35	11	22	27	12	8	13	16	3.68658	3.26809	0.914903	1.98125	2.52879	1.46214	0.910919	1.20283	1.43503	2.62319	1.99073	1.18293	26.8329	21.1704	0.34195	0.66612	1	FALSE	26.7234	12.9921	1.0405	0.16029	0.42862	FALSE
100750255	NC_015442.3	-	66270975	66276648	2377	250	439	411	345	336	285	313	436	424	16.3447	28.351	23.643	21.4888	21.7654	24.0176	24.6497	27.9014	26.3018	22.7796	22.424	26.2843	336.406	346.056	-0.0408	0.92084	1	FALSE	334.575	417.194	-0.31839	0.1559	0.42022	FALSE
100750256	NC_015442.3	+	64329876	64332216	1691	71	64	77	46	76	26	54	42	36	5.35012	4.76379	5.10528	3.30233	5.67426	2.52538	4.90151	3.09783	2.57389	5.07306	3.83399	3.52441	65.0394	51.0459	0.34952	0.36808	0.83739	FALSE	64.7391	48.5688	0.41461	0.22294	0.53216	FALSE
100820700	NC_015438.3	-	90885447	90887740	1668	1	1	0	225	57	206	128	865	1175	0.0763929	0.0754605	0	16.3754	4.31438	20.2847	11.7786	64.6803	85.1674	0.0506178	13.6582	53.8754	0.640902	181.619	-8.1466	2.54e-07	1.24e-05	DOWN	0.638336	731.751	-10.163	6.81e-08	2.06e-06	DOWN
100820702	NC_015449.3	+	1067659	1072054	1665	54	55	57	38	43	34	53	51	19	4.13265	4.15781	3.83825	2.77061	3.26057	3.35399	4.88586	3.82039	1.37966	4.0429	3.12839	3.36197	51.0337	41.2199	0.30811	0.39421	0.86026	FALSE	50.7924	45.5396	0.15749	0.64263	0.94685	FALSE
100820703	NC_015444.3	+	3662521	3665771	1647	7	6	1	6	2	2	2	2	2	0.541568	0.458536	0.0680736	0.442245	0.153312	0.19945	0.186387	0.151457	0.146814	0.356059	0.265002	0.161553	4.45123	3.46284	0.36225	0.89638	1	FALSE	4.43398	2.16811	1.0322	0.55171	0.88107	FALSE
100820704	NC_015448.3	+	32687615	32695298	3740	414	522	633	443	451	273	341	398	361	18.2917	22.782	24.6082	18.6472	19.7434	15.5476	18.1484	17.2123	15.1337	21.894	17.9794	16.8315	478.517	409.84	0.22351	0.26471	0.72283	FALSE	476.075	395.357	0.26803	0.19621	0.49038	FALSE
100820705	NC_015444.3	+	67001362	67002838	1477	733	695	825	706	684	453	520	547	609	63.2371	59.2271	62.6247	58.027	58.4676	50.3749	54.0384	46.1911	49.8504	61.6963	55.6232	50.0266	690.842	649.696	0.08859	0.6721	1	FALSE	687.604	602.185	0.19137	0.3415	0.68633	FALSE
100820706	NC_015445.3	+	53301185	53310542	1366	76	57	64	96	88	60	50	91	63	7.08944	5.25219	5.25293	8.53152	8.13339	7.21435	5.61822	8.30888	5.57599	5.86485	7.95975	6.50103	60.7583	86.006	-0.50136	0.088616	0.38509	FALSE	60.4977	72.2259	-0.25564	0.43633	0.78353	FALSE
100820707	NC_015444.3	+	67558031	67563473	1145	158	206	257	139	180	148	156	158	193	20.0327	25.7998	28.6708	16.7901	22.6124	24.1876	23.8253	19.6084	23.2179	24.8344	21.1967	22.2172	189.135	168.59	0.1659	0.38912	0.85529	FALSE	188.159	182.021	0.047848	0.80555	1	FALSE
100820708	NC_015445.3	-	61793269	61800027	1221	178	243	226	180	160	117	154	191	153	21.1186	28.4786	23.5926	20.3458	18.8086	17.8928	22.0088	22.181	17.2234	24.3966	19.0157	20.4711	198.593	161.609	0.29731	0.20984	0.64001	FALSE	197.578	178.998	0.14248	0.56002	0.8876	FALSE
100874535	NC_015441.3	-	7230264	7232669	1632	109	84	145	105	86	67	54	30	68	8.5105	6.47851	9.96139	7.81043	6.65301	6.74297	5.07871	2.29273	5.03756	8.3168	7.0688	4.13633	102.891	91.328	0.17199	0.52995	0.96103	FALSE	102.419	55.1367	0.89339	0.0055786	0.033974	UP
100874536	NC_015447.3	+	61474176	61476663	1614	39	30	14	20	28	16	14	1	14	3.079	2.33956	0.972516	1.50429	2.19025	1.62822	1.33139	0.0772766	1.04871	2.13036	1.77425	0.819125	26.0924	22.6135	0.20644	0.76319	1	FALSE	25.9899	10.8256	1.2635	0.091346	0.29179	FALSE
100874537	NC_015438.3	-	82886172	82888151	1602	154	111	86	202	226	295	169	181	141	12.2492	8.7212	6.01878	15.3072	17.8109	30.2452	16.1921	14.0918	10.6411	8.99639	21.1211	13.6417	109.342	268.549	-1.2963	0.014628	0.11089	FALSE	108.901	177.961	-0.70854	0.024003	0.10853	FALSE
100874538	NC_015447.3	+	63054229	63057740	654	1	1	0	0	3	5	2	4	6	0.194837	0.192459	0	0	0.579139	1.25571	0.469388	0.762841	1.10919	0.129099	0.611616	0.780472	0.640902	3.17929	-2.3105	0.31954	0.78645	FALSE	0.638336	4.16059	-2.7044	0.16808	0.44257	FALSE
100874539	NC_015447.3	-	63929255	63932914	663	51	45	61	9	37	16	9	16	23	9.80179	8.54309	10.3155	1.64791	7.04576	3.96372	2.08357	3.00994	4.19417	9.55345	4.21913	3.0959	48.0177	22.0132	1.1252	0.0070978	0.065521	FALSE	47.7943	16.7302	1.5144	0.0021248	0.015656	UP
100874540	NC_015443.3	+	46733239	46737648	576	6	2	4	0	2	0	1	1	0	1.32733	0.437042	0.778592	0	0.438376	0	0.266475	0.216536	0	0.847653	0.146125	0.161004	3.70509	0.652889	2.5046	0.23785	0.68202	FALSE	3.69255	0.753292	2.2933	0.27801	0.60903	FALSE
100874541	NC_015442.3	+	3566093	3567079	987	0	0	1	0	0	0	1	0	0	0	0	0.113594	0	0	0	0.155512	0	0	0.0378646	0	0.0518372	0.282585	0	Inf	1	1	FALSE	0.280826	0.418583	-0.57584	1	1	FALSE
100874542	NC_015441.3	+	942613	943590	978	12	9	17	3	6	6	1	0	1	1.56348	1.1583	1.94887	0.372381	0.774555	1.00765	0.156943	0	0.123621	1.55688	0.718195	0.0935213	11.5418	5.56359	1.0528	0.17973	0.59016	FALSE	11.4885	0.749347	3.9384	0.002622	0.018636	UP
100874543	NC_015446.3	-	62629533	62630504	972	39	41	55	13	16	5	15	7	18	5.11266	5.30925	6.34408	1.62361	2.07823	0.84489	2.36867	0.898222	2.23892	5.58867	1.51558	1.83527	41.1726	11.6047	1.827	0.00027759	0.0051839	UP	40.9709	14.5755	1.4911	0.0030982	0.021325	UP
100874544	NC_015448.3	-	53036255	53043390	1833	82	55	91	95	94	53	81	79	72	8.2015	5.43387	8.00837	9.05232	9.31533	6.83287	9.75877	7.73409	6.83274	7.21458	8.40017	8.10854	69.6922	84.5631	-0.27903	0.32135	0.78724	FALSE	69.3885	84.1623	-0.27848	0.45967	0.80296	FALSE
101055499	NC_015442.3	+	29286890	29289171	1839	257	211	247	165	185	117	89	106	144	22.0672	17.8963	18.661	13.4976	15.739	12.9494	9.20525	8.90889	11.7317	19.5415	14.062	9.94861	219.898	164.945	0.41484	0.075725	0.34868	FALSE	218.917	120.363	0.86299	0.0013835	0.011014	UP
101055500	NC_015449.3	+	3266739	3268767	2029	624	604	784	1028	948	821	776	1007	839	39.1878	37.4689	43.3218	61.5059	58.9883	66.4596	58.7029	61.9012	49.9933	39.9928	62.3179	56.8658	615.116	1001.37	-0.70304	0.00011812	0.0025903	DOWN	612.185	939.384	-0.61775	0.0033751	0.022777	DOWN
101055501	NC_015443.3	-	48296596	48297855	1260	106	181	142	117	143	98	100	127	122	10.7197	18.0811	12.6354	11.2725	14.3286	12.7747	12.1817	12.5714	11.7063	13.8121	12.792	12.1532	131.887	127.435	0.049545	0.85538	1	FALSE	131.18	124.72	0.072863	0.81054	1	FALSE
101055502	NC_015447.3	-	64744976	64746978	2003	153	189	211	144	171	117	121	140	143	9.73328	11.8767	11.8106	8.72745	10.7784	9.59404	9.27223	8.71764	8.63151	11.1402	9.69997	8.87379	169.119	153.62	0.13867	0.54805	0.97249	FALSE	168.267	144.807	0.21662	0.40401	0.75465	FALSE
101055503	NC_015442.3	-	63383076	63386719	2101	266	324	503	397	296	219	338	321	251	19.4016	23.3436	32.281	27.5869	21.3914	20.5896	29.6964	22.9173	17.3705	25.0087	23.1893	23.3281	331.044	320.685	0.045868	0.86191	1	FALSE	329.334	331.945	-0.011391	0.90531	1	FALSE
101055507	NC_015440.3	+	47339331	47347071	1108	85	99	144	64	67	40	43	35	89	9.77525	11.2463	14.5712	7.01206	7.6344	5.92948	5.95674	3.93985	9.7114	11.8643	6.85865	6.536	99.6161	60.0577	0.73003	0.014721	0.11141	FALSE	99.1102	59.152	0.74461	0.039927	0.15968	FALSE
101055509	NC_015445.3	-	65766876	65777810	1710	617	571	598	530	596	442	393	493	533	45.9767	42.0297	39.2082	37.6258	44.0038	42.4544	35.2757	35.9586	37.6845	42.4049	41.3613	36.3063	549.809	559.517	-0.025251	0.90317	1	FALSE	547.288	505.812	0.1137	0.6264	0.93811	FALSE
101055510	NC_015445.3	+	57376644	57392248	2611	1006	1058	1229	1069	1030	762	837	998	1048	49.0953	51.0029	52.7737	49.7023	49.8047	47.9341	49.2038	47.6733	48.5273	50.9573	49.147	48.4681	1008.56	1015.37	-0.0097006	0.95996	1	FALSE	1003.69	1031.04	-0.038778	0.8655	1	FALSE
101055511	NC_015447.3	+	41464546	41477023	954	123	126	134	141	133	76	82	97	106	16.4288	16.6241	15.7481	17.9422	17.6012	13.0846	13.193	12.6816	13.4335	16.267	16.2094	13.1027	117.65	122.211	-0.054866	0.75648	1	FALSE	117.092	101.852	0.20117	0.50752	0.84822	FALSE
101055512	NC_015448.3	-	51951364	51954018	1613	2309	2352	3635	1409	1828	1288	924	1496	1547	182.406	183.535	252.663	106.043	143.081	131.153	87.926	115.678	115.955	206.201	126.759	106.519	2520.7	1616.67	0.6408	0.0025221	0.029862	UP	2508.27	1399.19	0.8421	0.00022511	0.0023978	UP
101055513	NC_015445.3	+	65896466	65898951	1394	49	36	36	32	28	15	10	23	18	5.25125	3.81098	3.39463	3.26719	2.97314	2.07208	1.29092	2.41267	1.8303	4.15229	2.7708	1.84463	37.4476	26.0335	0.52451	0.27464	0.73384	FALSE	37.2907	17.8379	1.0639	0.045622	0.17616	FALSE
101055514	NC_015444.3	+	67046737	67051730	2258	1294	1184	1388	721	908	552	431	486	593	82.3605	74.4395	77.7316	43.7197	57.2613	45.2868	33.044	30.2778	35.8115	78.1772	48.7559	33.0444	1186.61	771.204	0.62166	0.00046815	0.0078731	UP	1181.12	539.221	1.1312	5.61e-08	1.74e-06	UP
101055515	NC_015445.3	+	60851331	60853988	987	24	27	11	12	11	2	6	1	4	3.09844	3.4432	1.24953	1.47594	1.40707	0.33282	0.933069	0.126367	0.489976	2.59706	1.07194	0.516471	19.4431	8.3308	1.2227	0.093215	0.39818	FALSE	19.3547	4.16926	2.2148	0.0052624	0.03241	UP
101055516	NC_015441.3	+	9603547	9604191	645	209	575	673	703	552	421	446	814	907	41.2891	112.208	116.984	132.313	108.049	107.206	106.134	157.404	170.012	90.1605	115.856	144.517	440.393	591.561	-0.42574	0.24783	0.69807	FALSE	437.769	759.145	-0.79421	0.035933	0.14756	FALSE
101055517	NC_015441.3	+	1532457	1539495	2184	868	930	1019	886	882	698	677	766	856	56.0869	59.3597	57.9348	54.5422	56.4679	58.136	52.694	48.4477	52.4806	57.7938	56.382	51.2075	863.951	880.029	-0.026601	0.91442	1	FALSE	859.779	822.902	0.063244	0.74704	1	FALSE
101055518	NC_015439.3	-	40687237	40695232	2124	93	91	110	72	69	54	77	74	113	6.10844	5.90413	6.35716	4.50543	4.49042	4.57182	6.09212	4.75753	7.0422	6.12324	4.52256	5.96395	90.0528	69.4438	0.37493	0.20227	0.62908	FALSE	89.6257	94.3758	-0.074504	0.83142	1	FALSE
101055519	NC_015449.3	+	67862918	67867392	1529	88	125	110	101	29	46	75	113	34	7.93577	11.1348	8.72816	8.6773	2.59117	5.34703	8.14702	9.97443	2.90917	9.26626	5.5385	7.0102	99.2372	62.1942	0.6741	0.10697	0.43391	FALSE	98.7265	80.4618	0.29513	0.46452	0.80755	FALSE
101055520	NC_015443.3	+	47365358	47367539	1344	212	547	515	268	362	259	256	298	451	20.0995	51.2276	42.9616	24.207	34.0055	31.6517	29.2362	27.6547	40.5704	38.0962	29.9547	32.4871	387.82	318.336	0.28484	0.45659	0.91282	FALSE	385.542	356.075	0.11471	0.78358	1	FALSE
101055521	NC_015439.3	+	50266629	50273450	1379	147	212	246	170	167	149	124	161	184	15.9686	22.7486	23.5131	17.5937	17.9746	20.8634	16.2257	17.119	18.9649	20.7434	18.8105	17.4366	184.376	174.757	0.077303	0.65601	1	FALSE	183.406	166.653	0.13819	0.59868	0.9161	FALSE
101055522	NC_015438.3	-	79099326	79110375	1092	264	211	316	219	262	175	154	165	215	30.8056	24.3207	32.4442	24.346	30.2913	26.3216	21.646	18.8457	23.8039	29.1902	26.9863	21.4319	241.659	232.971	0.052822	0.79439	1	FALSE	240.556	190.803	0.33429	0.17431	0.45308	FALSE
101055523	NC_015441.3	+	54006865	54007986	1122	61	95	154	448	332	377	371	625	452	6.92765	10.6573	15.3886	48.472	37.3581	55.1881	50.7529	69.4767	48.7054	10.9912	47.0061	56.3117	93.4136	418.36	-2.163	7.86e-11	6.99e-09	DOWN	92.9022	513.993	-2.468	2.02e-15	2.08e-13	DOWN
101055524	NC_015439.3	+	50409235	50412055	1107	382	389	474	457	421	319	333	473	334	43.9708	44.2301	48.0068	50.1157	48.0147	47.3304	46.1717	53.2924	36.478	45.4026	48.4869	45.314	380.993	424.789	-0.15698	0.42508	0.8846	FALSE	379.162	408.181	-0.10639	0.65963	0.95866	FALSE
101055525	NC_015441.3	-	65202518	65207258	2710	326	362	321	297	284	231	215	266	318	16.0696	17.6264	13.9225	13.9477	13.8707	14.6774	12.7661	12.8343	14.873	15.8728	14.1652	13.4911	311.079	289.881	0.10182	0.62098	1	FALSE	309.59	284.211	0.12339	0.64159	0.94637	FALSE
101055526	NC_015449.3	-	65203328	65206145	657	83	70	118	95	62	67	61	86	108	16.0976	13.4106	20.1367	17.5535	11.9142	16.7497	14.251	16.3262	19.8742	16.5483	15.4058	16.8171	82.4102	80.2767	0.037841	0.84474	1	FALSE	82.0218	90.0411	-0.13458	0.67025	0.96553	FALSE
101055527	NC_015440.3	+	65024224	65029505	1936	328	400	484	627	502	560	477	710	721	21.5882	26.0058	28.0293	39.3159	32.7369	47.5094	37.8175	45.7409	45.0258	25.2078	39.8541	42.8614	369.858	611.951	-0.72644	0.0025634	0.030208	DOWN	367.988	675.789	-0.87691	4.7e-05	0.00062402	DOWN
101055528	NC_015438.3	-	1021056	1022644	756	578	976	677	245	350	209	156	196	363	97.4215	162.496	100.401	39.3414	58.4502	45.4068	31.6725	32.336	58.0519	120.106	47.7328	40.6868	688.181	285.021	1.2717	0.00096	0.013811	UP	684.524	250.97	1.4476	0.00071395	0.0063733	UP
101055529	NC_015447.3	-	677015	683891	1224	478	464	508	626	507	463	453	585	601	49.7617	47.7147	46.5323	62.0867	52.2957	62.1293	56.8063	59.611	59.3642	48.0029	58.8372	58.5938	445.457	570.583	-0.35715	0.062506	0.30954	FALSE	443.371	584.213	-0.39798	0.06204	0.22034	FALSE
101055530	NC_015438.3	-	5726580	5731648	1293	2267	2601	3236	2419	2244	1615	1891	2218	1996	223.41	253.197	280.596	227.114	219.111	205.15	224.477	213.951	186.635	252.401	217.125	208.355	2473.47	2221.22	0.15518	0.34949	0.81737	FALSE	2461.13	2194.13	0.16567	0.35009	0.69554	FALSE
101055531	NC_015447.3	+	28997132	29005692	1299	177	233	219	204	214	154	139	198	226	17.3625	22.5768	18.902	19.0646	20.7991	19.4719	16.4242	19.0111	21.0344	19.6138	19.7785	18.8233	193.115	203.237	-0.073701	0.74544	1	FALSE	192.137	199.208	-0.052141	0.7972	1	FALSE
101055532	NC_015440.3	-	67921778	67923442	1458	1105	1091	1299	720	847	457	313	365	428	96.5725	94.1853	99.8904	59.9488	73.3442	51.482	32.9508	31.2239	35.491	96.8827	61.5917	33.2219	1070.83	709.17	0.59452	0.0011389	0.015903	UP	1065.74	394.753	1.4328	1.63e-11	1.01e-09	UP
101055533	NC_015445.3	+	329679	333113	1508	324	366	432	287	350	215	197	230	251	31.0181	34.6114	36.3897	26.1764	33.1994	26.5312	22.7179	21.5527	22.7996	34.0064	28.6356	22.3567	343.071	301.17	0.18793	0.3625	0.83073	FALSE	341.376	242.466	0.49358	0.033849	0.14108	FALSE
101055534	NC_015449.3	-	351060	351749	609	92	55	72	47	54	43	31	52	44	19.2495	11.3674	13.2552	9.36885	11.1948	11.5971	7.81311	10.6497	8.73509	14.624	10.7202	9.06597	67.5555	51.6657	0.38687	0.23811	0.68255	FALSE	67.2842	44.9346	0.58244	0.13785	0.38795	FALSE
101055535	NC_015446.3	+	66521667	66535193	3170	498	465	553	740	546	545	525	732	811	21.0191	19.3868	20.5369	29.756	22.8333	29.6504	26.6917	30.2412	32.478	20.3143	27.4132	29.8036	464.955	656.063	-0.49674	0.0090971	0.078447	FALSE	462.787	733.013	-0.66349	0.0015144	0.011842	DOWN
101055536	NC_015439.3	-	47288849	47298984	1689	343	393	407	290	333	222	233	264	264	25.877	29.2873	27.017	20.8437	24.8917	21.5884	21.1742	19.4951	18.8976	27.3937	22.4412	19.8556	350.724	299.666	0.22698	0.26821	0.72674	FALSE	349.005	273.215	0.35321	0.12134	0.35584	FALSE
101055537	NC_015445.3	+	64363349	64368129	3189	105	126	126	148	106	86	180	120	171	4.6392	5.49909	4.89832	6.22977	4.64034	4.89779	9.57981	5.18965	7.16857	5.01221	5.25597	7.31268	109.571	120.048	-0.13174	0.59483	0.99725	FALSE	109.028	172.071	-0.6583	0.053929	0.19874	FALSE
101055538	NC_015449.3	+	35611100	35619302	528	283	259	340	266	245	193	204	238	292	68.297	61.7421	72.1967	61.158	58.583	60.0371	59.3029	56.2205	66.8622	67.4119	59.9261	60.7952	269.83	250.459	0.10748	0.5953	0.99758	FALSE	268.565	261.635	0.037717	0.87925	1	FALSE
101055539	NC_015438.3	-	3236898	3253946	2949	446	457	495	403	412	308	289	299	370	19.2712	19.5055	18.8193	16.5896	17.6385	17.1543	15.0419	12.6459	15.1691	19.1987	17.1275	14.2856	429.216	399.642	0.103	0.59212	0.9957	FALSE	427.174	343.431	0.3148	0.15603	0.42052	FALSE
101055540	NC_015439.3	-	31057026	31059535	2510	255	255	282	247	226	200	243	286	307	12.9454	12.7874	12.5964	11.9462	11.3677	13.0874	14.8598	14.2116	14.7876	12.7764	12.1338	14.6197	243.119	241.225	0.011283	0.91839	1	FALSE	241.969	298.987	-0.30526	0.20231	0.50062	FALSE
101055541	NC_015446.3	-	69358794	69360039	591	1894	1804	2866	1649	1787	1626	1151	1772	1797	408.358	384.207	543.702	338.718	381.748	451.887	298.929	373.962	367.614	445.422	390.784	346.835	1995.17	1829.2	0.1253	0.43547	0.89443	FALSE	1985.49	1669.28	0.25027	0.20868	0.51056	FALSE
101055542	NC_015443.3	+	49371525	49372443	759	53	35	81	40	49	37	96	49	51	9.8879	6.45005	13.2965	7.1096	9.05764	8.8977	21.574	8.94802	9.02779	9.87814	8.35498	13.1833	51.1392	45.1419	0.17996	0.57023	0.98409	FALSE	50.9052	73.4537	-0.52902	0.48	0.82245	FALSE
101055543	NC_015449.3	+	1648701	1652574	1332	751	728	915	649	808	443	375	380	479	71.843	68.7928	77.0174	59.1488	76.5855	54.6256	43.2122	35.5821	43.4774	72.5511	63.4533	40.7572	732.576	667.441	0.13434	0.50594	0.94656	FALSE	729.096	442.594	0.72012	0.00064924	0.0058905	UP
101055544	NC_015449.3	+	66652934	66655279	702	90	88	121	89	57	50	52	34	74	16.3363	15.7783	19.325	15.3907	10.2513	11.6985	11.3696	6.04079	12.7446	17.1466	12.4468	10.0517	91.2385	69.2347	0.39815	0.18239	0.59567	FALSE	90.7998	57.623	0.65604	0.046925	0.17934	FALSE
101055545	NC_015446.3	-	62036800	62041491	942	149	125	156	149	103	126	133	92	95	20.1551	16.7023	18.5672	19.2018	13.8047	21.9693	21.6711	12.1812	12.1928	18.4748	18.3252	15.3484	131.954	136.99	-0.054041	0.93317	1	FALSE	131.356	117.887	0.15608	0.50904	0.84953	FALSE
101055546	NC_015446.3	-	70789999	70793302	1236	313	301	439	235	263	205	136	137	153	38.2026	36.2896	47.1451	27.3258	31.805	32.2515	19.9948	16.3671	17.7183	40.5457	30.4608	18.0268	320.845	251.643	0.3505	0.073119	0.34108	FALSE	319.299	153.389	1.0577	1.35e-05	0.00021639	UP
101055547	NC_015446.3	+	69392080	69394811	711	2807	2242	2764	2891	3567	2537	1781	2095	2343	503.062	396.901	435.854	493.61	633.393	586.067	384.48	367.507	398.414	445.272	571.023	383.467	2400.59	3210.61	-0.41945	0.012192	0.097692	FALSE	2389.93	2221.69	0.10531	0.59795	0.91573	FALSE
101055548	NC_015440.3	+	70294503	70296080	1139	57	82	142	109	70	90	133	151	114	6.37676	9.06162	13.9777	11.6174	7.75915	12.9782	17.9229	16.535	12.1008	9.80537	10.7849	15.5196	84.6	97.5113	-0.20491	0.71199	1	FALSE	84.1423	143.92	-0.77436	0.022615	0.10366	FALSE
101055549	NC_015440.3	+	70287146	70288764	808	122	100	108	20	31	25	40	17	27	19.2397	15.5777	14.986	3.00486	4.84384	5.08189	7.59851	2.62415	4.04003	16.6011	4.3102	4.75423	101.721	27.5528	1.8843	1.61e-08	9.9e-07	UP	101.272	31.364	1.6911	1.82e-06	3.77e-05	UP
101055550	NC_015443.3	-	2488523	2489613	573	371	314	386	113	206	165	114	78	137	82.5027	68.9749	75.5275	23.9403	45.3892	47.2962	30.5373	16.9782	28.9066	75.6683	38.8752	25.474	328.745	176.194	0.89981	2.78e-05	0.00075447	UP	327.255	119.141	1.4578	6.2e-09	2.37e-07	UP
101055551	NC_015441.3	+	52212453	52215694	1052	31	17	44	0	3	5	6	4	12	5.08381	2.75387	6.34898	0	0.487461	1.05693	1.18525	0.642082	1.86721	4.72889	0.514797	1.23151	27.8544	3.17929	3.1311	7.75e-06	0.00025307	UP	27.732	7.81951	1.8264	0.0043475	0.027813	UP
101055552	NC_015440.3	+	70782134	70784265	864	644	890	643	432	547	350	348	491	414	94.9775	129.656	83.4391	60.6982	79.9306	66.5351	61.8223	70.8793	57.932	102.691	69.0546	63.5445	672.588	471.519	0.51241	0.043919	0.2425	FALSE	669.197	446.946	0.58233	0.018684	0.089425	FALSE
101055553	NC_015445.3	+	34584222	34585568	684	18	21	28	107	71	76	87	104	105	3.35324	3.86437	4.58959	18.9904	13.1051	18.2496	19.5228	18.964	18.5594	3.93574	16.7817	19.0154	20.4016	91.0346	-2.1577	2.6e-09	1.79e-07	DOWN	20.2987	105.957	-2.384	5.42e-10	2.54e-08	DOWN
101055554	NC_015444.3	+	11413959	11415176	444	0	0	0	0	0	0	0	0	0	0	0	0	0	0	0	0	0	0	0	0	0	0	0	NA	NA	NA	NA	0	0	NA	NA	NA	NA
101055555	NC_015444.3	+	2731051	2732593	591	10	7	5	10	2	3	4	2	3	2.15606	1.49082	0.948538	2.05408	0.42725	0.83374	1.03885	0.422079	0.613713	1.53181	1.10502	0.691547	6.86895	5.18947	0.4045	0.77947	1	FALSE	6.84191	3.33604	1.0363	0.39298	0.74336	FALSE
101055556	NC_015443.3	+	41492900	41495018	729	7	13	14	13	14	6	10	14	15	1.22354	2.24456	2.15314	2.16482	2.4246	1.35182	2.10549	2.39526	2.48769	1.87375	1.98041	2.32948	10.3485	11.3918	-0.13857	0.85079	1	FALSE	10.2911	13.8332	-0.42674	0.58895	0.90938	FALSE
101055557	NC_015447.3	+	46194676	46196322	1555	620	663	743	686	679	526	542	673	695	50.8054	53.666	53.5711	53.5549	55.1289	55.5587	53.4994	53.9804	54.0364	52.6808	54.7475	53.8387	620.979	673.75	-0.11767	0.53911	0.96786	FALSE	617.975	682.013	-0.14225	0.50235	0.8439	FALSE
101055558	NC_015448.3	-	32265358	32274061	2906	25	12	34	39	54	58	30	45	45	1.15966	0.549843	1.38769	1.7235	2.48185	3.4679	1.67626	2.04318	1.98055	1.0324	2.55775	1.9	21.5008	55.6922	-1.3731	0.0078001	0.070193	FALSE	21.409	42.5038	-0.98938	0.037572	0.15264	FALSE
101055559	NC_015438.3	+	78501228	78506869	2553	720	765	812	449	573	242	259	223	401	35.9361	37.7161	35.6597	21.3502	28.3363	15.569	15.5714	10.8945	18.99	36.4373	21.7518	15.152	705.203	437.956	0.68725	0.00047194	0.0079127	UP	701.816	315.69	1.1526	1.48e-07	4.18e-06	UP
101055560	NC_015441.3	-	59902480	59906837	2558	176	184	161	113	145	86	74	62	108	8.7672	9.05385	7.05663	5.3627	7.15661	5.52198	4.44029	3.02303	5.10452	8.29256	6.01376	4.18928	160.836	121.521	0.40438	0.11667	0.45752	FALSE	160.082	87.4497	0.87228	0.0026854	0.018976	UP
101055561	NC_015441.3	-	59893866	59900243	2595	1810	1744	1765	1796	1852	1238	898	1360	1664	88.8771	84.5912	76.257	84.0184	90.1038	78.3574	53.1152	65.3662	77.5261	83.2418	84.1599	65.3358	1637.83	1726.99	-0.076473	0.59641	0.99839	FALSE	1630.24	1381.48	0.23887	0.28494	0.6182	FALSE
101055562	NC_015441.3	-	2017253	2019743	1309	592	565	679	582	607	448	404	544	571	57.6276	54.3281	58.1571	53.9745	58.5448	56.2128	47.372	51.8336	52.7386	56.7043	56.2441	50.648	562.712	582.474	-0.049798	0.80499	1	FALSE	560.065	540.056	0.052486	0.83152	1	FALSE
101055563	NC_015445.3	-	60365609	60368525	805	47	48	51	31	25	30	24	26	37	7.43962	7.50518	7.10308	4.67489	3.92088	6.121	4.5761	4.02837	5.55696	7.34929	4.90559	4.72048	44.8518	31.3323	0.51752	0.16901	0.56792	FALSE	44.6391	30.9867	0.52666	0.24109	0.5591	FALSE
101055564	NC_015443.3	-	44784241	44786369	1639	94	94	83	69	74	43	61	61	68	7.77274	7.67788	6.03876	5.43566	6.06274	4.58313	6.07585	4.93718	5.33504	7.16312	5.36051	5.44936	83.6993	65.2711	0.35877	0.28054	0.74048	FALSE	83.3121	68.4428	0.28363	0.39815	0.74838	FALSE
101055565	NC_015438.3	-	72594090	72596452	1025	123	160	212	419	439	375	507	510	328	15.2908	19.6477	23.1891	49.6245	54.073	60.0903	75.9213	62.058	38.6885	19.3759	54.5959	58.8893	150.492	443.082	-1.5579	3.45e-13	4.42e-11	DOWN	149.713	491.414	-1.7147	0.00011126	0.0013234	DOWN
101055566	NC_015440.3	-	70342850	70344277	1068	12398	9771	10441	13808	13750	12558	11820	15194	12769	1479.21	1151.55	1096.08	1569.51	1625.44	1931.28	1698.74	1774.4	1445.5	1242.28	1708.75	1639.55	10061.9	14455.5	-0.52272	0.0032188	0.035675	DOWN	10018.2	14256.8	-0.50903	0.0069944	0.040666	DOWN
101055567	NC_015449.3	+	41362886	41419652	3582	307	317	342	297	252	214	275	348	226	11.5668	11.7978	11.3377	10.6608	9.40733	10.3929	12.4807	12.8339	8.07917	11.5674	10.1537	11.1312	296.577	271.955	0.12504	0.53708	0.96608	FALSE	295.163	306.342	-0.053629	0.87164	1	FALSE
101055568	NC_015442.3	-	11600992	11616188	3140	262	249	254	302	246	239	186	266	332	10.6321	9.98126	9.06935	11.6757	9.89111	12.5016	9.09208	10.5658	12.7832	9.89425	11.3561	10.8137	235.563	282.605	-0.26267	0.23429	0.67567	FALSE	234.476	276.703	-0.2389	0.27628	0.60677	FALSE
101055569	NC_015438.3	+	60272188	60282975	3209	34	29	30	37	36	25	31	22	33	1.40708	1.18551	1.09241	1.45881	1.47616	1.3336	1.54537	0.891179	1.29579	1.22833	1.42286	1.24411	28.6799	34.6532	-0.27295	0.51767	0.95415	FALSE	28.5522	31.2549	-0.13048	0.84029	1	FALSE
101055570	NC_015449.3	-	67503758	67513036	3379	92	115	115	250	193	227	251	391	255	3.80862	4.70268	4.18891	9.86	7.91641	12.1131	12.5166	15.8438	10.0162	4.2334	9.96316	12.7922	98.7664	243.297	-1.3006	7.37e-06	0.00024325	DOWN	98.2713	320.281	-1.7045	6e-09	2.31e-07	DOWN
101055571	NC_015438.3	+	93359028	93369861	3478	508	592	642	506	535	391	399	526	511	18.7626	21.5982	20.8635	17.8048	19.5783	18.6146	17.7514	19.016	17.9074	20.4081	18.6659	18.2249	533.681	509.445	0.067053	0.70741	1	FALSE	531.041	512.092	0.052419	0.81288	1	FALSE
101055572	NC_015443.3	+	45318737	45321475	1495	2261	2488	2371	2674	2323	1319	1169	1774	1217	192.712	209.472	177.813	217.133	196.177	144.911	120.02	148.001	98.4195	193.332	186.073	122.147	2191.2	2198.8	-0.0049976	0.81921	1	FALSE	2180.66	1485.64	0.55368	0.005321	0.032699	UP
101055573	NC_015446.3	-	71744685	71752955	3582	9	9	14	8	5	10	7	22	21	0.320159	0.316252	0.438202	0.271125	0.176232	0.458534	0.299952	0.766035	0.708803	0.358204	0.301964	0.591597	9.7243	8.60542	0.17635	0.77748	1	FALSE	9.67659	17.2397	-0.83317	0.21957	0.52732	FALSE
101055574	NC_015444.3	+	9960771	9972191	2721	167	194	246	201	198	147	148	153	155	7.82054	8.97406	10.1363	8.96754	9.18705	8.87331	8.34859	7.01317	6.88708	8.97696	9.0093	7.41628	185.123	193.968	-0.067336	0.80008	1	FALSE	184.195	164.429	0.16377	0.481	0.8235	FALSE
101055575	NC_015446.3	+	71047382	71054054	3486	551	439	518	412	445	272	299	306	433	20.1406	15.8509	16.66	14.3475	16.1166	12.8156	13.1651	10.9483	15.0173	17.5505	14.4265	13.0436	463.937	397.47	0.22309	0.28654	0.748	FALSE	461.889	370.798	0.31691	0.15986	0.42786	FALSE
101055576	NC_015439.3	-	54838715	54851496	4944	359	336	299	270	316	198	217	213	299	9.25262	8.55415	6.78055	6.62966	8.06953	6.57784	6.73691	5.37345	7.3118	8.19577	7.09234	6.47405	307.27	277.123	0.14898	0.52834	0.96018	FALSE	305.88	261.024	0.22878	0.34979	0.69551	FALSE
101055577	NC_015439.3	+	49313009	49315983	1703	6	5	12	14	21	3	6	9	29	0.448937	0.369548	0.790021	0.997974	1.55684	0.289337	0.540775	0.659143	2.0588	0.536169	0.94805	1.08624	6.91876	12.6786	-0.87381	0.24338	0.69009	FALSE	6.88473	15.1161	-1.1346	0.24308	0.56156	FALSE
101055578	NC_015439.3	+	49305323	49307867	1980	0	2	0	2	0	0	0	0	0	0	0.143767	0	0.138659	0	0	0	0	0	0.0479224	0.0462198	0	0.635328	0.643322	-0.018039	1	1	FALSE	0.630386	0	Inf	0.84107	1	FALSE
101055579	NC_015449.3	-	2208976	2213149	1980	5	3	2	2	1	5	5	13	13	0.382423	0.226653	0.134594	0.145734	0.0757817	0.492937	0.460654	0.97324	0.943409	0.24789	0.238151	0.792434	3.13435	3.16972	-0.01619	1	1	FALSE	3.12294	10.7441	-1.7826	0.070005	0.24109	FALSE
101055581	NC_015444.3	+	58725184	58729404	1426	37	41	70	23	28	19	25	11	24	3.87082	4.23694	6.44352	2.29238	2.90235	2.56214	3.15045	1.12641	2.3823	4.85043	2.58562	2.21972	44.7649	24.8985	0.84631	0.037707	0.21946	FALSE	44.537	22.0847	1.012	0.021991	0.10132	FALSE
101055582	NC_015448.3	+	5481083	5484571	819	30	42	70	40	35	22	45	37	32	4.66752	6.45478	9.58267	5.929	5.3954	4.412	8.43351	5.63468	4.72387	6.90165	5.24547	6.26402	42.8199	33.9718	0.33395	0.40581	0.86996	FALSE	42.5902	41.8049	0.026848	0.84719	1	FALSE
101055583	NC_015443.3	+	36074425	36074836	412	9	9	10	31	93	49	198	147	19	2.78352	2.74955	2.72129	9.13419	28.4987	19.5342	73.7645	44.5012	5.57556	2.75145	19.0557	41.2804	8.59396	61.8904	-2.8483	0.00047449	0.0079459	DOWN	8.55328	138.366	-4.0159	0.01212	0.063692	FALSE
101055584	NC_015447.3	+	55860219	55860566	348	3	1	0	0	8	0	0	0	0	1.09848	0.36169	0	0	2.90235	0	0	0	0	0.486722	0.967451	0	1.28738	2.61156	-1.0205	0.67367	1	FALSE	1.28462	0	Inf	0.53409	0.87065	FALSE
101055585	NC_015438.3	+	94682343	94683428	1086	13	43	38	90	104	107	94	221	129	1.52532	4.98373	3.92307	10.0605	12.0905	16.1827	13.2855	25.3813	14.3612	3.47737	12.7779	17.676	28.5999	109.979	-1.9431	2.91e-06	0.00010916	DOWN	28.4255	155.986	-2.4562	1.87e-05	0.00028576	DOWN
101055586	NC_015440.3	-	61578864	61581639	1508	582	378	680	194	249	261	130	159	251	59.2809	38.0321	60.943	18.8257	25.1294	34.2673	15.9502	15.8523	24.2576	52.752	26.0741	18.6867	500.359	258.524	0.95266	0.002011	0.025189	UP	498.174	190.656	1.3857	3.05e-05	0.00043297	UP
101055587	NC_015444.3	-	62189148	62193563	1990	34	30	20	16	30	19	12	12	17	2.17708	1.89751	1.12681	0.976051	1.9033	1.56818	0.925567	0.752107	1.03283	1.7338	1.48251	0.903501	26.1717	23.2997	0.16769	0.76647	1	FALSE	26.0592	14.6625	0.82966	0.16809	0.44257	FALSE
101055588	NC_015438.3	+	93583033	93584391	1359	0	2	1	2	1	3	0	2	2	0	0.185236	0.0824998	0.178655	0.092901	0.362576	0	0.183553	0.177927	0.0892454	0.211377	0.120494	0.917913	2.28974	-1.3188	0.64745	1	FALSE	0.911212	1.33095	-0.5466	0.92389	1	FALSE
101055589	NC_015438.3	-	93613082	93614446	1365	0	0	0	0	0	0	0	0	0	0	0	0	0	0	0	0	0	0	0	0	0	0	0	NA	NA	NA	NA	0	0	NA	NA	NA	NA
101055590	NC_015441.3	+	47478	48715	1238	70	149	116	330	325	439	324	866	588	7.20487	15.1489	10.5053	32.3593	33.1438	58.2426	40.1702	87.2467	57.4233	10.953	41.2486	61.6134	102.738	405.398	-1.9804	0.00035565	0.0063451	DOWN	102.16	619.969	-2.6014	7.47e-06	0.00012726	DOWN
101055591	NC_015446.3	-	72498974	72503970	4572	725	568	769	783	937	614	601	729	792	21.2568	16.4503	19.8385	21.8715	27.2201	23.2047	21.2258	20.9213	22.0327	19.1819	24.0987	21.3933	632.088	827.893	-0.38932	0.029581	0.1834	FALSE	629.263	757.537	-0.26765	0.20045	0.49753	FALSE
101055592	NC_015443.3	+	36103837	36104622	786	83	85	155	65	75	55	43	58	69	13.4556	13.6117	22.1096	10.0391	12.047	11.4931	8.39703	9.20359	10.6135	16.3923	11.1931	9.4047	97.6308	69.5908	0.48844	0.090928	0.3918	FALSE	97.1403	60.235	0.68947	0.036158	0.14822	FALSE
101055593	NC_015441.3	+	5123320	5130753	4513	943	758	909	965	1022	706	629	707	756	28.5687	22.6838	24.2308	27.8525	30.6776	27.5697	22.9541	20.9653	21.7312	25.1611	28.6999	21.8836	802.472	954.663	-0.25054	0.14519	0.52077	FALSE	798.911	749.986	0.09117	0.65404	0.95437	FALSE
101055594	NC_015438.3	+	6568005	6572069	3222	105	132	216	170	153	142	165	115	125	4.15253	5.15661	7.51624	6.40515	5.99523	7.23868	7.86028	4.45168	4.69047	5.60846	6.54635	5.66748	136.91	167.107	-0.28755	0.33078	0.7977	FALSE	136.194	148.903	-0.12871	0.87613	1	FALSE
101055595	NC_015444.3	-	52956	86573	5352	613	647	753	774	529	526	475	716	793	14.8839	15.5177	16.0869	17.9041	12.7263	16.4622	13.8925	17.0165	18.2688	15.4962	15.6975	16.3926	616.459	653.09	-0.083276	0.69015	1	FALSE	613.478	700.775	-0.19194	0.32545	0.66843	FALSE
101055596	NC_015441.3	+	3895168	3900754	2710	304	410	519	674	628	466	1838	1198	704	15.8303	21.0895	23.7797	33.4373	32.4015	31.2787	115.29	61.0625	34.7833	20.2331	32.3725	70.3786	375.168	626.842	-0.74057	0.00010183	0.0023026	DOWN	373.213	1403.19	-1.9106	0.026195	0.11577	FALSE
101055597	NC_015441.3	+	65266336	65271678	2828	320	286	403	310	315	206	216	282	299	24.2711	21.4276	26.8948	22.4005	23.6723	20.1398	19.7344	20.9359	21.5176	24.1978	22.0709	20.7293	308.169	293.183	0.071923	0.74727	1	FALSE	306.724	283.701	0.11257	0.63353	0.94321	FALSE
101055598	NC_015445.3	+	50061466	50065581	2101	180	179	214	117	105	76	85	92	65	13.2886	13.0535	13.901	8.22907	7.68048	7.23218	7.55889	6.64812	4.55307	13.4144	7.71391	6.25336	175.518	105.35	0.73642	0.0031636	0.035248	UP	174.682	87.8725	0.99125	0.00036592	0.0036287	UP
101055599	NC_015449.3	-	3791608	3796233	1507	100	96	121	112	95	76	92	100	66	8.89827	8.43809	9.47359	9.49469	8.37568	8.717	9.86108	8.70981	5.57228	8.93665	8.86246	8.04772	97.0122	100.478	-0.050635	0.87251	1	FALSE	96.5527	93.811	0.04156	0.82827	1	FALSE
101055600	NC_015446.3	+	4016302	4020081	1356	988	1004	1213	1488	1358	1068	1401	1431	1274	92.8423	93.1944	100.294	133.214	126.439	129.362	158.584	131.623	113.59	95.4435	129.672	134.599	981.068	1391.85	-0.50458	0.0037247	0.039762	DOWN	976.361	1486.8	-0.60672	0.0037318	0.02466	DOWN
101055601	NC_015439.3	+	55099785	55100360	576	30	20	41	149	104	90	91	107	121	6.63663	4.37042	7.98056	31.4029	22.7956	25.6635	24.2493	23.1693	25.3977	6.32921	26.6207	24.2721	27.6364	121.477	-2.136	2.95e-11	2.84e-09	DOWN	27.512	113.927	-2.05	1.47e-08	5.24e-07	DOWN
101055602	NC_015449.3	-	211505	214392	2236	164	718	381	410	616	429	285	629	460	10.6783	46.1795	21.8276	25.4331	39.7402	36.005	22.3529	40.0877	28.4183	26.2285	33.7261	30.2863	388.758	521.727	-0.42442	0.44432	0.90131	FALSE	386.299	481.98	-0.31926	0.55107	0.881	FALSE
101055603	NC_015443.3	-	47386048	47389285	2472	368	338	419	507	474	475	402	634	622	18.9692	17.2101	19.0037	24.898	24.2086	31.5604	24.9607	31.9884	30.421	18.3943	26.889	29.1234	344.725	526.812	-0.61184	0.0024482	0.029175	DOWN	343.118	586.212	-0.77272	0.00033758	0.0033962	DOWN
101055604	NC_015440.3	+	66142356	66146567	1066	177	166	230	113	147	115	79	126	129	21.1575	19.6005	24.1904	12.8685	17.41	17.7189	11.375	14.7423	14.6307	21.6495	15.9991	13.5826	174.94	134.934	0.3746	0.095748	0.40497	FALSE	174.108	117.91	0.5623	0.04521	0.17503	FALSE
101055605	NC_015441.3	-	65914175	65916272	824	125	114	167	141	141	92	150	160	141	19.33	17.4138	22.7228	20.7729	21.6039	18.3382	27.9411	24.2183	20.6882	19.8222	20.2383	24.2826	123.81	131.862	-0.090901	0.71719	1	FALSE	123.223	162.979	-0.40341	0.17192	0.44898	FALSE
101055606	NC_015439.3	-	23816638	23820247	2369	313	289	299	218	273	164	153	222	279	16.8356	15.355	14.1507	11.1711	14.5491	11.3704	9.91302	11.688	14.2387	15.4471	12.3636	11.9466	277.471	231.4	0.26195	0.24292	0.68938	FALSE	276.201	230.632	0.26013	0.33212	0.67627	FALSE
101055607	NC_015448.3	+	55875989	55878398	534	137	124	132	198	142	111	139	184	203	32.691	29.2278	27.7144	45.0121	33.5727	34.1412	39.9534	42.9762	45.9607	29.8777	37.5753	42.9634	120.975	158.883	-0.39325	0.095739	0.40497	FALSE	120.424	186.915	-0.63426	0.016865	0.082385	FALSE
101055608	NC_015439.3	-	47944939	47949257	1230	370	387	460	301	338	206	235	285	167	38.3306	39.6024	41.93	29.7076	34.6937	27.508	29.3253	28.8996	16.4151	39.9543	30.6364	24.88	372.523	297.796	0.323	0.11823	0.46098	FALSE	370.722	248.997	0.57421	0.010238	0.055647	FALSE
101055609	NC_015448.3	+	51433923	51438517	2316	1704	1517	1329	3152	2344	2386	2827	3539	2788	93.7518	82.4447	64.3367	165.216	127.779	169.211	187.356	190.587	145.541	80.1778	154.069	174.495	1408.25	2828.88	-1.0063	2.91e-06	0.00010916	DOWN	1402	3290.04	-1.2306	4.16e-10	1.98e-08	DOWN
101055610	NC_015438.3	-	69615974	69649349	3563	908	1049	1359	991	896	661	695	1023	790	33.8503	38.6295	44.5779	35.1971	33.096	31.7633	31.2099	37.3298	27.9439	39.0192	33.3522	32.1612	1010.76	902.094	0.16409	0.33997	0.80689	FALSE	1005.69	894.627	0.16883	0.38978	0.73985	FALSE
101055611	NC_015445.3	+	24369307	24376590	3597	92	115	123	82	60	62	60	88	78	3.37157	4.16303	3.96618	2.86296	2.17864	2.92876	2.64866	3.15667	2.7122	3.83359	2.65679	2.83918	101.027	73.2423	0.46399	0.094569	0.40177	FALSE	100.518	80.369	0.32274	0.31676	0.65852	FALSE
101055612	NC_015441.3	-	64978082	64983100	1575	10	26	30	18	23	18	20	39	92	0.809037	2.07782	2.13557	1.38739	1.84369	1.87711	1.94908	3.08842	7.06218	1.67414	1.70273	4.03323	19.9692	21.218	-0.087511	0.95712	1	FALSE	19.8512	51.8557	-1.3853	0.10634	0.32409	FALSE
101055613	NC_015447.3	+	2280793	2285511	1119	0	1	2	0	3	1	0	2	0	0	0.112483	0.200388	0	0.338478	0.14678	0	0.222921	0	0.10429	0.161753	0.0743071	0.882833	1.41932	-0.68499	0.92067	1	FALSE	0.876845	0.669419	0.38941	1	1	FALSE
101055614	NC_015438.3	-	93607124	93608479	1356	0	3	0	0	2	0	0	1	1	0	0.278469	0	0	0.186213	0	0	0.0919797	0.0891604	0.0928231	0.062071	0.06038	0.952992	0.652889	0.54563	1	1	FALSE	0.945579	0.665474	0.50681	1	1	FALSE
101243626	NC_015445.3	-	60536904	60540775	1569	34	48	49	33	44	25	25	30	20	2.76124	3.85065	3.50143	2.55327	3.54054	2.61706	2.44566	2.38479	1.54113	3.37111	2.90362	2.12386	40.0846	35.9781	0.15593	0.72787	1	FALSE	39.8766	27.1211	0.55612	0.21589	0.5219	FALSE
101243628	NC_015438.3	-	359813	370431	2129	185	167	165	141	149	104	132	104	169	11.0725	9.87317	8.68921	8.03987	8.83589	8.02332	9.51652	6.09269	9.59716	9.87829	8.29969	8.40212	159.475	139.753	0.19045	0.46049	0.91599	FALSE	158.755	145.962	0.12121	0.64558	0.94789	FALSE
101243629	NC_015438.3	-	600407	602629	2223	103	74	57	36	67	32	38	57	39	5.904	4.18994	2.8748	1.96593	3.80518	2.36433	2.62376	3.19806	2.12108	4.32292	2.71181	2.64763	72.9079	47.5313	0.6172	0.1807	0.59219	FALSE	72.6151	47.8844	0.60071	0.14106	0.39368	FALSE
101243631	NC_015446.3	-	1413485	1422253	2372	519	1333	1336	1215	1651	1599	1001	1672	1796	27.9986	71.034	63.416	62.4456	88.2484	111.19	65.048	88.2893	91.9302	54.1495	87.2946	81.7558	968.739	1633.32	-0.75363	0.086493	0.37967	FALSE	963.047	1572.69	-0.70756	0.028445	0.12343	FALSE
101243633	NC_015446.3	+	5705199	5707830	2533	30	25	24	23	23	18	32	32	42	1.50916	1.24228	1.0623	1.1023	1.14639	1.16717	1.93907	1.57567	2.00468	1.27125	1.13862	1.83981	24.4208	22.8263	0.097413	0.88087	1	FALSE	24.3139	37.9975	-0.64412	0.17593	0.45589	FALSE
101243634	NC_015438.3	+	62836014	62837166	528	0	0	0	0	0	0	0	0	0	0	0	0	0	0	0	0	0	0	0	0	0	0	0	NA	NA	NA	NA	0	0	NA	NA	NA	NA
101243635	NC_015438.3	+	77570881	77577130	1855	40	40	25	36	25	19	13	19	36	2.74767	2.71414	1.51101	2.35594	1.70151	1.68231	1.07567	1.2775	2.34634	2.32427	1.91326	1.5665	32.7007	28.1007	0.21871	0.70131	1	FALSE	32.5541	23.7086	0.45743	0.43376	0.78248	FALSE
101243636	NC_015438.3	+	78409498	78415538	2479	288	264	209	265	237	200	224	224	361	14.8035	13.4043	9.4524	12.977	12.0701	13.251	13.8692	11.27	17.6061	12.5534	12.7661	14.2484	236.016	250.606	-0.086535	0.66468	1	FALSE	234.969	288.144	-0.29432	0.25532	0.57784	FALSE
101243637	NC_015438.3	+	78492007	78493707	330	0	0	2	0	0	0	0	0	0	0	0	0.679498	0	0	0	0	0	0	0.226499	0	0	0.565169	0	Inf	0.83237	1	FALSE	0.561652	0	Inf	0.85501	1	FALSE
101243638	NC_015438.3	+	81840899	81841809	911	145	125	118	128	115	102	91	115	83	20.2814	17.2706	14.5223	17.0568	15.9375	18.3899	15.3321	15.7446	11.0152	17.3581	17.128	14.0306	119.922	123.593	-0.043493	0.88375	1	FALSE	119.392	104.036	0.19863	0.50533	0.84651	FALSE
101243639	NC_015446.3	-	69870421	69872847	2427	95	111	114	187	134	114	111	179	221	4.98773	5.75664	5.26632	9.35357	6.97067	7.71493	7.01993	9.19888	11.0092	5.3369	8.01306	9.07599	98.1829	154.053	-0.64988	0.010071	0.084956	FALSE	97.6991	179.475	-0.87736	0.0012088	0.0098499	DOWN
101243640	NC_015446.3	-	72342889	72343528	640	106	171	229	127	116	63	109	133	153	21.1045	33.6304	40.1169	24.0896	22.8832	16.168	26.1412	25.9193	28.903	31.6173	21.047	26.9879	153.296	106.438	0.5263	0.12476	0.47586	FALSE	152.46	140.749	0.11531	0.64306	0.94685	FALSE
101243641	NC_015447.3	+	2228935	2236001	2523	781	682	701	1196	863	841	802	1269	1286	41.2252	35.5601	32.5576	60.145	45.135	57.221	50.9937	65.5656	64.4074	36.4476	54.167	60.3222	667.187	1036.46	-0.6355	0.00061376	0.009766	DOWN	664.195	1185.81	-0.8362	2.76e-05	0.0003965	DOWN
101243642	NC_015447.3	-	1376807	1380579	2170	12	11	8	6	8	5	3	10	10	0.710539	0.643378	0.416793	0.338466	0.46934	0.381614	0.213973	0.579575	0.56181	0.590236	0.396473	0.451786	9.63383	6.74147	0.51505	0.58572	0.99298	FALSE	9.59144	7.91049	0.27798	0.86029	1	FALSE
101243643	NC_015438.3	-	94752269	94755857	1501	37	29	39	50	31	27	52	50	47	3.14101	2.43183	2.91311	4.04385	2.60748	2.95447	5.31744	4.15471	3.78572	2.82865	3.20193	4.41929	32.1928	38.0826	-0.24239	0.55156	0.97249	FALSE	32.0491	54.0477	-0.75395	0.08066	0.26723	FALSE
101243644	NC_015447.3	-	1242267	1247031	1722	43	39	54	26	27	20	17	20	31	3.18188	2.85067	3.51587	1.83293	1.97957	1.90763	1.51529	1.4486	2.17651	3.18281	1.90671	1.71347	41.5477	25.977	0.67753	0.10518	0.42964	FALSE	41.3523	24.0638	0.7811	0.10113	0.3132	FALSE
101243645	NC_015438.3	+	95539257	95543768	1521	133	161	157	163	157	120	128	187	180	12.0621	14.4233	12.5284	14.0837	14.1079	14.0282	13.9834	16.6003	15.4892	13.0046	14.0733	15.3576	138.5	156.481	-0.1761	0.47283	0.92473	FALSE	137.814	175.707	-0.35045	0.18002	0.46302	FALSE
101243646	NC_015447.3	-	8685014	8711240	2988	77	72	98	60	68	33	49	35	50	3.57826	3.30507	4.00711	2.65638	3.13099	1.97671	2.74289	1.59203	2.20462	3.63015	2.58802	2.17985	75.4544	56.0176	0.42973	0.20757	0.63664	FALSE	75.0968	48.7636	0.62295	0.070694	0.2428	FALSE
101243647	NC_015438.3	-	96710986	96716744	2829	382	388	456	355	361	317	325	392	348	18.149	18.2091	19.0624	16.0685	16.9937	19.4132	18.5996	18.2297	15.6874	18.4735	17.4918	17.5056	375.589	371.513	0.015741	0.85863	1	FALSE	373.792	382.352	-0.032664	0.92259	1	FALSE
101243648	NC_015438.3	+	97782445	97783357	913	72	89	88	163	117	111	104	175	227	10.0487	12.2697	10.8065	21.6732	16.1791	19.9687	17.4841	23.9067	30.0599	11.0416	19.2736	23.8169	76.4126	139.464	-0.86801	0.0013007	0.017705	DOWN	76.0311	177.19	-1.2206	0.00011355	0.0013466	DOWN
101243649	NC_015438.3	+	86689940	86692615	2262	6	4	5	9	5	9	11	8	18	0.337993	0.222579	0.247828	0.483009	0.279072	0.653501	0.746414	0.441112	0.962081	0.269466	0.471861	0.716536	4.623	8.48709	-0.87644	0.40216	0.86814	FALSE	4.60376	13.2359	-1.5236	0.086169	0.28007	FALSE
101243650	NC_015447.3	+	42752406	42753998	1440	0	0	0	0	0	0	0	0	0	0	0	0	0	0	0	0	0	0	0	0	0	0	0	NA	NA	NA	NA	0	0	NA	NA	NA	NA
101243651	NC_015438.3	-	96171189	96174675	2204	35	30	50	33	31	31	27	30	37	2.02535	1.71483	2.5458	1.81929	1.7774	2.31228	1.88203	1.69924	2.0315	2.09533	1.96966	1.87092	34.9725	34.3743	0.024889	0.90135	1	FALSE	34.8071	33.5813	0.051723	0.91223	1	FALSE
101243653	NC_015439.3	-	25532678	25542260	2548	430	447	411	536	529	363	518	503	557	21.5039	22.0813	18.0848	25.5371	26.2117	23.3994	31.204	24.6218	26.4294	20.5567	25.0494	27.4184	397.13	504.816	-0.34615	0.058674	0.29683	FALSE	395.262	569.421	-0.52669	0.017557	0.085007	FALSE
101243654	NC_015439.3	+	4552678	4593416	2542	582	567	531	678	630	532	612	755	676	29.174	28.0752	23.4202	32.3787	31.2899	34.3742	36.9535	37.0444	32.1516	26.8898	32.681	35.3832	518.292	657.821	-0.34393	0.063216	0.3116	FALSE	515.902	732.475	-0.50568	0.016449	0.080763	FALSE
101243655	NC_015439.3	-	55399283	55402573	1657	1715	1831	2232	1580	1787	1066	1197	1602	1270	151.023	159.271	172.941	132.554	155.918	121	126.971	138.085	106.113	161.078	136.491	123.723	1766.72	1560.61	0.17897	0.31614	0.78174	FALSE	1758.11	1457.32	0.27071	0.15798	0.42432	FALSE
101243656	NC_015447.3	+	65221121	65224832	2611	1622	2430	2931	1447	2032	1829	1508	2142	1926	79.1576	117.143	125.858	67.2771	98.2554	115.054	88.6491	102.321	89.1828	107.386	93.529	93.3843	2124.47	1933.52	0.13587	0.52745	0.95946	FALSE	2113.16	1985.22	0.090099	0.63567	0.944	FALSE
101243657	NC_015447.3	-	63163581	63165822	1126	6	4	2	13	10	3	1	9	5	0.678987	0.447134	0.199142	1.40156	1.12125	0.437602	0.136314	0.99691	0.536863	0.441755	0.986802	0.556696	3.77525	8.76601	-1.2153	0.17496	0.58068	FALSE	3.76128	5.08479	-0.43496	0.70491	0.98199	FALSE
101243658	NC_015448.3	+	510025	525585	4475	219	188	173	133	185	89	121	127	147	6.2373	5.28905	4.33533	3.60879	5.22054	3.26731	4.15116	3.54046	3.9724	5.28723	4.03221	3.88801	179.397	142.332	0.33389	0.23215	0.67325	FALSE	178.607	141.779	0.33315	0.22108	0.52935	FALSE
101243659	NC_015439.3	+	50312361	50313196	730	22	172	38	175	195	112	220	206	173	3.84015	29.6566	5.83624	29.1019	33.725	25.1995	46.2572	35.1962	28.652	13.111	29.3421	36.7018	72.4877	169.226	-1.2231	0.030974	0.19035	FALSE	71.9937	218.261	-1.6001	0.0051728	0.032001	DOWN
101243660	NC_015439.3	-	49331522	49335854	1327	159	182	200	178	190	132	160	197	152	18.1057	20.4719	20.0388	19.3106	21.437	19.3749	21.9467	21.9578	16.4227	19.5388	20.0408	20.1091	165.727	177.359	-0.097867	0.67893	1	FALSE	164.91	183.187	-0.15164	0.60348	0.91981	FALSE
101243662	NC_015439.3	+	46466008	46478443	4034	1079	1069	1071	1243	1075	894	983	1093	1362	34.8163	34.0727	30.4071	38.2111	34.3685	37.1832	38.2073	34.5211	41.6986	33.0987	36.5876	38.1423	991.004	1144.1	-0.20726	0.23071	0.67146	FALSE	986.377	1227.81	-0.31587	0.11142	0.33522	FALSE
101243664	NC_015439.3	+	39958011	39962839	1482	75	63	77	78	84	48	75	64	60	7.20177	5.97565	6.50567	7.13558	7.99186	5.9411	8.67501	6.01535	5.46653	6.56103	7.02285	6.71896	66.0147	73.6304	-0.15752	0.57438	0.98636	FALSE	65.7165	72.661	-0.14493	0.75698	1	FALSE
101243665	NC_015448.3	+	34501560	34503922	969	0	0	0	0	1	0	0	0	0	0	0	0	0	0.130291	0	0	0	0	0	0.0434305	0	0	0.326444	#NAME?	0.97349	1	FALSE	0	0	NA	NA	NA	NA
101243667	NC_015439.3	+	47141947	47142804	858	0	0	2	1	0	1	1	1	1	0	0	0.261345	0.141488	0	0.19143	0.178893	0.145367	0.140911	0.0871152	0.110972	0.155057	0.565169	0.761652	-0.43045	1	1	FALSE	0.561652	1.08406	-0.94869	0.93781	1	FALSE
101243668	NC_015448.3	-	54795902	54800189	2455	362	411	514	200	226	103	119	130	141	19.0294	21.3415	23.774	10.0162	11.7711	6.97913	7.53519	6.68902	7.03264	21.3816	9.5888	7.08562	392.82	183.428	1.0987	3.14e-07	1.52e-05	UP	390.867	139.961	1.4816	1.11e-09	4.91e-08	UP
101243669	NC_015448.3	+	55736510	55744816	2434	55	43	50	54	44	39	28	49	48	3.09827	2.39272	2.47828	2.89806	2.45584	2.83184	1.89996	2.70181	2.56555	2.65642	2.72858	2.38911	45.5668	48.8929	-0.10164	0.80109	1	FALSE	45.3674	43.9978	0.044227	0.98936	1	FALSE
101243671	NC_015439.3	+	36044501	36046368	916	80	65	167	86	64	75	48	54	77	11.1287	8.93169	20.4406	11.3975	8.82113	13.4481	8.04314	7.35275	10.1631	13.5003	11.2222	8.51967	93.6988	81.5546	0.20026	0.56691	0.9822	FALSE	93.2369	63.6352	0.55108	0.22743	0.5392	FALSE
101243672	NC_015440.3	-	349714	357181	3754	84	82	64	79	73	38	60	82	83	2.85124	2.74938	1.91143	2.55469	2.45509	1.66259	2.45322	2.7244	2.6731	2.50402	2.22413	2.61691	71.2858	65.9613	0.11199	0.85652	1	FALSE	70.9627	80.0146	-0.1732	0.57094	0.89737	FALSE
101243673	NC_015449.3	-	2198774	2207127	2334	119	166	176	184	164	146	176	197	211	6.70352	9.23701	8.72353	9.87486	9.15358	10.6012	11.9426	10.8624	11.2777	8.22135	9.87656	11.3609	140.932	176.961	-0.32843	0.19182	0.61202	FALSE	140.201	209.4	-0.57876	0.030398	0.12981	FALSE
101243674	NC_015440.3	+	48260305	48260886	582	0	0	0	0	0	0	0	0	0	0	0	0	0	0	0	0	0	0	0	0	0	0	0	NA	NA	NA	NA	0	0	NA	NA	NA	NA
101243675	NC_015440.3	+	3481116	3482292	914	10	60	216	12	2	1	6	9	4	1.39413	8.26268	26.496	1.59383	0.276263	0.179701	1.00759	1.22814	0.52911	12.0509	0.683263	0.921614	83.3305	4.95281	4.0725	0.057402	0.29252	FALSE	82.8014	6.84694	3.5961	0.069213	0.23902	FALSE
101243676	NC_015440.3	+	3143673	3145630	1958	10	14	13	14	13	14	9	19	32	0.650783	0.899977	0.744394	0.868002	0.838244	1.17439	0.70552	1.2103	1.97592	0.765051	0.960212	1.29725	11.3533	14.9069	-0.39287	0.60975	1	FALSE	11.2949	20.7112	-0.87474	0.15535	0.41951	FALSE
101243677	NC_015449.3	+	10628092	10629213	659	394	401	294	315	320	169	134	211	161	76.1833	76.5905	50.0189	58.0271	61.3062	42.1209	31.2104	39.9345	29.5374	67.5976	53.8181	33.5608	337.819	280.144	0.27008	0.36838	0.83759	FALSE	336.273	179.967	0.9019	0.00107	0.008869	UP
101243678	NC_015440.3	+	8759110	8760691	491	5	4	3	4	3	4	8	3	4	1.29759	1.0254	0.685034	0.988972	0.7714	1.33806	2.50085	0.762064	0.984941	1.00268	1.03281	1.41595	3.7346	4.02594	-0.10837	1	1	FALSE	3.71896	5.67585	-0.60994	0.70454	0.98199	FALSE
101243679	NC_015449.3	-	11867033	11867649	354	0	0	0	0	0	0	0	0	0	0	0	0	0	0	0	0	0	0	0	0	0	0	0	NA	NA	NA	NA	0	0	NA	NA	NA	NA
101243680	NC_015449.3	-	27718354	27719864	1389	0	0	0	0	0	0	0	0	0	0	0	0	0	0	0	0	0	0	0	0	0	0	0	NA	NA	NA	NA	0	0	NA	NA	NA	NA
101243681	NC_015440.3	+	36583350	36608596	1788	322	328	342	342	313	227	261	343	293	23.9104	24.0587	22.345	24.1944	23.0286	21.7273	23.3455	24.9304	20.6434	23.4381	22.9834	22.9731	304.92	312.063	-0.033406	0.83981	1	FALSE	303.478	320.969	-0.080845	0.73126	1	FALSE
101243682	NC_015440.3	-	34495573	34504096	402	0	0	0	0	0	0	0	0	0	0	0	0	0	0	0	0	0	0	0	0	0	0	0	NA	NA	NA	NA	0	0	NA	NA	NA	NA
101243683	NC_015440.3	+	53944480	53952033	2822	559	643	762	595	533	408	464	418	472	26.7078	30.3462	32.0335	27.0832	25.2315	25.1266	26.7039	19.5481	21.3969	29.6958	25.8138	22.5496	600.277	544.899	0.13964	0.44239	0.89986	FALSE	597.295	490.252	0.28492	0.14814	0.40738	FALSE
101243684	NC_015440.3	-	60549304	60549891	588	27	38	22	166	142	144	141	302	86	5.85107	8.13434	4.19486	34.2718	30.4895	40.2237	36.8062	64.0592	17.6829	6.06009	34.995	39.5161	27.0155	163.109	-2.594	1.24e-17	2.56e-15	DOWN	26.8804	188.548	-2.8103	0.0025552	0.018241	DOWN
101243685	NC_015449.3	+	18373487	18374043	357	0	0	0	0	0	0	0	0	0	0	0	0	0	0	0	0	0	0	0	0	0	0	0	NA	NA	NA	NA	0	0	NA	NA	NA	NA
101243686	NC_015440.3	-	62398266	62399667	855	0	0	0	0	0	0	0	0	0	0	0	0	0	0	0	0	0	0	0	0	0	0	0	NA	NA	NA	NA	0	0	NA	NA	NA	NA
101243687	NC_015440.3	+	71959729	71966201	2478	152	155	139	109	96	72	117	122	157	8.02002	8.07849	6.45312	5.47917	5.01873	4.8968	7.43616	6.30078	7.85985	7.51721	5.13157	7.19893	137.649	98.079	0.48898	0.068116	0.32647	FALSE	137.007	141.739	-0.048981	0.85359	1	FALSE
101243688	NC_015449.3	+	67417664	67418918	598	1	1	2	0	1	1	0	2	0	0.213082	0.210482	0.374974	0	0.211124	0.27466	0	0.417139	0	0.266179	0.161928	0.139046	1.20607	0.766435	0.65408	0.91576	1	FALSE	1.19999	0.669419	0.84204	0.93184	1	FALSE
101243689	NC_015449.3	+	66380136	66382305	2170	44	45	31	20	16	22	29	34	19	2.5837	2.61017	1.60167	1.11886	0.930893	1.66517	2.05125	1.95421	1.05858	2.26518	1.23831	1.68801	37.2775	21.3361	0.805	0.0636	0.31271	FALSE	37.1076	29.8035	0.31623	0.49441	0.83573	FALSE
101243690	NC_015440.3	+	68583185	68585409	826	18	20	17	19	14	15	12	15	13	3.05003	3.34756	2.53456	3.06719	2.35044	3.2762	2.44931	2.48786	2.09005	2.97738	2.89795	2.3424	16.9755	17.2816	-0.025787	1	1	FALSE	16.8945	14.3436	0.23615	0.75011	1	FALSE
101243692	NC_015440.3	-	66934628	66936530	1709	15	14	16	16	21	20	9	16	22	1.1184	1.0311	1.04966	1.13654	1.55138	1.92214	0.808314	1.1677	1.55637	1.06639	1.53668	1.17746	13.8172	20.8017	-0.59024	0.34656	0.81406	FALSE	13.7531	16.3994	-0.25389	0.68564	0.97147	FALSE
101243694	NW_020444495.1	+	419	952	534	0	0	0	0	0	0	0	0	0	0	0	0	0	0	0	0	0	0	0	0	0	0	0	NA	NA	NA	NA	0	0	NA	NA	NA	NA
101243695	NC_015440.3	-	69186478	69188198	1498	0	0	0	1	0	1	0	1	4	0	0	0	0.081039	0	0.109644	0	0.0832607	0.322835	0	0.063561	0.135365	0	0.761652	#NAME?	0.72159	1	FALSE	0	1.65777	#NAME?	0.33951	0.68409	FALSE
101243696	NC_015441.3	+	2559634	2560755	843	108	73	52	49	72	60	36	123	93	16.3247	10.8996	6.91589	7.05625	10.7831	11.6902	6.55473	18.1982	13.3379	11.3801	9.84318	12.697	72.7935	65.6648	0.14869	0.72527	1	FALSE	72.5114	86.9994	-0.2628	0.52519	0.86349	FALSE
101243697	NC_015441.3	+	1063954	1065210	1257	12	11	0	1	3	4	5	6	7	1.21645	1.10147	0	0.0965763	0.301318	0.522663	0.61054	0.595344	0.673278	0.772641	0.306852	0.626387	7.37315	3.06096	1.2683	0.29925	0.76093	FALSE	7.34483	6.41652	0.19494	0.9508	1	FALSE
101243698	NC_015441.3	-	20029852	20041122	1100	0	0	0	0	0	0	0	3	0	0	0	0	0	0	0	0	0.340158	0	0	0	0.113386	0	0	NA	NA	NA	NA	0	1.00413	#NAME?	0.5883	0.90938	FALSE
101243699	NC_015441.3	+	52567444	52568698	881	238	388	546	474	372	312	440	499	574	34.4231	55.4334	69.4847	65.3143	53.3098	58.1668	76.6578	70.6442	78.7713	53.1137	58.9303	75.3578	354.475	411.182	-0.21409	0.48115	0.93134	FALSE	352.534	541.055	-0.61801	0.0089144	0.04967	DOWN
101243701	NC_015441.3	-	55704933	55707717	1604	0	0	2	2	0	0	0	2	5	0	0	0.139797	0.151367	0	0	0	0.155517	0.376875	0.046599	0.0504557	0.177464	0.565169	0.643322	-0.18686	1	1	FALSE	0.561652	2.32324	-2.0484	0.46692	0.8099	FALSE
101243702	NC_015441.3	+	62031662	62035370	3267	247	577	488	1011	948	964	960	1275	1187	10.1169	23.3449	17.587	39.4509	38.4723	50.8948	47.3643	51.1166	46.1299	17.0163	42.9393	48.2036	401.033	1058.82	-1.4007	1.69e-06	6.83e-05	DOWN	398.726	1221.21	-1.6148	2.62e-14	2.36e-12	DOWN
101243703	NC_015441.3	+	63217007	63217894	888	473	463	575	355	333	245	204	308	229	67.873	65.6272	72.5984	48.5312	47.3446	45.3158	35.2612	43.2603	31.1784	68.6995	47.0639	36.5666	462.456	330.693	0.48382	0.013245	0.10354	FALSE	460.256	264.226	0.80066	0.00044597	0.0042831	UP
101243704	NC_015441.3	-	64971690	64976064	960	272	295	373	318	231	166	199	276	234	36.6763	39.2922	44.2537	40.8508	30.8617	28.8518	32.3222	36.4275	29.9375	40.0741	33.5214	32.8957	287.036	250.735	0.19506	0.38826	0.85456	FALSE	285.625	253.077	0.17455	0.45359	0.79824	FALSE
101243705	NC_015441.3	-	66419717	66425049	2126	489	522	583	475	599	415	395	450	539	29.3086	30.9046	30.7452	27.1229	35.5716	32.0613	28.5176	26.3998	30.6519	30.3195	31.5853	28.5231	488.631	530.925	-0.11976	0.54771	0.97249	FALSE	486.269	494.242	-0.023462	0.91958	1	FALSE
101243706	NC_015441.3	-	64674076	64675696	1621	0	1	0	0	0	0	0	0	0	0	0.0776485	0	0	0	0	0	0	0	0.0258828	0	0	0.317664	0	Inf	1	1	FALSE	0.315193	0	Inf	1	1	FALSE
101243707	NC_015442.3	-	1038913	1043747	2171	470	459	506	430	444	260	274	319	372	27.5859	26.6115	26.1314	24.0444	25.8204	19.6703	19.3718	18.3266	20.7164	26.7763	23.1784	19.4716	440.717	397.653	0.14834	0.51335	0.95126	FALSE	438.649	344.508	0.34853	0.12312	0.35945	FALSE
101243708	NC_015442.3	+	2208492	2212502	3032	158	129	154	180	128	141	165	183	185	6.67093	5.38005	5.72102	7.24034	5.35464	7.67355	8.39159	7.56282	7.41113	5.924	6.75618	7.78851	135.568	161.723	-0.2545	0.33205	0.79908	FALSE	134.964	191.509	-0.50484	0.061313	0.2184	FALSE
101243709	NC_015442.3	+	3230412	3232805	2232	0	1	2	2	3	2	7	4	7	0	0.0563925	0.100463	0.108778	0.169694	0.147174	0.481375	0.223521	0.379171	0.0522853	0.141882	0.361356	0.882833	2.50264	-1.5032	0.54341	0.96926	FALSE	0.876845	6.58427	-2.9086	0.071378	0.2444	FALSE
101243711	NC_015442.3	+	61900668	61901816	1149	5	8	7	13	7	4	1	1	1	0.554496	0.876367	0.683046	1.3735	0.769162	0.57179	0.133586	0.10855	0.105223	0.704637	0.904818	0.115786	6.13559	8.22667	-0.42311	0.62381	1	FALSE	6.10304	1.08406	2.4931	0.11502	0.34326	FALSE
101243713	NC_015443.3	-	2298422	2306673	518	39	57	73	66	52	31	36	37	30	9.59365	13.8504	15.8003	15.4675	12.674	9.82944	10.6672	8.90889	7.00202	13.0814	12.657	8.85939	51.3418	51.8444	-0.014056	0.9456	1	FALSE	51.0689	37.3762	0.45033	0.2404	0.55838	FALSE
101243714	NC_015443.3	-	17094977	17098153	1543	211	260	229	217	192	167	128	209	251	17.4247	21.2092	16.6396	17.0726	15.71	17.7765	12.7328	16.894	19.6671	18.4245	16.853	16.4313	215.508	205.956	0.065401	0.75722	1	FALSE	214.442	206.555	0.054066	0.93146	1	FALSE
101243715	NC_015443.3	+	24756978	24758381	853	18	21	32	23	22	18	9	7	3	2.84216	3.27538	4.44579	3.45987	3.44182	3.6635	1.71178	1.08187	0.449448	3.52111	3.52173	1.08103	21.5319	22.4998	-0.063436	0.97005	1	FALSE	21.4221	7.1025	1.5927	0.018672	0.089385	FALSE
101243716	NC_015443.3	-	47629058	47634150	1749	288	278	328	292	303	254	275	350	396	21.4232	20.4269	21.4679	20.6934	22.3319	24.3542	24.6408	25.4837	27.9492	21.106	22.4598	26.0246	274.091	304.595	-0.15224	0.51086	0.94919	FALSE	272.8	363.241	-0.41309	0.070722	0.24283	FALSE
101243717	NC_015443.3	-	44826109	44828544	636	86	91	85	135	78	60	65	100	109	17.2302	18.0094	14.9842	25.7681	15.4838	15.495	15.6869	19.6108	20.7205	16.7413	18.9156	18.6727	80.7255	95.2863	-0.23924	0.3709	0.83927	FALSE	80.343	96.7322	-0.26782	0.36259	0.71008	FALSE
101243718	NC_015443.3	-	42181567	42183894	1121	2	0	0	0	0	0	0	0	0	0.227339	0	0	0	0	0	0	0	0	0.0757795	0	0	0.646475	0	Inf	0.81534	1	FALSE	0.646285	0	Inf	0.83802	1	FALSE
101243719	NC_015443.3	+	40554053	40558927	1751	157	200	199	156	191	118	107	194	155	11.4252	14.3767	12.742	10.8154	13.7717	11.0686	9.37945	13.8187	10.7023	12.848	11.8852	11.3002	170.515	164.449	0.052263	0.85428	1	FALSE	169.656	160.99	0.07564	0.83338	1	FALSE
101243720	NC_015443.3	+	37874655	37876652	1157	52	57	110	215	120	88	232	261	217	5.72689	6.20094	10.6594	22.5585	13.0945	12.4924	30.7776	28.1358	22.6756	7.52907	16.0485	27.1963	65.9995	147.05	-1.1558	0.011828	0.095667	FALSE	65.6603	256.246	-1.9644	4.55e-12	3.11e-10	DOWN
101243721	NC_015443.3	-	42359039	42362414	955	0	2	0	0	1	0	0	0	0	0	0.283806	0	0	0.142336	0	0	0	0	0.0946021	0.0474455	0	0.635328	0.326444	0.96066	1	1	FALSE	0.630386	0	Inf	0.84107	1	FALSE
101243722	NC_015443.3	-	49009507	49011076	722	0	0	0	0	0	0	0	0	1	0	0	0	0	0	0	0	0	0.167454	0	0	0.0558179	0	0	NA	NA	NA	NA	0	0.330765	#NAME?	0.97801	1	FALSE
101243723	NC_015444.3	-	1617737	1621895	3716	6	15	29	22	12	28	22	102	67	0.205743	0.508079	0.874973	0.718708	0.407704	1.2376	0.908713	3.42355	2.17987	0.529598	0.788003	2.17071	14.8993	23.3136	-0.64592	0.48456	0.93309	FALSE	14.8107	65.5104	-2.1451	0.012128	0.063703	FALSE
101243725	NC_015444.3	+	40991912	40994410	1873	2	1	0	0	0	0	0	1	1	0.136063	0.0672014	0	0	0	0	0	0.0665908	0.0645497	0.0677549	0	0.0437135	0.964139	0	Inf	0.63405	1	FALSE	0.961478	0.665474	0.53087	1	1	FALSE
101243726	NC_015444.3	-	64441293	64451987	2945	243	249	309	291	253	196	220	230	324	10.7738	10.9051	12.0544	12.2917	11.1141	11.2012	11.7494	9.98143	13.6298	11.2444	11.5357	11.7869	244.964	262.432	-0.099376	0.64814	1	FALSE	243.782	276.239	-0.18033	0.46227	0.80555	FALSE
101243727	NC_015444.3	+	59755946	59761732	2977	209	273	216	154	203	110	186	179	173	8.94574	11.5425	8.13481	6.27982	8.60908	6.06891	9.58989	7.49939	7.02585	9.54101	6.98594	8.03838	215.317	164.203	0.39098	0.10594	0.43187	FALSE	214.243	194.992	0.13584	0.55422	0.88325	FALSE
101243728	NC_015444.3	+	47266688	47290854	2111	553	534	620	489	518	335	371	420	404	33.38	31.8397	32.9288	28.1207	30.98	26.0647	26.9752	24.8149	23.138	32.7161	28.3885	24.976	523.585	473.787	0.14419	0.47567	0.92662	FALSE	521.123	429.501	0.27896	0.18679	0.4745	FALSE
101243729	NC_015444.3	-	61645120	61648427	2720	0	2	0	2	4	1	2	6	2	0	0.0925501	0	0.089262	0.185665	0.0603848	0.11286	0.275128	0.0888982	0.03085	0.111771	0.158962	0.635328	2.38909	-1.9109	0.42004	0.87964	FALSE	0.630386	3.50695	-2.4759	0.25256	0.57442	FALSE
101243730	NC_015444.3	+	66138767	66140852	1464	16	20	16	13	9	4	2	7	4	1.3926	1.71951	1.22532	1.07797	0.776142	0.448762	0.209686	0.59636	0.330332	1.44581	0.767625	0.378793	16.0464	8.87956	0.85369	0.25303	0.70364	FALSE	15.9674	4.50319	1.8261	0.036169	0.14824	FALSE
101243731	NC_015445.3	-	2087816	2091696	2557	30	47	40	53	47	33	38	31	34	1.49499	2.31357	1.75389	2.51623	2.32063	2.11973	2.28104	1.51211	1.60761	1.85415	2.31886	1.80025	35.9307	46.9106	-0.3847	0.30525	0.76727	FALSE	35.7414	37.5281	-0.070377	0.94908	1	FALSE
101243732	NC_015445.3	+	15598156	15599591	1128	0	0	0	0	0	0	0	0	0	0	0	0	0	0	0	0	0	0	0	0	0	0	0	NA	NA	NA	NA	0	0	NA	NA	NA	NA
101243733	NC_015445.3	-	49619027	49628545	3659	801	737	852	642	633	488	495	608	550	27.8945	25.3525	26.1065	21.2999	21.8414	21.9055	20.7645	20.7249	18.1732	26.4512	21.6823	19.8876	733.794	627.861	0.22493	0.20945	0.63962	FALSE	730.398	592.622	0.30157	0.14614	0.40346	FALSE
101243734	NC_015438.3	-	3776293	3780704	916	163	172	163	169	155	130	133	183	196	25.3912	26.4662	22.3412	25.0807	23.9231	26.1028	24.9562	27.9029	28.9691	24.7329	25.0355	27.2761	153.387	162.158	-0.080225	0.75219	1	FALSE	152.66	181.753	-0.25166	0.31539	0.65689	FALSE
101243735	NC_015446.3	+	2480780	2484508	3624	310	253	249	212	234	202	223	227	241	10.8999	8.78715	7.70342	7.10155	8.15206	9.15503	9.44488	7.81249	8.04009	9.13016	8.13621	8.43248	250.936	233.458	0.10416	0.59466	0.99718	FALSE	249.844	249.037	0.0046644	0.98041	1	FALSE
101243736	NC_015438.3	+	4346939	4349131	2193	0	0	0	0	0	0	0	0	0	0	0	0	0	0	0	0	0	0	0	0	0	0	0	NA	NA	NA	NA	0	0	NA	NA	NA	NA
101243737	NC_015446.3	-	629823	638374	3383	432	454	558	556	464	453	470	678	732	16.7519	17.3902	19.0388	20.5406	17.8275	22.6427	21.9538	25.7344	26.9324	17.727	20.3369	24.8735	441.54	529.63	-0.26244	0.20472	0.63199	FALSE	439.396	665.787	-0.59954	0.0045786	0.028912	DOWN
101243738	NC_015446.3	-	61725977	61726831	592	1	0	0	0	0	0	0	0	1	0.215242	0	0	0	0	0	0	0	0.204226	0.0717473	0	0.0680752	0.323238	0	Inf	1	1	FALSE	0.323143	0.330765	-0.033635	1	1	FALSE
101243739	NC_015446.3	+	59156353	59169077	620	0	0	0	0	0	0	0	0	0	0	0	0	0	0	0	0	0	0	0	0	0	0	0	NA	NA	NA	NA	0	0	NA	NA	NA	NA
101243740	NC_015446.3	-	67420153	67421053	901	68	56	84	40	96	55	39	78	40	9.61685	7.8231	10.4527	5.38941	13.452	10.0262	6.64385	10.7975	5.36744	9.29754	9.62251	7.60291	63.5064	68.4046	-0.10719	0.82808	1	FALSE	63.2139	55.6626	0.18353	0.63781	0.94535	FALSE
101243742	NC_015438.3	+	87480899	87484015	916	124	121	129	136	116	111	97	128	153	17.2494	16.6267	15.7894	18.0239	15.9883	19.9033	16.2538	17.4287	20.1943	16.5552	17.9718	17.9589	114.972	130.452	-0.18224	0.51927	0.95536	FALSE	114.435	134.052	-0.22827	0.40111	0.75141	FALSE
101243743	NC_015438.3	+	88418994	88422675	2921	571	623	727	478	575	352	309	381	432	24.9088	26.8456	27.9046	19.8656	24.8528	19.7928	16.237	16.2684	17.8807	26.553	21.5038	16.7954	587.912	496.336	0.24428	0.19981	0.62508	FALSE	585.04	399.757	0.54941	0.011739	0.062063	FALSE
101243744	NC_015438.3	+	89323718	89326597	1291	150	153	176	127	154	103	109	148	144	14.8052	14.917	15.2848	11.9422	15.0603	13.1041	12.9593	14.2984	13.4855	15.0023	13.3689	13.5811	146.823	136.442	0.10579	0.67079	1	FALSE	146.121	142.793	0.033245	0.92362	1	FALSE
101243745	NC_015438.3	+	94173493	94181539	2376	19	58	53	70	34	42	24	60	115	1.09302	3.29587	2.68271	3.83645	1.93796	3.11438	1.6631	3.37854	6.27705	2.3572	2.96293	3.7729	39.543	52.095	-0.39772	0.43617	0.89497	FALSE	39.3047	68.1665	-0.79436	0.25795	0.58161	FALSE
101243746	NC_015447.3	+	1068868	1073002	866	339	344	464	365	317	231	237	321	355	49.8805	49.9984	60.072	51.1659	46.2148	43.8118	42.0059	46.2316	49.5613	53.317	47.0642	45.9329	349.973	322.527	0.11782	0.56433	0.9808	FALSE	348.275	324.067	0.10393	0.66147	0.95999	FALSE
101243747	NC_015447.3	+	4572252	4572755	504	0	1	0	0	0	0	0	0	0	0	0.249738	0	0	0	0	0	0	0	0.0832461	0	0	0.317664	0	Inf	1	1	FALSE	0.315193	0	Inf	1	1	FALSE
101243748	NC_015447.3	+	51712260	51714708	1963	13	21	12	4	6	1	5	0	6	0.843863	1.34653	0.685383	0.247369	0.385896	0.0836713	0.390957	0	0.369541	0.958591	0.238979	0.253499	14.264	3.6853	1.9525	0.026905	0.1723	FALSE	14.1898	4.0775	1.7991	0.041763	0.16497	FALSE
101243749	NC_015438.3	-	82950079	82955294	1150	0	0	1	0	1	0	0	0	0	0	0	0.0974932	0	0.109785	0	0	0	0	0.0324977	0.0365949	0	0.282585	0.326444	-0.20815	1	1	FALSE	0.280826	0	Inf	1	1	FALSE
101243750	NC_015447.3	-	40503044	40507149	3118	991	958	826	982	949	760	519	878	1022	40.4992	38.6728	29.7013	38.2332	38.4264	40.0345	25.5488	35.1213	39.6284	36.2911	38.898	33.4328	858.065	960.06	-0.16204	0.34459	0.81239	FALSE	854.152	849.161	0.0084542	0.89883	1	FALSE
101243751	NC_015447.3	+	51085660	51086169	510	0	0	0	0	0	0	0	1	0	0	0	0	0	0	0	0	0.244558	0	0	0	0.0815193	0	0	NA	NA	NA	NA	0	0.334709	#NAME?	0.97801	1	FALSE
101243752	NC_015447.3	+	59319253	59325040	2609	104	97	105	222	137	154	127	184	184	5.07935	4.67965	4.51219	10.3296	6.62958	9.6949	7.47153	8.79621	8.52659	4.75706	8.8847	8.26478	94.1015	183.89	-0.96656	0.00037412	0.0065916	DOWN	93.6673	175.607	-0.90674	0.0010765	0.0089177	DOWN
101243753	NC_015439.3	-	29049347	29050305	894	0	0	0	0	0	0	0	2	0	0	0	0	0	0	0	0	0.279026	0	0	0	0.0930086	0	0	NA	NA	NA	NA	0	0.669419	#NAME?	0.76749	1	FALSE
101243754	NC_015447.3	-	62055583	62063861	1736	118	133	132	137	119	120	91	164	135	8.9553	9.9705	8.81446	9.90548	8.9482	11.7389	8.31899	12.1827	9.72109	9.24675	10.1975	10.0743	117.693	135.713	-0.20554	0.47461	0.92575	FALSE	117.121	137.637	-0.23287	0.37554	0.72452	FALSE
101243755	NC_015447.3	+	62850251	62856522	1746	343	293	357	318	300	214	200	239	232	27.1805	22.9349	24.8917	24.0075	23.5546	21.8587	19.0908	18.538	17.4435	25.0024	23.1402	18.3574	304.829	294.38	0.050321	0.83873	1	FALSE	303.444	240.449	0.3357	0.15511	0.41917	FALSE
101243757	NC_015439.3	+	53928655	53932930	1305	53	77	72	77	48	45	79	45	97	5.62786	8.07654	6.72703	7.7896	5.0501	6.15925	10.1047	4.67717	9.77287	6.81048	6.33298	8.18493	61.9378	60.2368	0.040175	0.92896	1	FALSE	61.6159	80.2141	-0.38055	0.3632	0.71069	FALSE
101243758	NC_015448.3	-	2570140	2575538	1742	167	188	225	187	179	120	122	133	170	12.2157	13.5839	14.4813	13.0316	12.9731	11.3144	10.7496	9.52259	11.7987	13.427	12.4397	10.6903	177.283	171.383	0.04883	0.86344	1	FALSE	176.407	151.813	0.21661	0.40803	0.75762	FALSE
101243759	NC_015448.3	+	1237232	1247100	4899	339	301	386	208	300	155	181	159	154	10.258	8.99699	10.2772	5.99631	8.99447	6.04565	6.5974	4.70938	4.42148	9.84406	7.01214	5.24275	314.272	233.037	0.43145	0.045795	0.24957	FALSE	312.817	179.92	0.79796	0.00069629	0.0062419	UP
101243760	NC_015439.3	+	50918731	50919789	1059	0	0	0	0	0	0	0	0	0	0	0	0	0	0	0	0	0	0	0	0	0	0	0	NA	NA	NA	NA	0	0	NA	NA	NA	NA
101243761	NC_015448.3	+	53712111	53714410	873	39	47	66	44	39	27	37	55	44	5.69245	6.77641	8.47621	6.11849	5.64014	5.0798	6.5053	7.85779	6.09355	6.98169	5.61281	6.81888	46.1871	38.7642	0.25276	0.51608	0.95314	FALSE	45.9512	48.4502	-0.076402	0.88442	1	FALSE
101243762	NC_015439.3	-	39545909	39550177	3574	11	18	12	6	13	12	4	11	8	0.392181	0.633919	0.376443	0.203799	0.459228	0.551472	0.171785	0.383875	0.270625	0.467514	0.404833	0.275428	12.6646	11.4536	0.14499	0.81619	1	FALSE	12.598	8.00225	0.65471	0.47287	0.81568	FALSE
101243763	NC_015440.3	-	519796	521535	541	351	309	398	431	350	310	359	529	537	82.672	71.8914	82.4818	96.7132	81.679	94.1155	101.854	121.958	120.008	79.0151	90.8359	114.606	324.083	389.289	-0.26448	0.19728	0.62123	FALSE	322.586	504.953	-0.64646	0.0031711	0.021721	DOWN
101243764	NC_015440.3	-	1555120	1560432	2486	52	41	60	54	66	27	52	45	73	2.66533	2.07586	2.70597	2.63693	3.35183	1.78385	3.21057	2.25768	3.55021	2.48239	2.59087	3.00615	46.7876	50.7948	-0.11855	0.6755	1	FALSE	46.5759	60.974	-0.38861	0.32468	0.66744	FALSE
101243765	NC_015449.3	+	1312794	1323122	1290	307	268	266	321	271	199	221	277	306	30.3248	26.1494	23.1187	30.2079	26.5228	25.3373	26.2956	26.7819	28.679	26.531	27.356	27.2521	259.535	279.278	-0.10577	0.55845	0.97686	FALSE	258.376	286.435	-0.14874	0.50051	0.84185	FALSE
101243766	NC_015449.3	+	4262296	4263529	925	3518	3398	3208	2266	2650	1214	859	1220	866	484.622	462.378	388.835	297.388	361.696	215.563	142.538	164.501	113.19	445.278	291.549	140.077	3123.1	2128.11	0.55341	0.009767	0.083066	FALSE	3108.73	1054.35	1.56	7.93e-15	7.56e-13	UP
101243767	NC_015449.3	+	5420561	5425069	1697	6	14	6	2	2	1	2	1	0	0.450524	1.03839	0.396407	0.143072	0.148795	0.0967865	0.180896	0.073497	0	0.628442	0.129551	0.0847975	8.08223	1.7362	2.2188	0.068946	0.32862	FALSE	8.03651	1.17187	2.7778	0.04148	0.16414	FALSE
101243768	NC_015440.3	+	4992081	5001813	2780	425	411	484	474	459	349	394	526	546	20.8609	19.9275	20.9032	22.1656	22.3227	22.0809	23.2955	25.2716	25.4284	20.5639	22.1898	24.6652	404.707	455.862	-0.17172	0.37859	0.84573	FALSE	402.8	521.576	-0.37282	0.0841	0.27556	FALSE
101243769	NC_015449.3	-	5806891	5809634	2629	0	0	1	0	0	0	0	0	0	0	0	0.0426463	0	0	0	0	0	0	0.0142154	0	0	0.282585	0	Inf	1	1	FALSE	0.280826	0	Inf	1	1	FALSE
101243770	NC_015440.3	-	22345821	22346874	677	0	0	0	0	0	1	0	0	0	0	0	0	0	0	0.24261	0	0	0	0	0.0808699	0	0	0.439991	#NAME?	0.9735	1	FALSE	0	0	NA	NA	NA	NA
101243774	NC_015449.3	+	31646806	31656059	2365	217	269	365	103	102	72	55	104	84	12.4218	15.2105	18.384	5.61717	5.78515	5.31256	3.79243	5.8272	4.56232	15.3387	5.57163	4.72732	258.738	98.1077	1.3991	5.38e-09	3.56e-07	UP	257.41	85.6161	1.5881	5.55e-09	2.15e-07	UP
101243775	NC_015440.3	-	56755295	56760283	3559	45	42	55	26	48	28	27	13	36	1.61114	1.48538	1.73263	0.886852	1.70276	1.29219	1.16444	0.455583	1.22294	1.60972	1.29393	0.947654	43.4297	36.3523	0.25664	0.50846	0.94793	FALSE	43.225	27.5605	0.64926	0.13808	0.38836	FALSE
101243776	NC_015449.3	+	65167429	65172318	1086	268	228	273	233	230	148	159	224	203	33.7112	28.3297	30.2152	27.9224	28.6654	23.9966	24.0917	27.5797	24.228	30.752	26.8614	25.2998	236.201	215.148	0.13468	0.58774	0.99382	FALSE	235.132	208.675	0.17221	0.50825	0.84893	FALSE
101243777	NC_015449.3	+	65962826	65966294	1223	49	49	35	26	23	23	23	21	29	5.10527	5.04296	3.20859	2.58079	2.37433	3.08886	2.88656	2.14163	2.86684	4.45227	2.68133	2.63168	41.2946	25.9912	0.66793	0.11178	0.4464	FALSE	41.1074	26.2485	0.64716	0.16952	0.44485	FALSE
101243779	NC_015441.3	-	48199196	48204889	893	10	15	23	14	20	12	15	17	18	1.42691	2.11425	2.88768	1.90319	2.8276	2.20712	2.57822	2.37437	2.43698	2.14295	2.31264	2.46319	14.4968	16.312	-0.1702	0.83478	1	FALSE	14.4183	17.9226	-0.31387	0.67975	0.96866	FALSE
101243780	NC_015441.3	+	51147420	51148048	629	0	0	0	0	0	0	0	0	0	0	0	0	0	0	0	0	0	0	0	0	0	0	0	NA	NA	NA	NA	0	0	NA	NA	NA	NA
101243781	NC_015441.3	-	60835501	60839208	1719	0	0	2	0	0	0	0	0	1	0	0	0.133632	0	0	0	0	0	0.072051	0.044544	0	0.024017	0.565169	0	Inf	0.83237	1	FALSE	0.561652	0.330765	0.76387	1	1	FALSE
101243783	NC_015442.3	-	15674	18632	1823	289	273	305	198	248	128	128	107	212	20.2004	18.8492	18.758	13.1851	17.1753	11.5324	10.7771	7.32064	14.0599	19.2692	13.9643	10.7192	266.326	200.966	0.40624	0.077085	0.35254	FALSE	265.088	159.515	0.73278	0.0037637	0.024817	UP
101243784	NC_015442.3	+	42053767	42054978	641	29	25	30	24	23	13	13	21	12	5.76486	4.90905	5.24729	4.54526	4.53012	3.33106	3.1129	4.08614	2.26337	5.30707	4.13548	3.15413	25.793	20.948	0.30017	0.60175	1	FALSE	25.6757	16.4396	0.64323	0.26741	0.59455	FALSE
101243786	NC_015442.3	-	66569456	66575834	2926	120	148	114	106	103	76	84	117	152	5.22584	6.36654	4.3682	4.39782	4.44429	4.26615	4.40641	4.98727	6.2806	5.32019	4.36942	5.22476	118.017	101.159	0.22237	0.43255	0.89195	FALSE	117.44	124.598	-0.085361	0.70265	0.98114	FALSE
101243787	NC_015442.3	+	63283368	63287462	1377	0	1	0	0	0	0	0	0	0	0	0.0914075	0	0	0	0	0	0	0	0.0304692	0	0	0.317664	0	Inf	1	1	FALSE	0.315193	0	Inf	1	1	FALSE
101243788	NC_015442.3	-	59113942	59116746	725	70	62	124	59	54	36	36	40	24	12.3029	10.7639	19.1759	9.87915	9.40363	8.1557	7.62157	6.88135	4.00226	14.0809	9.14616	6.16839	77.3623	52.4457	0.56081	0.084029	0.37376	FALSE	76.9844	36.3957	1.0808	0.0056099	0.034118	UP
101243790	NC_015443.3	+	1296815	1300272	1118	31	95	175	40	37	19	36	37	39	3.5332	10.6954	17.5497	4.34334	4.1783	2.79131	4.94243	4.12773	4.2175	10.5928	3.77098	4.42922	89.6507	33.3047	1.4286	0.093888	0.39974	FALSE	89.1053	40.353	1.1428	0.13176	0.3762	FALSE
101243791	NC_015443.3	+	3856828	3879804	1946	121	68	107	91	78	80	38	129	150	8.87124	4.92465	6.9025	6.3562	5.6661	7.56026	3.35593	9.25746	10.4345	6.89946	6.52752	7.68264	90.9494	89.9331	0.016213	0.90485	1	FALSE	90.5818	108.698	-0.26304	0.52145	0.8601	FALSE
101243792	NC_015443.3	+	37509646	37511252	955	4	8	8	9	4	2	3	3	6	0.537651	1.06218	0.946137	1.1525	0.532711	0.346512	0.485727	0.394698	0.7652	0.848655	0.67724	0.548542	6.09494	5.08071	0.26258	0.90505	1	FALSE	6.06072	4.24446	0.51391	0.70571	0.98219	FALSE
101243794	NC_015443.3	+	46458411	46462197	3787	2	4	1	2	3	5	2	3	7	0.0672951	0.132948	0.0296058	0.0641121	0.100015	0.216856	0.0810615	0.0988047	0.223478	0.0766162	0.126994	0.134448	2.19972	3.82261	-0.79724	0.6801	1	FALSE	2.18788	4.15665	-0.92588	0.54817	0.87919	FALSE
101243795	NC_015443.3	-	45562318	45563940	918	86	74	87	98	79	74	69	102	134	11.9373	10.1462	10.6255	12.9595	10.8649	13.2399	11.5368	13.8583	17.6479	10.903	12.3548	14.3477	75.8904	89.8712	-0.24394	0.42875	0.8881	FALSE	75.5464	107.345	-0.50682	0.091366	0.29179	FALSE
101243796	NC_015443.3	+	39237354	39238520	669	0	1	0	0	0	0	0	0	0	0	0.188144	0	0	0	0	0	0	0	0.0627146	0	0	0.317664	0	Inf	1	1	FALSE	0.315193	0	Inf	1	1	FALSE
101243797	NC_015443.3	+	45089134	45095813	2248	0	0	0	0	0	0	0	0	0	0	0	0	0	0	0	0	0	0	0	0	0	0	0	NA	NA	NA	NA	0	0	NA	NA	NA	NA
101243798	NC_015443.3	-	48217973	48219418	772	0	0	0	0	1	1	0	0	0	0	0	0	0	0.163539	0.212755	0	0	0	0	0.125431	0	0	0.766435	#NAME?	0.72084	1	FALSE	0	0	NA	NA	NA	NA
101243799	NC_015444.3	+	9784704	9792620	1405	74	65	80	62	46	35	40	44	47	6.71126	5.82308	6.3839	5.35699	4.13353	4.09156	4.36982	3.90596	4.04439	6.30608	4.52736	4.10672	67.1745	50.3591	0.41566	0.23013	0.67039	FALSE	66.8662	47.0165	0.50811	0.16974	0.44522	FALSE
101243800	NC_015444.3	+	110676	113537	2725	0	0	0	0	0	0	0	0	0	0	0	0	0	0	0	0	0	0	0	0	0	0	0	NA	NA	NA	NA	0	0	NA	NA	NA	NA
101243801	NC_015444.3	+	22792582	22794254	1386	0	1	0	0	0	0	0	0	0	0	0.090814	0	0	0	0	0	0	0	0.0302713	0	0	0.317664	0	Inf	1	1	FALSE	0.315193	0	Inf	1	1	FALSE
101243802	NC_015444.3	+	58373047	58377264	2196	0	23	27	3	2	0	12	3	1	0	1.31829	1.37849	0.165842	0.114984	0	0.838742	0.170389	0.0550553	0.898927	0.0936087	0.354729	14.9361	1.61787	3.2066	0.053951	0.2805	FALSE	14.8317	6.35788	1.2221	0.28006	0.61146	FALSE
101243803	NC_015444.3	+	66490355	66492429	1706	0	0	0	0	0	0	2	0	0	0	0	0	0	0	0	0.179941	0	0	0	0	0.0599804	0	0	NA	NA	NA	NA	0	0.837165	#NAME?	0.74129	1	FALSE
101243804	NC_015445.3	+	3180413	3187733	1575	72	67	54	37	53	39	42	60	56	6.86199	6.30753	4.52829	3.35951	5.00477	4.79104	4.82167	5.59721	5.06394	5.89927	4.38511	5.16094	59.8162	46.3626	0.36757	0.2904	0.75178	FALSE	59.5488	56.1859	0.083866	0.88177	1	FALSE
101243805	NC_015445.3	+	56470295	56472414	949	1	1	4	45	23	16	12	38	33	0.134271	0.132632	0.47257	5.75641	3.05986	2.76918	1.94086	4.99424	4.20416	0.246491	3.86182	3.71309	1.77124	29.0228	-4.0344	2.95e-06	0.00011063	DOWN	1.76164	28.6572	-4.0239	1.86e-06	3.84e-05	DOWN
101243806	NC_015445.3	-	54125872	54129845	1947	0	1	0	0	0	0	0	0	0	0	0.0646472	0	0	0	0	0	0	0	0.0215491	0	0	0.317664	0	Inf	1	1	FALSE	0.315193	0	Inf	1	1	FALSE
101243807	NC_015445.3	+	65687227	65689701	1734	250	209	251	185	205	136	126	203	219	18.3713	15.171	16.2292	12.9517	14.926	12.8821	11.1532	14.6015	15.2696	16.5905	13.5866	13.6748	218.13	186.267	0.22781	0.32536	0.79187	FALSE	217.148	193.125	0.16915	0.5667	0.89319	FALSE
101243808	NC_015445.3	+	63883657	63887539	1820	216	190	168	168	179	83	116	109	154	15.1228	13.1401	10.3493	11.2058	12.4171	7.49037	9.78287	7.46976	10.2301	12.8707	10.3711	9.16092	177.65	148.992	0.2538	0.42	0.87964	FALSE	176.864	135.977	0.37928	0.16694	0.44087	FALSE
101243809	NC_015438.3	+	7550017	7578045	4146	803	1012	1052	779	760	566	550	700	813	24.6794	30.7232	28.4485	22.8094	23.1432	22.4225	20.3617	21.0582	23.7079	27.9504	22.7917	21.7092	878.315	747.706	0.23227	0.18884	0.6063	FALSE	873.888	733.429	0.25279	0.23092	0.54458	FALSE
101243810	NC_015445.3	-	58784190	58799639	2758	150	129	160	132	105	75	63	91	80	7.29523	6.19733	6.84685	6.11615	5.05973	4.70172	3.69079	4.33203	3.69165	6.7798	5.29253	3.90482	134.678	109.735	0.29549	0.2784	0.73812	FALSE	134.063	83.2904	0.68669	0.023113	0.10542	FALSE
101243811	NC_015438.3	+	2326100	2329930	1589	242	233	284	275	236	214	234	182	266	19.4062	18.4564	20.0386	21.0094	18.7511	22.1201	22.6033	14.2856	20.239	19.3004	20.6269	19.0426	232.493	259.656	-0.15941	0.49952	0.9434	FALSE	231.395	246.849	-0.09327	0.77625	1	FALSE
101243813	NC_015446.3	-	7326883	7328191	1143	34	26	29	35	42	30	18	26	12	3.79037	2.86314	2.84462	3.7173	4.6392	4.31094	2.41716	2.83713	1.26931	3.16604	4.22248	2.17453	27.4443	38.1685	-0.47588	0.26631	0.72508	FALSE	27.3258	20.2061	0.43547	0.42286	0.77215	FALSE
101243814	NC_015446.3	+	4793611	4797156	897	93	79	54	45	58	46	29	68	45	13.991	11.7398	7.14797	6.44963	8.64538	8.92013	5.25526	10.0133	6.42334	10.9596	8.00505	7.23063	70.4161	53.6481	0.39238	0.24741	0.69724	FALSE	70.1171	49.7835	0.4941	0.27019	0.59867	FALSE
101243815	NC_015446.3	-	3673471	3681896	1533	211	179	213	164	188	123	117	98	158	17.5613	14.7161	15.5983	13.0039	15.5032	13.1955	11.7298	7.98367	12.4771	15.9586	13.9009	10.7302	185.255	168.243	0.13897	0.57247	0.98525	FALSE	184.419	134.037	0.46036	0.082396	0.27156	FALSE
101243816	NC_015438.3	-	10366854	10369500	905	0	0	0	0	0	0	0	0	0	0	0	0	0	0	0	0	0	0	0	0	0	0	0	NA	NA	NA	NA	0	0	NA	NA	NA	NA
101243817	NC_015446.3	-	1452622	1454869	2248	0	1	2	0	3	0	1	0	0	0	0.0559912	0.0997484	0	0.168486	0	0.0682784	0	0	0.0519132	0.0561621	0.0227595	0.882833	0.979333	-0.14966	1	1	FALSE	0.876845	0.418583	1.0668	0.89181	1	FALSE
101243818	NC_015446.3	-	27445032	27446738	1707	218	255	288	109	76	91	153	159	225	16.2732	18.8028	18.9161	7.75173	5.62108	8.75598	13.7574	11.6176	15.9361	17.9973	7.37626	13.7704	232.854	99.91	1.2207	1.73e-07	8.85e-06	UP	231.697	191.684	0.27351	0.27228	0.60156	FALSE
101243821	NC_015438.3	+	76052828	76055557	2019	695	539	519	324	496	214	161	183	241	49.3091	37.7745	32.3991	21.9	34.867	19.5706	13.7594	12.7086	16.2234	39.8276	25.4459	14.2305	542.532	360.293	0.59054	0.071216	0.33563	FALSE	540.222	208.358	1.3745	2e-06	4.08e-05	UP
101243822	NC_015446.3	-	53281853	53285403	1312	253	305	332	1669	804	1530	1487	2640	3229	24.5717	29.2605	28.3711	154.429	77.3681	191.538	173.963	250.97	297.554	27.4011	141.112	240.829	272.485	1472.5	-2.434	0.0002125	0.004198	DOWN	271.123	2574.1	-3.2471	4.6e-14	4.07e-12	DOWN
101243823	NC_015446.3	+	64328165	64332695	1415	376	412	505	281	365	231	278	263	349	33.8595	36.6485	40.0136	24.1077	32.5669	26.8134	30.1556	23.182	29.8195	36.8405	27.8293	27.719	395.12	311.177	0.34456	0.080358	0.3624	FALSE	393.178	319.831	0.29787	0.17004	0.44567	FALSE
101243824	NC_015438.3	+	79618008	79621791	2247	0	2	0	0	0	0	0	0	0	0	0.112032	0	0	0	0	0	0	0	0.0373441	0	0	0.635328	0	Inf	0.81756	1	FALSE	0.630386	0	Inf	0.84107	1	FALSE
101243825	NC_015446.3	-	66067168	66073462	1865	266	246	243	236	246	179	178	237	230	18.174	16.6024	14.6083	15.3617	16.6531	15.7642	14.6494	15.8497	14.9101	16.4616	15.9263	15.1364	232.795	234.976	-0.013454	0.93486	1	FALSE	231.734	229.91	0.011403	1	1	FALSE
101243826	NC_015438.3	+	84432772	84441871	2278	121	110	120	139	125	104	79	136	100	6.76831	6.07792	5.90609	7.40742	6.92781	7.49853	5.32296	7.44624	5.30735	6.25077	7.27792	6.02552	107.965	131.275	-0.28203	0.28207	0.74248	FALSE	107.471	111.665	-0.055235	0.82122	1	FALSE
101243827	NC_015438.3	-	85443089	85445139	1546	99	83	102	76	70	47	40	70	66	8.15971	6.75748	7.39712	5.96774	5.71647	4.99327	3.97128	5.64729	5.16138	7.4381	5.55916	4.92665	87.1903	67.9769	0.35912	0.25295	0.70363	FALSE	86.7964	62.0034	0.48529	0.17295	0.451	FALSE
101243828	NC_015446.3	-	71347235	71349462	2228	0	0	0	1	0	0	0	0	0	0	0	0	0.0544867	0	0	0	0	0	0	0.0181622	0	0	0.321661	#NAME?	0.97349	1	FALSE	0	0	NA	NA	NA	NA
101243829	NC_015438.3	+	90256655	90258077	1423	294	222	302	232	276	192	143	158	203	26.3264	19.6365	23.7944	19.792	24.4875	22.1612	15.4245	13.8485	17.2474	23.2524	22.1469	15.5068	250.894	249.202	0.0097597	0.95809	1	FALSE	249.786	179.887	0.47361	0.059363	0.21313	FALSE
101243830	NC_015438.3	+	91093606	91095524	960	338	358	505	365	361	322	278	460	453	44.8636	46.9383	58.9783	46.1559	47.4762	55.0911	44.4481	59.7638	57.0504	50.2601	49.5744	53.7541	365.683	376.93	-0.043701	0.94492	1	FALSE	363.878	420.169	-0.20751	0.33448	0.67891	FALSE
101243831	NC_015438.3	+	92047300	92048529	1062	619	643	311	101	176	101	108	281	148	74.2703	76.2083	32.8328	11.5452	20.9232	15.6204	15.6091	33.0015	16.8488	61.1038	16.0296	21.8198	492.226	134.381	1.873	0.0010691	0.015113	UP	490.031	188.213	1.3805	0.014658	0.074003	FALSE
101243832	NC_015438.3	-	93977795	93979298	1504	73	53	58	55	49	34	43	52	52	6.18477	4.43551	4.32367	4.43936	4.11328	3.71302	4.38834	4.31228	4.18011	4.98132	4.08855	4.29358	56.8224	48.6468	0.22412	0.57051	0.98424	FALSE	56.5826	52.6037	0.10519	0.81098	1	FALSE
101243833	NC_015447.3	+	12231526	12235991	2515	0	2	0	0	0	0	0	0	0	0	0.100094	0	0	0	0	0	0	0	0.0333647	0	0	0.635328	0	Inf	0.81756	1	FALSE	0.630386	0	Inf	0.84107	1	FALSE
101243834	NC_015438.3	-	96298270	96302376	1430	214	185	247	128	186	127	89	93	118	19.9332	17.0216	20.2434	11.3587	17.1659	15.248	9.98582	8.47908	10.4286	19.0661	14.5909	9.63118	197.739	157.77	0.32577	0.14283	0.51647	FALSE	196.827	107.412	0.87377	0.0012911	0.010404	UP
101243835	NC_015447.3	-	57141233	57142820	1588	359	328	348	460	361	299	264	397	665	28.8067	25.998	24.5698	35.1652	28.701	30.9255	25.5172	31.1811	50.6294	26.4581	31.5972	35.7759	318.575	397.368	-0.31884	0.10039	0.41657	FALSE	317.119	463.344	-0.54706	0.12378	0.36047	FALSE
101243836	NC_015447.3	+	56250077	56250589	513	0	0	0	0	0	0	0	0	0	0	0	0	0	0	0	0	0	0	0	0	0	0	0	NA	NA	NA	NA	0	0	NA	NA	NA	NA
101243839	NC_015447.3	-	61094542	61097958	1612	63	53	74	39	60	36	25	37	18	5.34465	4.44142	5.52375	3.1521	5.04337	3.93667	2.55476	3.07244	1.44889	5.10327	4.04405	2.3587	58.1114	47.9711	0.27666	0.42587	0.88518	FALSE	57.8443	28.8026	1.006	0.015003	0.075237	FALSE
101243840	NC_015447.3	-	63757115	63761522	1079	109	92	129	121	73	73	97	155	138	12.8722	10.732	13.4042	13.6135	8.54164	11.1122	13.7984	17.9169	15.4628	12.3362	11.0891	15.726	100.911	94.8707	0.089054	0.74559	1	FALSE	100.447	138.128	-0.45957	0.10654	0.32457	FALSE
101243841	NC_015447.3	-	64544910	64547935	1201	11	13	31	35	20	16	14	25	29	1.16707	1.36244	2.89395	3.53778	2.10245	2.18813	1.78922	2.59626	2.91935	1.80782	2.60946	2.43495	16.4454	24.8269	-0.59422	0.2718	0.73085	FALSE	16.3577	23.8201	-0.54221	0.36363	0.71123	FALSE
101243842	NC_015439.3	+	52957761	52965866	2015	480	476	593	391	416	288	292	360	333	30.3539	29.7336	32.9953	23.5563	26.065	23.4755	22.2427	22.2833	19.9803	31.0276	24.3656	21.5021	473.935	388.288	0.28756	0.13423	0.49698	FALSE	471.67	352.866	0.41866	0.055527	0.20315	FALSE
101243843	NC_015439.3	-	51182617	51186808	1387	268	345	475	771	596	647	786	1132	893	24.6211	31.3082	38.3963	67.4813	54.2512	76.6169	86.9813	101.794	77.8407	31.4419	66.1165	88.872	330.449	727.236	-1.138	8.86e-06	0.00028236	DOWN	328.736	1003.27	-1.6097	1.15e-13	9.63e-12	DOWN
101243844	NC_015448.3	-	1515983	1525846	2379	132	169	177	142	165	110	132	143	129	8.07483	10.2121	9.527	8.2757	10.0008	8.67361	9.72667	8.56246	7.48742	9.2713	8.98337	8.59218	146.37	147.938	-0.015374	0.96045	1	FALSE	145.629	145.785	-0.001548	0.9604	1	FALSE
101243845	NC_015439.3	-	48525760	48531873	1242	3	7	48	97	74	94	108	198	128	0.307786	0.709402	4.33303	9.48104	7.52228	12.4309	13.3469	19.8836	12.4601	1.78341	9.81141	15.2302	16.7574	96.7171	-2.529	6.14e-06	0.00020903	DOWN	16.6554	153.817	-3.2072	1.26e-10	6.59e-09	DOWN
101243846	NC_015448.3	-	3533504	3537665	1019	1403	1231	1371	1380	1365	1104	1116	1812	1441	175.441	152.055	150.847	164.403	169.121	177.947	168.101	221.787	170.971	159.448	170.491	186.953	1231.97	1375.24	-0.15871	0.36954	0.83841	FALSE	1226.38	1550.26	-0.3381	0.07668	0.2573	FALSE
101243847	NC_015448.3	+	4705268	4706045	778	31	8	12	1	14	10	3	2	14	5.07728	1.29427	1.72931	0.156036	2.27189	2.11114	0.591863	0.320628	2.17561	2.70029	1.51302	1.02937	15.9527	9.29179	0.77977	0.428	0.88751	FALSE	15.9089	6.55588	1.279	0.29141	0.62601	FALSE
101243848	NC_015448.3	+	5628455	5637171	1469	215	181	271	230	218	144	176	211	178	18.6494	15.5086	20.6833	19.0069	18.7359	16.1004	18.3895	17.9148	14.6497	18.2804	17.9477	16.9847	203.574	208.506	-0.034535	0.86106	1	FALSE	202.629	203.17	-0.0038459	0.96617	1	FALSE
101243849	NC_015439.3	-	45779935	45786595	2041	2178	2165	2546	2380	2101	1705	1908	2409	2680	135.976	133.515	139.858	141.56	129.964	137.208	143.488	147.213	158.754	136.45	136.244	149.818	2111.21	2201.6	-0.060478	0.7356	1	FALSE	2101.18	2491.42	-0.24577	0.20068	0.49788	FALSE
101243850	NC_015448.3	+	8724741	8730505	1117	135	108	137	137	107	86	143	135	204	15.4003	12.1699	13.7512	14.8893	12.094	12.6457	19.65	15.0741	22.0805	13.7738	13.2096	18.9349	116.659	116.836	-0.0021928	0.98608	1	FALSE	116.138	172.519	-0.57091	0.038713	0.15613	FALSE
101243851	NC_015439.3	+	44741113	44742661	1549	57	101	80	115	75	70	70	95	99	4.68891	8.20703	5.79043	9.01264	6.11293	7.42238	6.93628	7.64934	7.72708	6.22879	7.51598	7.43757	73.1154	92.2737	-0.33574	0.24843	0.69875	FALSE	72.7197	93.8439	-0.36792	0.24857	0.56879	FALSE
101243852	NC_015439.3	+	43705386	43708871	2628	135	141	174	174	156	114	199	222	187	6.54572	6.7532	7.42329	8.03766	7.49443	7.12486	11.6227	10.5361	8.60296	6.9074	7.55232	10.2539	137.597	157.053	-0.1908	0.43028	0.88956	FALSE	136.93	219.456	-0.68049	0.011555	0.061348	FALSE
101243853	NC_015439.3	-	42928463	42929935	1386	179	380	394	192	276	190	332	452	205	16.4565	34.5093	31.8717	16.8168	25.1412	22.5158	36.7667	40.6749	17.8823	27.6125	21.4913	31.7746	289.91	235.456	0.30015	0.36923	0.83836	FALSE	288.261	358.065	-0.31284	0.52702	0.86527	FALSE
101243854	NC_015448.3	+	9423529	9440517	2128	46	58	89	41	47	43	43	52	50	2.75445	3.43062	4.68911	2.33893	2.78847	3.31889	3.10153	3.04778	2.84073	3.62473	2.81543	2.99668	58.4435	47.4506	0.30062	0.32273	0.78899	FALSE	58.1393	51.9422	0.16261	0.63552	0.944	FALSE
101243855	NC_015439.3	+	41832269	41838909	1994	390	399	392	454	424	362	375	474	499	25.5896	25.8607	22.6313	28.38	27.5649	30.6165	29.6389	30.4425	31.0658	24.6939	28.8538	30.3824	363.584	443.723	-0.28737	0.1478	0.52587	FALSE	361.871	480.672	-0.40958	0.060005	0.21471	FALSE
101243856	NC_015439.3	-	40931518	40935752	3439	29	22	27	29	18	20	32	28	40	1.07452	0.805205	0.880246	1.0237	0.660815	0.9552	1.42823	1.01549	1.40624	0.91999	0.879904	1.28332	23.9923	24.004	-0.0007036	1	1	FALSE	23.8877	35.9971	-0.59161	0.23294	0.54711	FALSE
101243857	NC_015439.3	-	38834530	38838434	952	65	65	93	87	84	61	72	68	82	9.5641	9.44738	12.0403	12.1957	12.2462	11.5693	12.7613	9.79361	11.448	10.3506	12.0037	11.3343	67.939	82.2453	-0.27569	0.37822	0.84517	FALSE	67.6086	80.0209	-0.24317	0.5236	0.86221	FALSE
101243858	NC_015439.3	-	34862279	34870186	1246	491	417	508	686	546	489	618	766	799	50.2125	42.1244	45.7107	66.8362	55.3241	64.4596	76.129	76.6765	77.5283	46.0159	62.2066	76.778	434.728	614.054	-0.49825	0.0083816	0.073835	FALSE	432.758	779.352	-0.84872	6.58e-05	0.00083975	DOWN
101243859	NC_015448.3	-	51102281	51109777	1714	122	131	162	126	123	91	90	123	117	9.76485	10.3572	11.4089	9.608	9.75442	9.38847	8.67719	9.63638	8.88535	10.5103	9.58363	9.06631	126.828	120.721	0.071192	0.778	1	FALSE	126.207	117.541	0.10263	0.72774	0.99965	FALSE
101243860	NC_015439.3	+	54358545	54360062	1109	18	19	34	28	12	19	16	15	16	2.06819	2.15644	3.43732	3.06501	1.36612	2.81397	2.21446	1.68699	1.7443	2.55398	2.41503	1.88191	21.4618	21.2837	0.012022	0.94854	1	FALSE	21.3533	17.0102	0.32806	0.55366	0.88281	FALSE
101243861	NC_015448.3	-	52755874	52760119	1449	0	0	0	0	0	0	0	0	0	0	0	0	0	0	0	0	0	0	0	0	0	0	0	NA	NA	NA	NA	0	0	NA	NA	NA	NA
101243862	NC_015439.3	+	43960258	43971186	5295	201	234	222	190	189	142	140	151	197	5.9674	6.86234	5.79917	5.37402	5.55958	5.43407	5.00666	4.38802	5.5493	6.20963	5.45589	4.98133	202.038	185.292	0.12482	0.59097	0.99523	FALSE	201.05	174.303	0.20596	0.43448	0.7829	FALSE
101243863	NC_015448.3	-	53356945	53357679	735	0	0	0	0	0	0	0	0	0	0	0	0	0	0	0	0	0	0	0	0	0	0	0	NA	NA	NA	NA	0	0	NA	NA	NA	NA
101243864	NC_015449.3	-	333861	336582	1053	771	797	737	594	494	305	353	553	380	93.2985	95.2677	78.4714	68.48	59.2295	47.5738	51.4548	65.5011	43.6302	89.0126	58.4278	53.5287	710.659	486.527	0.54664	0.0052344	0.051695	FALSE	707.321	458.545	0.6253	0.0039573	0.025842	UP
101243865	NC_015449.3	-	2697515	2702593	1580	0	3	1	2	5	2	6	10	3	0	0.23899	0.0709603	0.153666	0.399533	0.207907	0.582873	0.789395	0.22956	0.103317	0.253702	0.533943	1.23558	3.15553	-1.3527	0.47413	0.92536	FALSE	1.2264	6.85088	-2.4819	0.088006	0.28402	FALSE
101243866	NC_015440.3	+	8053285	8058917	2725	98	71	102	56	72	34	22	39	34	4.7735	3.41615	4.37154	2.5987	3.47484	2.1347	1.29082	1.85942	1.57135	4.18706	2.73608	1.57386	83.055	56.4767	0.55641	0.090595	0.39073	FALSE	82.6909	33.5085	1.3032	0.0006506	0.0058987	UP
101243868	NC_015440.3	+	56899661	56903025	790	104	111	131	104	89	36	65	89	72	16.7747	17.6853	18.5916	15.9813	14.2234	7.48466	12.6289	14.0512	11.0189	17.6839	12.5631	12.5663	105.896	78.346	0.43472	0.17803	0.58683	FALSE	105.381	80.8121	0.38298	0.21833	0.52531	FALSE
101243870	NC_015440.3	+	60878560	60879752	1116	2	10	3	2	4	2	5	1	1	0.228357	1.12785	0.30139	0.217556	0.452518	0.294349	0.687679	0.11176	0.108335	0.552533	0.321474	0.302591	4.67087	2.82908	0.72336	0.63773	1	FALSE	4.64069	2.75839	0.75052	0.57825	0.90248	FALSE
101243871	NC_015440.3	-	70335072	70341216	3129	191	214	200	206	232	183	170	194	257	7.77816	8.60843	7.16633	7.99222	9.361	9.60599	8.33917	7.733	9.93023	7.85097	8.9864	8.66747	186.235	222.516	-0.25678	0.26614	0.72495	FALSE	185.337	221.099	-0.25454	0.29743	0.63403	FALSE
101243872	NC_015440.3	+	69015126	69022019	2432	571	617	574	641	547	455	530	489	559	29.9172	31.9328	26.4619	31.9963	28.3964	30.7287	33.4497	25.0782	27.7895	29.4373	30.3738	28.7725	542.771	584.946	-0.10796	0.55245	0.97268	FALSE	540.183	570.419	-0.078575	0.76115	1	FALSE
101243873	NC_015440.3	+	67800345	67803757	1567	276	229	330	443	311	200	229	263	183	22.4434	18.3943	23.6112	34.3195	25.0571	20.9632	22.4309	20.9333	14.1193	21.4829	26.7799	19.1612	255.212	332.018	-0.37957	0.12116	0.4678	FALSE	254.039	244.414	0.055724	0.74199	1	FALSE
101243875	NC_015440.3	+	65890421	65905351	3670	370	411	425	395	404	252	299	317	309	12.8465	14.0959	12.9836	13.0658	13.8981	11.278	12.505	10.7732	10.1794	13.3087	12.7473	11.1526	370.256	369.817	0.0017113	0.94767	1	FALSE	368.458	333.465	0.14396	0.49279	0.8342	FALSE
101243876	NC_015440.3	-	64970161	64974037	2078	123	118	126	102	85	80	70	84	80	7.54238	7.14747	6.79825	5.95882	5.16432	6.32326	5.1705	5.0418	4.65453	7.1627	5.81547	4.95561	112.848	95.7565	0.23694	0.36382	0.83257	FALSE	112.323	83.8775	0.4213	0.17153	0.44849	FALSE
101243878	NC_015440.3	+	64168932	64169587	656	3	8	12	4	4	4	1	1	4	0.582728	1.53498	2.05092	0.740222	0.769832	1.0015	0.233978	0.190129	0.737204	1.38954	0.837186	0.387104	6.90204	4.35238	0.66522	0.50955	0.94834	FALSE	6.86088	2.07635	1.7243	0.20045	0.49753	FALSE
101243879	NC_015440.3	+	63196731	63202633	2268	104	102	96	82	67	52	46	69	89	5.84304	5.66074	4.7457	4.38911	3.72968	3.7658	3.11311	3.79453	4.74437	5.41649	3.96153	3.884	93.1465	71.1275	0.38909	0.20325	0.63039	FALSE	92.7158	71.7878	0.36908	0.30297	0.64143	FALSE
101243881	NC_015441.3	-	6046106	6051604	1057	64	58	91	79	67	54	46	71	71	7.71532	6.90667	9.65247	9.07314	8.00275	8.39103	6.67979	8.3779	8.12111	8.09149	8.48898	7.72626	64.8269	71.0425	-0.13209	0.71121	1	FALSE	64.5175	66.5035	-0.043739	0.90664	1	FALSE
101243882	NC_015441.3	+	4663188	4665191	705	5	5	9	8	11	6	6	12	4	0.903711	0.892682	1.43128	1.37755	1.9699	1.39784	1.3063	2.12297	0.685966	1.07589	1.58176	1.37174	5.74777	8.80412	-0.61518	0.51691	0.95396	FALSE	5.71911	7.85107	-0.4571	0.69652	0.9774	FALSE
101243883	NC_015441.3	-	3406707	3416507	1527	347	315	371	330	355	275	235	300	305	28.956	25.9649	27.24	26.235	29.3514	29.5795	23.6216	24.5038	24.1486	27.387	28.3886	24.0913	317.066	343.033	-0.11356	0.60277	1	FALSE	315.603	299.663	0.074769	0.76202	1	FALSE
101243884	NC_015441.3	-	262768	264869	1788	9	5	9	8	11	6	1	2	8	0.641392	0.35198	0.564348	0.54316	0.776721	0.551163	0.0858444	0.139513	0.540946	0.51924	0.623681	0.255435	7.04072	8.80412	-0.32246	0.73297	1	FALSE	7.01168	3.73412	0.90899	0.49248	0.83401	FALSE
101243886	NC_015441.3	+	58554375	58556066	1692	477	832	731	342	464	199	183	243	300	35.9225	61.8926	48.4383	24.5376	34.6224	19.3174	16.6009	17.9126	21.4364	48.7512	26.1591	18.65	625.05	349.036	0.84059	0.015758	0.11686	FALSE	621.663	257.164	1.2734	9.61e-05	0.0011672	UP
101243887	NC_015441.3	-	64175192	64176950	1597	312	388	425	332	335	249	256	334	320	24.8942	30.5804	29.8371	25.2371	26.4838	25.6089	24.6045	26.0851	24.2257	28.4372	25.7766	24.9718	344.202	325.708	0.079677	0.67732	1	FALSE	342.466	324.795	0.076434	0.73435	1	FALSE
101243888	NC_015442.3	-	3068026	3072034	1836	42	25	47	23	37	12	13	27	19	2.91491	1.71389	2.8701	1.52076	2.5443	1.07351	1.0868	1.83418	1.25116	2.49964	1.71286	1.39072	34.799	24.7565	0.49124	0.31901	0.78597	FALSE	34.6506	20.7633	0.73885	0.15465	0.41838	FALSE
101243889	NC_015442.3	-	4214849	4216163	1315	59	64	78	32	38	28	27	23	51	5.71709	6.1259	6.6503	2.95413	3.64836	3.49727	3.1515	2.18149	4.68896	6.16443	3.36659	3.34065	61.4431	35.0178	0.81116	0.02317	0.15479	FALSE	61.1422	35.8691	0.76943	0.055208	0.20221	FALSE
101243890	NC_015442.3	-	10598677	10599365	689	27	38	45	168	132	159	192	205	107	4.99337	6.94193	7.3226	29.6003	24.1877	37.9031	42.7722	37.1096	18.7757	6.4193	30.5637	32.8858	33.515	167.088	-2.3177	6.24e-10	4.72e-08	DOWN	33.3394	184.375	-2.4673	3.01e-05	0.0004282	DOWN
101243891	NC_015442.3	-	22014652	22019250	1421	388	393	474	502	437	337	443	562	585	34.7926	34.8108	37.3987	42.886	38.8264	38.9522	47.8508	49.3281	49.773	35.6674	40.2215	48.9839	384.203	452.407	-0.23575	0.22166	0.65805	FALSE	382.362	567.036	-0.5685	0.0093117	0.05139	FALSE
101243892	NC_015442.3	-	6442691	6446749	1280	4	13	8	6	10	9	3	9	5	0.398198	1.27835	0.700733	0.569045	0.986347	1.15486	0.359742	0.876969	0.472272	0.792426	0.903417	0.569661	7.68326	9.15433	-0.25274	0.84489	1	FALSE	7.63669	5.92196	0.36687	0.7872	1	FALSE
101243893	NC_015442.3	+	30739847	30742988	2577	0	0	0	0	0	0	0	0	0	0	0	0	0	0	0	0	0	0	0	0	0	0	0	NA	NA	NA	NA	0	0	NA	NA	NA	NA
101243894	NC_015442.3	+	64194789	64199772	1855	553	619	596	364	408	373	228	510	484	38.9525	43.0693	36.9386	24.4269	28.4748	33.8662	19.3453	35.1628	32.3473	39.6535	28.9227	28.9518	543.805	414.39	0.3921	0.027957	0.1768	FALSE	541.175	426.229	0.34447	0.1763	0.45651	FALSE
101243895	NC_015442.3	+	64793713	64794810	1098	0	1	0	0	0	0	0	0	0	0	0.114634	0	0	0	0	0	0	0	0.0382113	0	0	0.317664	0	Inf	1	1	FALSE	0.315193	0	Inf	1	1	FALSE
101243897	NC_015443.3	-	36219524	36221232	1106	46	60	110	22	35	15	25	25	32	5.2997	6.82829	11.1509	2.41476	3.99533	2.22758	3.46948	2.81927	3.49806	7.75963	2.87922	3.26227	65.0131	25.102	1.3729	0.0077012	0.069595	FALSE	64.667	29.4168	1.1364	0.01224	0.064165	FALSE
101243898	NC_015443.3	+	44533400	44535852	561	872	800	865	1334	1173	994	1332	1475	1630	198.063	179.491	172.872	288.668	263.982	291.018	364.436	327.93	351.283	183.475	281.223	347.883	780.43	1249.37	-0.67885	0.0001105	0.0024596	DOWN	776.849	1590.39	-1.0337	3.53e-07	8.92e-06	DOWN
101243899	NC_015443.3	-	41229243	41233397	2657	455	472	502	363	399	222	185	217	207	21.8207	22.3597	21.1829	16.5852	18.9592	13.7233	10.6871	10.1864	9.41913	21.7878	16.4226	10.0975	438.868	344.692	0.34848	0.095689	0.40484	FALSE	436.776	218.538	0.99901	1.61e-05	0.0002525	UP
101243900	NC_015443.3	-	39232067	39236007	2581	2	14	13	4	2	1	0	0	1	0.0987395	0.682741	0.564713	0.188138	0.0978322	0.0636368	0	0	0.0468429	0.448731	0.116536	0.0156143	8.76737	2.37952	1.8815	0.089918	0.38879	FALSE	8.70972	0.330765	4.7187	0.0064047	0.037937	UP
101243901	NC_015443.3	-	48395395	48401239	1066	902	907	1051	1039	912	834	930	1102	1256	107.82	107.094	110.54	118.322	108.013	128.501	133.908	128.937	142.451	108.484	118.279	135.098	876.678	998.875	-0.18826	0.32544	0.79187	FALSE	872.503	1173.57	-0.42767	0.034955	0.14466	FALSE
101243902	NC_015444.3	-	518586	524825	1859	85	76	83	85	91	46	73	68	87	5.82624	5.14577	5.00577	5.55067	6.18019	4.0642	6.02731	4.56227	5.65811	5.32593	5.26502	5.4159	75.0722	77.2872	-0.041951	0.81169	1	FALSE	74.7304	82.0933	-0.13557	0.71058	0.98625	FALSE
101243903	NC_015444.3	-	62512892	62521907	5901	1252	1305	1336	1102	1180	974	903	1153	1312	27.0442	27.845	25.3922	22.6782	25.2548	27.1192	23.4957	24.3783	26.8898	26.7605	25.0174	24.9213	1196.78	1168.23	0.034836	0.78644	1	FALSE	1191.08	1197.86	-0.008187	0.93087	1	FALSE
101243904	NC_015444.3	+	61441258	61443052	1795	236	219	357	376	417	252	151	362	427	16.7531	15.3566	22.2985	25.429	29.3299	23.0586	12.912	25.1533	28.7604	18.1361	25.9392	22.2752	246.735	367.95	-0.57654	0.0046133	0.046888	DOWN	245.544	325.607	-0.40715	0.25474	0.5772	FALSE
101243905	NC_015444.3	-	55701388	55703998	1072	188	267	221	146	101	83	84	129	76	23.417	32.8512	24.2208	17.3254	12.4648	13.326	12.6033	15.7277	8.98193	26.8297	14.3721	12.4376	208.036	116.453	0.83709	0.00062944	0.0099597	UP	206.97	103.477	1.0001	0.00024737	0.0026067	UP
101243906	NC_015444.3	-	57960642	57966097	4476	20	15	21	13	15	14	4	20	10	0.569362	0.42181	0.526019	0.352581	0.423098	0.51373	0.137167	0.557303	0.270111	0.505731	0.429803	0.321527	17.164	15.2381	0.1717	0.76077	1	FALSE	17.0881	11.6762	0.54943	0.4896	0.83097	FALSE
101243907	NC_015444.3	+	67623218	67625966	1351	9	2	10	1	4	3	0	5	6	0.84886	0.186333	0.829883	0.0898567	0.373804	0.364723	0	0.461601	0.536942	0.621692	0.276128	0.332848	6.37031	2.94741	1.1119	0.32484	0.79169	FALSE	6.34693	3.65814	0.79495	0.58805	0.90938	FALSE
101243908	NC_015444.3	-	66903642	66904316	512	10	5	10	11	10	0	6	7	9	2.48874	1.22918	2.18979	2.60812	2.46587	0	1.79871	1.70522	2.12522	1.96924	1.69133	1.87638	7.64654	6.80272	0.1687	1	1	FALSE	7.61565	7.83134	-0.040292	1	1	FALSE
101243909	NC_015444.3	-	65331644	65332869	1226	247	153	100	1255	912	1297	2878	3550	1666	25.6717	15.7079	9.14496	124.268	93.917	173.759	360.313	361.152	164.292	16.8415	130.648	295.252	156.701	1272.07	-3.0211	2.25e-08	1.36e-06	DOWN	156.123	2943.95	-4.237	1.29e-09	5.64e-08	DOWN
101243910	NC_015445.3	+	1162959	1165682	1973	61	66	57	28	32	24	20	23	43	3.93959	4.21049	3.23907	1.72281	2.04768	1.99793	1.5559	1.45396	2.63495	3.79638	1.92281	1.88161	56.7906	30.0125	0.92009	0.015566	0.1158	FALSE	56.5215	30.2929	0.89982	0.037436	0.1522	FALSE
101243911	NC_015445.3	+	208817	215413	4512	10	19	3	6	5	1	1	8	4	0.298066	0.559414	0.0786787	0.170381	0.147664	0.0384203	0.0359041	0.233403	0.113124	0.312053	0.118822	0.127477	10.1157	4.00218	1.3377	0.26786	0.72656	FALSE	10.0626	4.41932	1.1871	0.32808	0.67174	FALSE
101243912	NC_015445.3	-	3171275	3178171	1333	116	127	122	160	149	112	120	139	165	12.0074	12.9856	11.1115	15.7786	15.2816	14.9436	14.9625	14.0834	16.2053	12.0348	15.3346	15.0837	112.314	149.385	-0.41149	0.097135	0.40821	FALSE	111.775	151.331	-0.43711	0.11726	0.34775	FALSE
101243913	NC_015445.3	-	27569305	27580531	1397	163	132	150	96	100	64	62	85	97	15.9401	12.751	12.9068	8.94401	9.68936	8.06737	7.30343	8.13629	9.00034	13.866	8.90025	8.14669	137.007	91.6833	0.57952	0.032365	0.19641	FALSE	136.402	86.4866	0.65731	0.031312	0.13299	FALSE
101243914	NC_015445.3	-	17826602	17829231	1620	116	146	159	143	157	87	111	113	142	9.12414	11.3437	11.0041	10.7159	12.2356	8.82066	10.5169	8.69992	10.5975	10.4906	10.5907	9.93812	128.805	135.528	-0.073403	0.72235	1	FALSE	128.154	131.253	-0.034476	0.94092	1	FALSE
101243915	NC_015445.3	+	54476735	54500456	5062	691	742	847	804	747	605	655	656	843	17.3942	18.4501	18.76	19.2814	18.6311	19.6304	19.8609	16.1634	20.1343	18.2014	19.181	18.7196	698.413	768.664	-0.13827	0.46671	0.92073	FALSE	695.024	772.576	-0.15261	0.4893	0.83074	FALSE
101243916	NC_015445.3	+	49970402	49971166	570	0	0	0	0	0	0	0	0	0	0	0	0	0	0	0	0	0	0	0	0	0	0	0	NA	NA	NA	NA	0	0	NA	NA	NA	NA
101243917	NC_015445.3	-	62971314	62979946	1303	44	71	77	57	52	36	39	66	45	4.84164	7.71731	7.45512	5.97547	5.66936	5.10612	5.16935	7.10865	4.69825	6.67136	5.58365	5.65875	58.5356	51.1495	0.1946	0.58563	0.99297	FALSE	58.2206	53.3	0.12739	0.74585	1	FALSE
101243918	NC_015445.3	+	62085467	62089565	1062	86	89	105	81	70	69	73	111	95	10.3186	10.5483	11.085	9.25904	8.32172	10.6714	10.5506	13.0362	10.8151	10.6507	9.41739	11.4673	85.7419	79.265	0.11332	0.65092	1	FALSE	85.3292	99.1319	-0.21631	0.48496	0.8265	FALSE
101243919	NC_015445.3	-	63382731	63385069	931	4	3	5	2	5	2	0	0	0	0.547468	0.40559	0.602133	0.260787	0.678047	0.352839	0	0	0	0.518397	0.430558	0	3.65886	3.15553	0.21352	0.96187	1	FALSE	3.64228	0	Inf	0.085613	0.27884	FALSE
101243920	NC_015438.3	-	1430376	1438509	2553	230	224	298	269	253	184	197	234	276	12.5891	12.111	14.3518	14.0273	13.7207	12.9817	12.9886	12.5367	14.3337	13.0173	13.5766	13.2863	229.712	250.076	-0.12254	0.57534	0.98652	FALSE	228.612	252.074	-0.14094	0.57462	0.89981	FALSE
101243922	NC_015446.3	+	1435504	1438736	2537	686	1269	1824	1281	1582	1527	1182	1691	1911	34.455	62.9589	80.6077	61.2963	78.7273	98.8588	71.5116	83.1333	91.0693	59.3405	79.6275	81.9047	1140.29	1600.35	-0.48898	0.24307	0.68959	FALSE	1133.88	1692.85	-0.57818	0.049335	0.18616	FALSE
101243923	NC_015438.3	+	460031	461982	983	0	0	0	0	0	0	0	0	0	0	0	0	0	0	0	0	0	0	0	0	0	0	0	NA	NA	NA	NA	0	0	NA	NA	NA	NA
101243924	NC_015438.3	+	42431970	42432293	324	0	0	0	0	0	0	0	0	0	0	0	0	0	0	0	0	0	0	0	0	0	0	0	NA	NA	NA	NA	0	0	NA	NA	NA	NA
101243925	NC_015446.3	+	5596255	5599724	2553	217	202	175	153	152	103	117	108	135	10.8307	9.95902	7.68528	7.27522	7.51679	6.62648	7.0342	5.27624	6.39315	9.49167	7.1395	6.23453	183.763	144.153	0.35025	0.16266	0.55654	FALSE	182.935	129.776	0.49531	0.065637	0.2293	FALSE
101243926	NC_015438.3	+	77548007	77551018	2857	6	5	5	24	14	16	10	44	46	0.267602	0.22028	0.196215	1.01978	0.618668	0.919828	0.537241	1.92085	1.94661	0.228032	0.852759	1.46824	4.94067	19.3299	-1.9681	0.0056778	0.055126	FALSE	4.91895	34.1282	-2.7945	0.0015069	0.011796	DOWN
101243927	NC_015438.3	+	78417584	78440619	6188	869	888	1041	823	803	633	579	735	773	18.8993	19.0768	19.9205	17.0523	17.3034	17.745	15.1682	15.6464	15.951	19.2988	17.3669	15.5886	857.15	805.376	0.089885	0.58564	0.99297	FALSE	853.042	744.052	0.19721	0.34324	0.68805	FALSE
101243929	NC_015438.3	-	81887320	81890267	1574	29	42	45	48	36	37	34	69	98	2.37029	3.39093	3.23622	3.73767	2.91539	3.89809	3.34744	5.5202	7.59997	2.99915	3.51705	5.4892	35.4321	43.4714	-0.29501	0.49817	0.94181	FALSE	35.2464	69.7417	-0.98455	0.025391	0.11319	FALSE
101243930	NC_015438.3	-	83139118	83142998	994	1120	1064	1181	1169	1114	826	740	950	1124	143.576	134.732	133.21	142.769	141.494	136.487	114.268	119.203	136.714	137.172	140.25	123.395	1033.75	1103.11	-0.093689	0.57459	0.98636	FALSE	1028.94	999.505	0.041875	0.88007	1	FALSE
101243931	NC_015446.3	-	68316204	68318911	2487	211	220	268	270	255	207	231	290	306	10.8107	11.1343	12.0818	13.1793	12.9451	13.6707	14.2566	14.5437	14.8757	11.3423	13.265	14.5587	213.822	261.17	-0.28858	0.19639	0.62007	FALSE	212.787	294.972	-0.47117	0.051801	0.19284	FALSE
101243932	NC_015446.3	-	69891040	69891773	734	41	89	72	89	53	69	49	124	79	7.11765	15.2619	10.9979	14.7197	9.11632	15.4401	10.2466	21.0706	13.0126	11.1258	13.092	14.7766	61.8709	76.2887	-0.30221	0.48074	0.93108	FALSE	61.5205	88.1449	-0.51881	0.2234	0.53307	FALSE
101243933	NC_015446.3	+	72339817	72342978	2557	22	28	18	39	15	25	33	47	51	1.15839	1.45633	0.83393	1.95639	0.782556	1.69676	2.09304	2.42234	2.54792	1.14955	1.47857	2.35443	21.0923	28.4412	-0.43126	0.38702	0.85356	FALSE	20.9894	46.4136	-1.1449	0.011681	0.061846	FALSE
101243934	NC_015447.3	-	1215349	1223978	3953	164	197	212	202	190	150	166	210	189	5.34188	6.33845	6.07588	6.26842	6.13189	6.2978	6.51312	6.69533	5.8411	5.91874	6.2327	6.34985	175.499	192.999	-0.13713	0.56977	0.98389	FALSE	174.624	202.288	-0.21216	0.42554	0.77417	FALSE
101243935	NC_015438.3	+	95555660	95558314	1712	593	618	874	325	370	208	294	433	406	44.1367	45.4361	57.2374	23.0455	27.2859	19.9552	26.3587	31.5454	28.6717	48.9367	23.4288	28.8586	634.975	316.842	1.0029	2.06e-07	1.03e-05	UP	631.855	402.283	0.65138	0.002626	0.018655	UP
101243936	NC_015447.3	-	8596817	8599762	2946	509	508	630	537	524	407	431	545	495	22.0158	21.7044	23.9762	22.1283	22.4563	22.6912	22.4556	23.0736	20.3144	22.5654	22.4253	21.9479	503.929	522.865	-0.053217	0.80978	1	FALSE	501.518	526.554	-0.070281	0.77126	1	FALSE
101243937	NC_015438.3	+	96688117	96691093	2977	1	2	0	0	0	0	0	0	0	0.0428026	0.0845604	0	0	0	0	0	0	0	0.0424543	0	0	0.958566	0	Inf	0.63519	1	FALSE	0.953529	0	Inf	0.67457	0.96553	FALSE
101243938	NC_015438.3	-	97784342	97793388	4245	407	357	443	377	379	253	320	389	329	12.8211	11.1088	12.2788	11.3143	11.8293	10.273	12.1426	11.9945	9.83352	12.0696	11.1389	11.3235	370.149	356.306	0.054987	0.81993	1	FALSE	368.449	372.97	-0.017595	0.97498	1	FALSE
101243939	NC_015438.3	+	86696293	86699556	1584	212	163	197	126	180	134	92	133	103	17.0541	12.9523	13.9439	9.65653	14.3469	13.8946	8.91482	10.4724	7.86165	14.6501	12.6327	9.08297	175.975	158.248	0.15318	0.47922	0.92982	FALSE	175.205	117.095	0.58137	0.036271	0.14857	FALSE
101243940	NC_015438.3	-	96207236	96210803	1993	5	8	11	9	8	12	15	11	9	0.348723	0.551147	0.675035	0.598012	0.552829	1.0788	1.26018	0.750941	0.595574	0.524968	0.743212	0.868898	7.26593	10.7864	-0.56999	0.57171	0.98504	FALSE	7.22634	12.9374	-0.84021	0.3607	0.70771	FALSE
101243941	NC_015439.3	+	14447160	14448229	864	0	1	0	0	0	0	0	0	0	0	0.145681	0	0	0	0	0	0	0	0.0485602	0	0	0.317664	0	Inf	1	1	FALSE	0.315193	0	Inf	1	1	FALSE
101243942	NC_015439.3	+	25594212	25630529	3706	618	542	655	524	547	415	379	383	460	21.2487	18.4081	19.8156	17.1645	18.6347	18.3924	15.6969	12.8898	15.0067	19.8242	18.0639	14.5311	557.028	529.712	0.072542	0.6813	1	FALSE	554.478	438.988	0.33695	0.11257	0.33795	FALSE
101243943	NC_015439.3	+	4943199	4961210	3495	364	333	345	325	335	227	288	316	318	13.6058	12.2951	11.3466	11.5734	12.4067	10.9369	12.9672	11.5614	11.278	12.4158	11.639	11.9355	320.932	313.777	0.032531	0.92507	1	FALSE	319.468	331.503	-0.05335	0.83618	1	FALSE
101243944	NC_015447.3	-	64839136	64852254	3312	145	155	163	133	125	85	93	105	114	5.98328	6.31786	5.9181	5.22853	5.11061	4.52104	4.62259	4.24096	4.46333	6.07308	4.95339	4.44229	142.169	120.986	0.23277	0.38406	0.85043	FALSE	141.485	111.78	0.33999	0.23104	0.54469	FALSE
101243945	NC_015447.3	-	63338197	63339378	1182	0	1	0	0	0	0	0	1	0	0	0.106487	0	0	0	0	0	0.10552	0	0.0354958	0	0.0351733	0.317664	0	Inf	1	1	FALSE	0.315193	0.334709	-0.086674	1	1	FALSE
101243946	NC_015439.3	-	51996990	51998201	492	0	1	0	0	0	0	0	0	0	0	0.25583	0	0	0	0	0	0	0	0.0852765	0	0	0.317664	0	Inf	1	1	FALSE	0.315193	0	Inf	1	1	FALSE
101243947	NC_015448.3	+	547388	548917	1530	185	219	289	219	272	225	174	208	233	15.4074	18.0164	21.1777	17.3763	22.4449	24.1539	17.4557	16.956	18.4118	18.2005	21.325	17.6078	211.034	258.235	-0.2912	0.23231	0.67325	FALSE	209.967	219.521	-0.064195	0.83132	1	FALSE
101243948	NC_015439.3	-	50304801	50307296	2496	448	520	472	341	436	231	250	290	356	22.8708	26.2225	21.2017	16.585	22.0537	15.2007	15.3736	14.4912	17.244	23.4317	17.9465	15.7029	443.376	353.654	0.32619	0.12097	0.46728	FALSE	441.218	319.464	0.46584	0.042124	0.16607	FALSE
101243949	NC_015439.3	+	47398957	47401863	2907	129	117	157	155	137	110	121	162	126	5.65449	5.0659	6.05518	6.4728	5.94998	6.21505	6.38881	6.95059	5.24031	5.59186	6.21261	6.19324	123.23	142.979	-0.21445	0.40868	0.87226	FALSE	122.653	146.548	-0.25679	0.37963	0.72882	FALSE
101243950	NC_015439.3	-	46458234	46462609	1974	199	193	204	126	143	86	98	105	128	12.8456	12.3063	11.5866	7.7487	9.14594	7.15563	7.62006	6.63428	7.83961	12.2461	8.01676	7.36465	183.281	125.05	0.55155	0.026052	0.16829	FALSE	182.426	118.503	0.62238	0.022688	0.10383	FALSE
101243951	NC_015448.3	+	4606644	4614495	2670	91	77	101	93	102	63	77	86	68	4.47358	3.73914	4.36876	4.35566	4.96827	3.99211	4.55969	4.13824	3.1718	4.19383	4.43868	3.95658	82.4158	90.9312	-0.14186	0.60493	1	FALSE	82.0393	83.5079	-0.025597	0.9998	1	FALSE
101243953	NC_015439.3	-	39952796	39953659	864	129	105	128	82	108	39	27	24	29	19.025	15.2965	16.61	11.5214	15.7815	7.41391	4.79656	3.46457	4.05804	16.9771	11.5723	4.10639	111.223	78.7918	0.49734	0.11005	0.44177	FALSE	110.726	28.9269	1.9365	7.72e-08	2.3e-06	UP
101243954	NC_015448.3	+	34209505	34212102	736	2637	2753	3174	3223	2758	2289	2470	3290	3398	456.542	470.808	483.505	531.604	473.103	510.816	515.109	557.532	558.184	470.285	505.174	543.608	2623.83	2944.19	-0.16619	0.32897	0.79619	FALSE	2611.2	3259.03	-0.31973	0.094324	0.29869	FALSE
101243955	NC_015448.3	+	42509208	42539125	1763	0	1	0	0	1	0	0	0	0	0	0.0713943	0	0	0.0716122	0	0	0	0	0.0237981	0.0238707	0	0.317664	0.326444	-0.039336	1	1	FALSE	0.315193	0	Inf	1	1	FALSE
101243956	NC_015439.3	-	37980881	37984181	1982	16	23	12	18	27	31	25	22	22	1.02864	1.46063	0.678813	1.10249	1.71989	2.56894	1.93605	1.38443	1.34199	1.05603	1.79711	1.55416	15.8691	28.2436	-0.83171	0.13795	0.50559	FALSE	15.7896	25.105	-0.669	0.25956	0.58341	FALSE
101243958	NC_015448.3	-	55747454	55751935	969	2886	2730	2882	2624	2533	1876	1835	2344	2763	379.508	354.613	333.459	328.735	330.028	317.984	290.665	301.707	344.738	355.86	325.582	312.37	2614.49	2496.34	0.066715	0.71192	1	FALSE	2602.41	2466.56	0.077346	0.7384	1	FALSE
101243960	NC_015439.3	-	36034127	36035140	1014	0	2	1	0	1	0	0	0	0	0	0.248261	0.110569	0	0.124509	0	0	0	0	0.11961	0.0415031	0	0.917913	0.326444	1.4915	0.88053	1	FALSE	0.911212	0	Inf	0.68351	0.96985	FALSE
101243961	NC_015440.3	-	387850	388323	474	3	7	0	4	0	2	4	29	6	0.806477	1.85881	0	1.02444	0	0.693024	1.29527	7.63082	1.5304	0.88843	0.572489	3.4855	3.19336	2.16663	0.55963	0.81206	1	FALSE	3.17578	13.3655	-2.0733	0.18056	0.46397	FALSE
101243963	NC_015440.3	+	3455848	3457898	1853	225	228	253	310	284	154	231	266	185	15.4723	15.4873	15.308	20.3092	19.3501	13.6503	19.1345	17.9043	12.0706	15.4225	17.7698	16.3698	216.65	260.184	-0.26417	0.16679	0.56383	FALSE	215.62	246.917	-0.19553	0.47897	0.82171	FALSE
101243964	NC_015440.3	+	3099820	3101105	1192	0	0	1	1	3	1	2	0	6	0	0	0.0940581	0.101843	0.317749	0.137791	0.257533	0	0.608565	0.0313527	0.185794	0.288699	0.282585	1.74098	-2.6231	0.47597	0.92662	FALSE	0.280826	2.82175	-3.3288	0.26211	0.58717	FALSE
101243965	NC_015449.3	-	11001654	11006009	1009	209	176	224	194	190	136	139	192	204	26.3939	21.9552	24.8902	23.3408	23.774	22.1383	21.1448	23.7335	24.4439	24.4131	23.0844	23.1074	186.764	184.265	0.019435	0.95344	1	FALSE	185.916	189.923	-0.030767	0.88266	1	FALSE
101243966	NC_015440.3	+	8878184	8881717	3098	1	0	0	0	0	0	0	0	0	0.049408	0	0	0	0	0	0	0	0	0.0164693	0	0	0.323238	0	Inf	1	1	FALSE	0.323143	0	Inf	1	1	FALSE
101243968	NC_015449.3	+	53478280	53489055	3005	801	776	917	735	727	542	634	667	691	34.3657	32.8868	34.6167	30.0425	30.9042	29.9736	32.7652	28.0105	28.1289	33.9564	30.3068	29.6349	764.551	712.221	0.10229	0.56477	0.9809	FALSE	760.944	717.191	0.085434	0.63761	0.94526	FALSE
101243969	NC_015440.3	+	34538849	34539286	438	0	0	0	0	0	0	0	0	0	0	0	0	0	0	0	0	0	0	0	0	0	0	0	NA	NA	NA	NA	0	0	NA	NA	NA	NA
101243970	NC_015440.3	-	60555181	60555854	674	238	222	138	311	231	221	393	697	267	44.9952	41.4581	22.9557	56.0152	43.2705	53.8554	89.4978	128.981	47.8942	36.4697	51.047	88.7909	186.449	272.683	-0.54845	0.037256	0.21742	FALSE	185.635	486.11	-1.3888	0.015371	0.076572	FALSE
101243971	NC_015449.3	+	67987362	67994066	4489	21	24	18	18	12	8	9	21	16	0.596099	0.672942	0.449568	0.486775	0.337498	0.29271	0.307732	0.583474	0.430925	0.57287	0.372328	0.44071	19.4984	13.2272	0.55986	0.39358	0.8597	FALSE	19.4055	16.0884	0.27045	0.73941	1	FALSE
101243972	NC_015449.3	+	67400425	67404332	2058	9	9	14	3	5	2	0	10	13	0.557245	0.550444	0.762702	0.176963	0.306736	0.159618	0	0.606047	0.763712	0.623464	0.214439	0.456586	9.7243	3.47719	1.4837	0.13232	0.49229	FALSE	9.67659	7.64704	0.3396	0.82142	1	FALSE
101243973	NC_015449.3	+	66345750	66348925	981	0	4	0	0	0	0	0	0	0	0	0.513224	0	0	0	0	0	0	0	0.171075	0	0	1.27066	0	Inf	0.52202	0.95579	FALSE	1.26077	0	Inf	0.53847	0.87235	FALSE
101243974	NC_015440.3	+	68532135	68539623	1878	85	109	114	100	111	66	91	123	106	6.27883	7.95341	7.40948	7.03747	8.12407	6.28422	8.09715	8.8934	7.42931	7.21391	7.14859	8.13995	94.3152	97.4408	-0.047036	0.84166	1	FALSE	93.8373	114.321	-0.28486	0.35434	0.70016	FALSE
101243975	NC_015440.3	-	67363975	67367662	2041	333	336	440	141	170	136	119	151	193	22.4389	22.3647	26.0876	9.05176	11.35	11.8126	9.65907	9.95949	12.3395	23.6304	10.7381	10.6527	338.71	160.688	1.0758	3.48e-07	1.66e-05	UP	337.075	164.19	1.0377	2.43e-05	0.0003553	UP
101243976	NW_020443037.1	+	66	594	529	0	0	0	0	0	0	0	0	0	0	0	0	0	0	0	0	0	0	0	0	0	0	0	NA	NA	NA	NA	0	0	NA	NA	NA	NA
101243977	NW_020444539.1	+	214	2459	797	1	5	0	1	0	0	4	0	0	0.159879	0.789637	0	0.152317	0	0	0.770338	0	0	0.316505	0.0507722	0.256779	1.91156	0.321661	2.5711	0.4942	0.93932	FALSE	1.89911	1.67433	0.18174	0.97098	1	FALSE
101243978	NC_015440.3	-	69181611	69183430	1584	0	0	0	0	0	0	0	0	0	0	0	0	0	0	0	0	0	0	0	0	0	0	0	NA	NA	NA	NA	0	0	NA	NA	NA	NA
101243979	NC_015441.3	+	2554777	2556333	949	189	126	83	70	135	74	72	137	66	25.3772	16.7117	9.80582	8.95442	17.96	12.8074	11.6452	18.0055	8.40833	17.2982	13.2406	12.6863	124.572	99.1456	0.32936	0.54592	0.97126	FALSE	124.097	97.8236	0.34321	0.55494	0.88385	FALSE
101243980	NC_015441.3	+	1544810	1548818	3521	1148	1126	1431	1081	1295	715	703	931	1003	41.581	40.2864	45.6054	37.3023	46.4744	33.3816	30.6718	33.007	34.4697	42.4909	39.0527	32.7161	1133.14	1085.05	0.062565	0.78218	1	FALSE	1127.74	937.635	0.26633	0.19418	0.48662	FALSE
101243983	NC_015441.3	+	52548398	52557075	2277	593	531	696	377	468	261	268	280	295	33.1849	29.3527	34.2703	20.0994	25.9491	18.8267	18.0656	15.3372	15.6636	32.2693	21.6251	16.3555	557.038	388.88	0.51845	0.007739	0.069803	FALSE	554.446	303.474	0.86947	7.31e-05	0.00092221	UP
101243985	NC_015441.3	-	55763775	55766654	1850	30	34	46	183	223	205	174	296	189	2.07981	2.32836	2.80598	12.0868	15.3179	18.3191	14.5306	20.0862	12.4322	2.40472	15.2413	15.683	33.4966	221.859	-2.7276	2.9e-15	4.57e-13	DOWN	33.3288	234.422	-2.8143	4.69e-13	3.67e-11	DOWN
101243986	NC_015441.3	-	59661934	59663672	754	9	14	18	26	17	17	20	24	15	1.52097	2.33707	2.67654	4.18608	2.84654	3.70318	4.07135	3.97001	2.4052	2.17819	3.5786	3.48219	12.443	21.3926	-0.78178	0.1923	0.61246	FALSE	12.3759	21.3661	-0.7878	0.24102	0.559	FALSE
101243987	NC_015441.3	+	62039346	62042151	1459	36	30	62	52	52	32	42	53	42	3.1441	2.5881	4.7644	4.32667	4.49974	3.6024	4.41849	4.53077	3.48037	3.49887	4.14294	4.14321	38.6867	47.7812	-0.3046	0.43144	0.89067	FALSE	38.5001	49.2122	-0.35415	0.43811	0.78553	FALSE
101243988	NC_015441.3	+	63229684	63237361	1334	215	206	234	237	212	162	199	225	244	20.5367	19.4369	19.6667	21.5674	20.0641	19.946	22.8969	21.0367	22.1139	19.8801	20.5258	22.0159	201.06	216.718	-0.1082	0.61919	1	FALSE	200.119	239.314	-0.25805	0.30733	0.64722	FALSE
101243989	NC_015441.3	-	64751073	64752584	915	47	58	40	31	34	22	33	24	18	6.54524	7.97853	4.9013	4.11288	4.69135	3.9491	5.5357	3.27146	2.37839	6.47502	4.25111	3.72852	44.9201	30.7504	0.54675	0.19249	0.61274	FALSE	44.7019	27.8	0.68525	0.1072	0.32595	FALSE
101243990	NC_015441.3	+	66427368	66428315	785	63	39	56	55	45	29	42	62	95	10.2263	6.25332	7.99817	8.50548	7.2374	6.06771	8.2122	9.85085	14.6314	8.15927	7.2702	10.8981	48.5776	45.1411	0.10585	0.84607	1	FALSE	48.3768	69.7551	-0.52798	0.12731	0.36732	FALSE
101243991	NC_015441.3	+	64677304	64678653	1025	0	0	0	0	0	0	0	0	1	0	0	0	0	0	0	0	0	0.117953	0	0	0.0393176	0	0	NA	NA	NA	NA	0	0.330765	#NAME?	0.97801	1	FALSE
101243992	NC_015442.3	-	1044054	1047908	1761	30	37	28	49	49	24	43	46	39	2.22509	2.71078	1.82729	3.46241	3.60091	2.29448	3.84171	3.33954	2.74456	2.25439	3.11927	3.30861	29.3631	42.3169	-0.52723	0.16106	0.55386	FALSE	29.2195	46.2955	-0.66394	0.13815	0.38849	FALSE
101243993	NC_015442.3	+	2213479	2222074	3479	171	178	163	172	134	109	125	150	175	6.26312	6.43993	5.25298	6.00177	4.86284	5.14599	5.51487	5.3776	6.08157	5.98534	5.33687	5.65801	157.879	147.028	0.10273	0.71176	1	FALSE	157.136	160.413	-0.029774	0.88936	1	FALSE
101243995	NC_015442.3	-	3242482	3243721	1240	0	1	0	2	0	0	1	0	0	0	0.101507	0	0.195801	0	0	0.123782	0	0	0.0338355	0.0652669	0.0412607	0.317664	0.643322	-1.018	0.95014	1	FALSE	0.315193	0.418583	-0.40928	1	1	FALSE
101243997	NC_015442.3	+	65856714	65864855	4962	55	46	67	31	32	20	24	28	33	1.41239	1.16686	1.51388	0.758421	0.814203	0.662018	0.742394	0.703806	0.804061	1.36437	0.744881	0.750087	51.3238	29.2175	0.81279	0.039852	0.22757	FALSE	51.0871	30.3331	0.75207	0.078097	0.26089	FALSE
101243998	NC_015442.3	-	61835352	61839890	1341	485	1040	838	1371	905	1063	861	1792	2131	46.0852	97.6159	70.0628	124.112	85.2039	130.197	98.5494	166.671	192.126	71.2546	113.171	152.449	723.947	1204.14	-0.73405	0.034192	0.20444	FALSE	719.857	1665.06	-1.2098	0.0031132	0.021414	DOWN
101244000	NC_015443.3	-	2325961	2334477	4163	6	0	2	5	1	1	3	5	17	0.193066	0	0.0566248	0.153278	0.0318819	0.0414764	0.11628	0.15748	0.519022	0.0832301	0.0755455	0.264261	2.50459	2.37474	0.076807	1	1	FALSE	2.50051	8.5523	-1.7741	0.1672	0.44116	FALSE
101244001	NC_015443.3	-	17111836	17117298	1322	50	54	48	67	53	43	66	84	86	4.81934	5.14136	4.07082	6.15246	5.06156	5.34237	7.66288	7.92501	7.865	4.67717	5.51879	7.81763	46.8798	57.7724	-0.30142	0.3757	0.8433	FALSE	46.6572	84.1878	-0.85151	0.015292	0.076273	FALSE
101244002	NC_015443.3	-	24688687	24694587	1918	11	19	5	5	14	7	2	12	2	0.75561	1.28922	0.302203	0.327214	0.952848	0.619799	0.165488	0.806843	0.130352	0.782343	0.633287	0.367561	11.0042	9.25846	0.2492	0.81232	1	FALSE	10.9474	5.51521	0.9891	0.37179	0.72083	FALSE
101244003	NC_015443.3	+	47613811	47616052	1715	26	101	161	46	27	29	112	57	21	1.93178	7.41264	10.5253	3.25611	1.98765	2.77735	10.0238	4.14536	1.48043	6.62324	2.6737	5.21654	85.9844	36.3701	1.2413	0.11725	0.45888	FALSE	85.4492	72.9057	0.22903	0.6815	0.96946	FALSE
101244004	NC_015443.3	-	44821390	44823222	1323	0	1	0	0	0	0	0	0	0	0	0.0951384	0	0	0	0	0	0	0	0.0317128	0	0	0.317664	0	Inf	1	1	FALSE	0.315193	0	Inf	1	1	FALSE
101244005	NC_015443.3	-	42175020	42176454	1188	0	0	0	0	0	0	0	2	0	0	0	0	0	0	0	0	0.209974	0	0	0	0.0699913	0	0	NA	NA	NA	NA	0	0.669419	#NAME?	0.76749	1	FALSE
101244006	NC_015443.3	-	39670016	39673222	2050	84	126	181	128	144	128	139	247	192	5.2238	7.74006	9.90396	7.58357	8.87279	10.2604	10.4124	15.0351	11.329	7.62261	8.90559	12.2588	118.325	144.499	-0.2883	0.37814	0.84506	FALSE	117.688	204.363	-0.79617	0.0041409	0.026732	DOWN
101244007	NC_015443.3	-	37858673	37868720	1566	3	0	1	1	1	0	12	2	3	0.244106	0	0.0715946	0.07752	0.0806209	0	1.17617	0.159291	0.231612	0.105234	0.0527137	0.522357	1.2523	0.648105	0.95028	0.91889	1	FALSE	1.25025	6.6847	-2.4186	0.23934	0.55678	FALSE
101244008	NC_015443.3	-	42354305	42356391	1845	2	4	1	0	0	1	0	1	0	0.138128	0.272885	0.0607681	0	0	0.0890226	0	0.0676013	0	0.15726	0.0296742	0.0225338	2.19972	0.439991	2.3218	0.39593	0.86162	FALSE	2.18788	0.334709	2.7086	0.45263	0.79758	FALSE
101244009	NC_015443.3	+	49001621	49005391	2562	0	0	0	0	0	1	70	0	2	0	0	0	0	0	0.0641088	4.19371	0	0.0943806	0	0.0213696	1.42936	0	0.439991	#NAME?	0.9735	1	FALSE	0	29.9623	#NAME?	0.10826	0.32838	FALSE
101244010	NC_015444.3	+	4263419	4264698	527	0	0	0	2	1	0	0	0	3	0	0	0	0.460707	0.239568	0	0	0	0.688244	0	0.233425	0.229415	0	0.969766	#NAME?	0.55115	0.97249	FALSE	0	0.992295	#NAME?	0.59039	0.90938	FALSE
101244011	NC_015444.3	+	4664573	4666841	1914	4	3	10	0	0	1	4	3	1	0.266995	0.197802	0.587309	0	0	0.0860381	0.321613	0.196005	0.0633324	0.350702	0.0286794	0.19365	5.07179	0.439991	3.5269	0.048312	0.25948	FALSE	5.04641	3.00922	0.74587	0.55946	0.88712	FALSE
101244012	NC_015444.3	-	40994257	40999419	1725	407	485	565	735	578	476	996	738	762	30.0645	35.389	36.7224	51.7254	42.3037	45.3226	88.6237	53.3604	53.4069	34.0587	46.4506	65.1303	445.285	634.541	-0.51099	0.0063161	0.059848	FALSE	443.054	915.967	-1.0478	0.0064416	0.03809	DOWN
101244013	NC_015444.3	-	64431353	64432976	1024	761	826	1009	600	611	455	470	619	556	94.6964	101.53	110.475	71.1307	75.3322	72.9807	70.4495	75.395	65.6458	102.234	73.1479	70.4967	793.502	592.65	0.42105	0.018034	0.12925	FALSE	789.614	587.824	0.42576	0.039725	0.15917	FALSE
101244014	NC_015444.3	+	59704415	59709148	1913	192	155	173	93	109	58	66	40	94	13.4056	10.6902	10.6281	6.18622	7.54055	5.2199	5.55087	2.73369	6.22726	11.5746	6.31556	4.83727	160.187	91.0164	0.81556	0.0021203	0.026184	UP	159.481	72.1067	1.1452	0.0001053	0.0012606	UP
101244015	NC_015444.3	+	47055108	47057009	1902	183	159	153	79	137	50	53	44	49	12.26	10.5221	9.01889	5.04222	9.09389	4.31774	4.27706	2.88532	3.11471	10.6003	6.15128	3.42569	152.896	92.1336	0.73076	0.025039	0.16382	FALSE	152.217	53.1196	1.5188	9.03e-07	2.04e-05	UP
101244016	NC_015444.3	-	61637954	61640807	2175	0	0	0	0	0	1	0	0	2	0	0	0	0	0	0.0755157	0	0	0.111174	0	0.0251719	0.0370579	0	0.439991	#NAME?	0.9735	1	FALSE	0	0.66153	#NAME?	0.76885	1	FALSE
101244017	NC_015444.3	+	66128606	66135495	1798	655	704	750	587	657	468	386	615	546	46.7576	49.6421	47.1081	39.9214	46.4694	43.063	33.1916	42.9723	36.9816	47.8359	43.1512	37.7152	647.294	609.205	0.087495	0.62722	1	FALSE	644.174	548.017	0.23323	0.3016	0.63952	FALSE
101244018	NC_015445.3	+	292581	304704	3513	415	432	437	363	356	273	209	307	347	16.4737	16.9393	15.2633	13.728	14.0018	13.9686	9.99358	11.9285	13.0694	16.2254	13.8995	11.6638	394.864	353.095	0.1613	0.41566	0.87635	FALSE	392.989	305.015	0.36561	0.12978	0.3723	FALSE
101244019	NC_015445.3	+	2121398	2123788	1508	1286	1240	1313	786	1008	410	386	487	580	108.665	103.499	97.6193	63.2742	84.3915	44.6559	39.2885	40.2791	46.5006	103.261	64.1072	42.0227	1180.62	762.278	0.63116	0.0037404	0.0399	UP	1175.13	516.42	1.1862	1.75e-08	6.1e-07	UP
101244021	NC_015445.3	-	64839019	64843139	1210	97	103	107	93	113	103	106	133	114	10.2149	10.7144	9.9145	9.33046	11.7905	13.9813	13.4462	13.7094	11.3907	10.2813	11.7008	12.8488	94.31	112.122	-0.24958	0.42383	0.88315	FALSE	93.8581	126.593	-0.43165	0.15109	0.41226	FALSE
101244022	NC_015445.3	-	60957949	60964538	1739	795	721	894	809	773	680	663	789	975	58.2527	52.1857	57.6382	56.4748	56.1202	64.2253	58.5186	56.5886	67.7855	56.0255	58.9401	60.9642	738.64	811.759	-0.13618	0.50422	0.94539	FALSE	735.211	864.102	-0.23304	0.25131	0.57256	FALSE
101244023	NC_015438.3	-	3767161	3771760	2277	0	0	0	0	0	0	0	0	0	0	0	0	0	0	0	0	0	0	0	0	0	0	0	NA	NA	NA	NA	0	0	NA	NA	NA	NA
101244024	NC_015446.3	+	2454334	2462712	4116	462	445	528	542	509	387	414	523	523	14.6151	13.9055	14.6966	16.3349	15.9539	15.7804	15.7758	16.1944	15.698	14.4057	16.0231	15.8894	439.901	510.777	-0.21551	0.25689	0.70995	FALSE	437.829	521.336	-0.25185	0.24885	0.569	FALSE
101244025	NC_015438.3	-	4273133	4275722	1680	0	0	0	0	0	0	0	0	0	0	0	0	0	0	0	0	0	0	0	0	0	0	0	NA	NA	NA	NA	0	0	NA	NA	NA	NA
101244026	NC_015446.3	+	605422	607653	1697	57	60	70	96	92	109	120	133	116	4.27998	4.45026	4.62475	6.86744	6.84456	10.5497	10.8537	9.77511	8.26434	4.45166	8.08724	9.63106	57.2653	108.871	-0.92689	0.0051216	0.050855	FALSE	56.9885	133.115	-1.2239	0.0001281	0.0014911	DOWN
101244028	NC_015438.3	-	69385222	69400654	5816	337	308	307	262	307	207	278	242	236	7.38336	6.66565	5.91815	5.46868	6.66429	5.84578	7.33669	5.18971	4.90591	6.65572	5.99292	5.81077	293.525	275.572	0.091056	0.69129	1	FALSE	292.192	275.426	0.085252	0.65017	0.95151	FALSE
101244029	NC_015446.3	-	61787277	61794530	1485	74	71	123	142	118	82	189	112	114	6.34971	6.01794	9.28648	11.6083	10.0322	9.06952	19.5351	9.40683	9.28133	7.21804	10.2367	12.7411	81.2316	120.276	-0.56623	0.038498	0.2225	FALSE	80.8329	154.307	-0.93279	0.11625	0.34583	FALSE
101244030	NC_015446.3	+	59180286	59180705	342	0	0	0	0	0	0	0	1	0	0	0	0	0	0	0	0	0.364691	0	0	0	0.121564	0	0	NA	NA	NA	NA	0	0.334709	#NAME?	0.97801	1	FALSE
101244031	NC_015446.3	-	67414883	67419463	1309	163	143	149	166	148	107	100	94	161	15.8671	13.7503	12.762	15.3948	14.2745	13.4258	11.7257	8.95653	14.8702	14.1265	14.365	11.8508	140.219	148.789	-0.085584	0.68984	1	FALSE	139.588	126.574	0.14119	0.64601	0.94822	FALSE
101244032	NC_015446.3	-	69421881	69429595	1743	63	66	78	60	50	57	47	31	42	4.63224	4.79359	5.04624	4.20299	3.6426	5.40223	4.16274	2.23108	2.9301	4.82403	4.41594	3.10797	63.3714	60.7014	0.062103	0.7758	1	FALSE	63.0652	43.9415	0.52126	0.14415	0.39916	FALSE
101244033	NC_015438.3	-	85812355	85813044	476	194	190	184	207	194	164	189	264	337	51.933	50.2415	43.3394	52.7921	51.4558	56.5892	60.9445	69.1749	85.5963	48.5046	53.6124	71.9052	175.06	202.073	-0.20703	0.37379	0.84191	FALSE	174.248	278.943	-0.67883	0.0044678	0.028341	DOWN
101244034	NC_015438.3	-	87484356	87504341	3839	562	628	540	520	515	382	367	484	531	18.8056	20.7577	15.899	16.5772	17.0746	16.4764	14.7927	15.8526	16.8589	18.4874	16.7094	15.8347	533.748	503.459	0.084285	0.68492	1	FALSE	531.193	491.255	0.11276	0.65391	0.95437	FALSE
101244035	NC_015446.3	+	71761756	71769368	2693	316	333	403	459	386	321	445	532	489	16.023	16.6789	17.9798	22.1731	19.3925	20.9802	27.1799	26.4041	23.526	16.8939	20.8486	25.7033	321.807	414.887	-0.36652	0.067584	0.32509	FALSE	320.245	526.079	-0.7161	0.0015143	0.011842	DOWN
101244036	NC_015438.3	-	88430945	88438458	1613	221	171	193	127	141	79	102	139	100	17.4585	13.3437	13.4151	9.55818	11.0363	8.04432	9.70612	10.7481	7.49545	14.7391	9.54627	9.31656	180.295	121.639	0.56775	0.025306	0.16515	FALSE	179.512	122.296	0.5537	0.042663	0.16756	FALSE
101244037	NC_015438.3	-	89326932	89334254	1786	75	73	78	52	71	39	34	68	44	5.461	5.2505	4.99722	3.60721	5.12224	3.66036	2.98209	4.84644	3.03981	5.23624	4.12993	3.62278	69.4739	57.0636	0.2839	0.41418	0.8756	FALSE	69.1492	51.5457	0.42386	0.27282	0.60239	FALSE
101244038	NC_015447.3	+	3185451	3188576	917	123	116	145	162	115	110	116	159	205	17.0917	15.9223	17.7285	21.4462	15.8332	19.7024	19.4164	21.6262	27.0281	16.9141	18.994	22.6902	117.582	138.049	-0.23151	0.38257	0.84918	FALSE	117.029	169.581	-0.53511	0.046127	0.17743	FALSE
101244039	NC_015447.3	+	489945	491437	1493	51	48	48	27	40	35	30	53	26	4.3527	4.04667	3.60457	2.19538	3.38252	3.85039	3.08419	4.42759	2.10545	4.00131	3.14276	3.20575	45.297	37.1423	0.28635	0.42	0.87964	FALSE	45.0892	38.897	0.21312	0.63916	0.94634	FALSE
101244040	NC_015447.3	-	4547755	4548258	504	0	0	0	0	1	0	0	0	0	0	0	0	0	0.250501	0	0	0	0	0	0.0835003	0	0	0.326444	#NAME?	0.97349	1	FALSE	0	0	NA	NA	NA	NA
101244041	NC_015447.3	-	51630729	51634826	2071	160	164	199	116	131	76	92	108	85	9.84439	9.96735	10.7732	6.7996	7.98603	6.0274	6.81848	6.50422	4.96216	10.195	6.93768	6.09495	160.049	113.516	0.49562	0.05255	0.27567	FALSE	159.279	102.773	0.63209	0.022023	0.10142	FALSE
101244042	NC_015438.3	-	83016655	83035679	4641	157	136	102	95	111	72	87	79	128	4.70827	4.02873	2.69145	2.7142	3.29819	2.78319	3.14277	2.31895	3.64213	3.80948	2.93186	3.03462	122.774	98.4725	0.31822	0.26845	0.72676	FALSE	122.244	105.197	0.21667	0.52003	0.8587	FALSE
101244043	NC_015447.3	+	40424134	40443599	2278	170	159	206	342	249	296	372	382	495	9.5092	8.78535	10.1388	18.2254	13.8002	21.342	25.0651	20.9152	26.2714	9.47778	17.7892	24.0839	163.671	321.53	-0.97415	0.00033593	0.0060758	DOWN	162.9	447.3	-1.4573	1.1e-09	4.89e-08	DOWN
101244044	NC_015438.3	-	93706409	93707632	1224	0	0	0	0	0	0	0	0	0	0	0	0	0	0	0	0	0	0	0	0	0	0	0	NA	NA	NA	NA	0	0	NA	NA	NA	NA
101244045	NC_015447.3	-	59325453	59327230	1028	16	15	13	17	13	11	9	7	9	1.98324	1.8366	1.41782	2.00753	1.59658	1.7575	1.34378	0.849291	1.05848	1.74589	1.7872	1.08385	13.6104	14.5519	-0.096504	0.90047	1	FALSE	13.5489	9.08709	0.57629	0.46292	0.80604	FALSE
101244047	NC_015447.3	-	62065520	62068275	1669	19	23	50	22	18	13	9	19	15	1.45495	1.73976	3.36891	1.605	1.36571	1.28318	0.830174	1.42414	1.08986	2.18787	1.41796	1.11472	27.577	18.6724	0.56256	0.24971	0.69974	FALSE	27.4305	15.0882	0.86236	0.13021	0.37308	FALSE
101244048	NC_015439.3	-	54664676	54668542	844	1380	1451	1588	1330	1424	925	953	1279	1052	208.346	216.392	210.95	191.3	213.014	180.01	173.313	189.008	150.697	211.896	194.774	171.006	1355.74	1299.66	0.060952	0.76201	1	FALSE	1349.23	1174.97	0.19952	0.31338	0.65445	FALSE
101244049	NC_015439.3	+	53914612	53919227	2309	23	14	22	24	24	19	27	15	23	1.27147	0.764492	1.0701	1.264	1.31456	1.35388	1.79793	0.811656	1.20639	1.03535	1.31081	1.27199	18.0986	23.9144	-0.402	0.46178	0.91681	FALSE	18.0232	23.93	-0.40897	0.53995	0.87348	FALSE
101244050	NC_015448.3	-	2579381	2589487	2376	83	67	73	101	87	83	78	161	139	4.53133	3.61318	3.50666	5.25323	4.70607	5.84082	5.12948	8.60353	7.20022	3.88373	5.2667	6.97774	68.7409	97.4077	-0.50287	0.093048	0.39795	FALSE	68.4391	132.514	-0.95325	0.0012767	0.010306	DOWN
101244053	NC_015448.3	-	53714562	53720029	2126	131	93	99	73	98	64	44	51	61	7.85158	5.50599	5.22089	4.16836	5.81972	4.9444	3.17665	2.99198	3.46895	6.19282	4.97749	3.21253	99.8627	83.6322	0.25589	0.38557	0.85214	FALSE	99.4464	55.6645	0.83716	0.014025	0.071359	FALSE
101244054	NC_015439.3	-	39545966	39547299	639	0	0	0	0	0	0	0	0	0	0	0	0	0	0	0	0	0	0	0	0	0	0	0	NA	NA	NA	NA	0	0	NA	NA	NA	NA
101244055	NC_015440.3	-	1570962	1573521	627	4	17	16	2	2	1	2	4	0	0.812908	3.41269	2.86105	0.387229	0.402719	0.261956	0.489601	0.79569	0	2.36222	0.350635	0.42843	11.2146	1.7362	2.6914	0.011055	0.090991	FALSE	11.1441	2.176	2.3565	0.029657	0.1275	FALSE
101244056	NC_015449.3	-	1323421	1329513	1187	167	165	198	173	156	120	128	155	136	17.9273	17.4964	18.7019	17.693	16.5926	16.6046	16.5516	16.2867	13.8522	18.0419	16.9634	15.5635	162.347	159.372	0.026686	0.91799	1	FALSE	161.575	150.443	0.10299	0.68181	0.96946	FALSE
101244057	NC_015449.3	-	3285534	3293181	1497	9	11	6	26	27	22	7	21	29	0.78334	0.945731	0.459497	2.15595	2.32843	2.46819	0.7339	1.78908	2.39491	0.729522	2.31752	1.6393	8.09895	26.857	-1.7295	0.0030454	0.034347	DOWN	8.06036	19.5512	-1.2783	0.053382	0.19722	FALSE
101244058	NC_015449.3	+	4258454	4261552	868	210	203	271	155	199	99	98	127	102	30.8282	29.4369	35.0043	21.6779	28.945	18.7332	17.3295	18.2489	14.2073	31.7565	23.1187	16.5952	208.946	158.379	0.39975	0.096389	0.40658	FALSE	207.948	117.267	0.82642	0.0018076	0.013732	UP
101244059	NC_015449.3	+	5213990	5219119	1164	64	64	71	93	64	79	64	139	161	7.00609	6.92059	6.83876	9.69919	6.94171	11.1473	8.43931	14.8941	16.7226	6.92181	9.26274	13.352	61.0812	85.5662	-0.48631	0.13717	0.50367	FALSE	60.7921	126.567	-1.0579	0.0034949	0.023373	DOWN
101244060	NC_015440.3	-	5002167	5004380	763	136	145	293	206	246	128	101	171	143	22.7124	23.9199	43.0542	32.7754	40.7052	27.5538	20.3178	27.9527	22.6591	29.8955	33.6782	23.6432	172.819	202.886	-0.23141	0.49732	0.94129	FALSE	171.932	146.812	0.22788	0.51739	0.85613	FALSE
101244061	NC_015449.3	-	5884928	5886384	1239	0	0	0	0	0	0	0	0	0	0	0	0	0	0	0	0	0	0	0	0	0	0	0	NA	NA	NA	NA	0	0	NA	NA	NA	NA
101244062	NC_015440.3	-	22357552	22360119	857	0	2	0	0	0	0	0	0	0	0	0.293741	0	0	0	0	0	0	0	0.0979138	0	0	0.635328	0	Inf	0.81756	1	FALSE	0.630386	0	Inf	0.84107	1	FALSE
101244063	NC_015440.3	+	50361654	50394296	7830	216	205	223	193	201	169	170	246	198	10.3007	9.6568	9.35709	8.76852	9.49728	10.3884	9.76545	11.4829	8.95902	9.77152	9.55139	10.0691	197.957	202.054	-0.029558	0.94784	1	FALSE	197.038	218.989	-0.15239	0.53419	0.87065	FALSE
101244064	NC_015449.3	+	36462596	36463115	450	0	0	0	0	0	0	0	0	0	0	0	0	0	0	0	0	0	0	0	0	0	0	0	NA	NA	NA	NA	0	0	NA	NA	NA	NA
101244065	NC_015440.3	-	56774409	56777616	3208	0	2	0	0	1	0	0	0	0	0	0.0784714	0	0	0.0393555	0	0	0	0	0.0261571	0.0131185	0	0.635328	0.326444	0.96066	1	1	FALSE	0.630386	0	Inf	0.84107	1	FALSE
101244066	NC_015449.3	-	65180074	65185234	1329	200	169	203	145	176	91	91	127	142	19.1758	16.0058	17.1255	13.2449	16.7197	11.2464	10.5098	11.9187	12.918	17.4357	13.737	11.7822	175.697	144.134	0.28568	0.27478	0.73387	FALSE	174.904	127.568	0.4553	0.10553	0.32243	FALSE
101244067	NC_015440.3	+	71052108	71055959	2660	19	19	45	9	15	4	17	17	12	0.910166	0.899058	1.89672	0.41074	0.71195	0.246988	0.98095	0.797111	0.54542	1.23531	0.456559	0.774494	24.8934	9.55158	1.382	0.035693	0.21054	FALSE	24.7655	16.7751	0.56201	0.28443	0.61756	FALSE
101244069	NC_015449.3	+	65944995	65955309	1540	143	126	135	111	136	80	43	101	104	11.8322	10.2983	9.82846	8.75	11.1496	8.5323	4.28576	8.17998	8.16478	10.653	9.47729	6.87684	124.398	115.3	0.10956	0.72838	1	FALSE	123.835	86.2042	0.52259	0.11572	0.3446	FALSE
101244070	NW_020442662.1	+	80	976	795	0	4	0	0	0	0	3	0	0	0	0.633299	0	0	0	0	0.579207	0	0	0.2111	0	0.193069	1.27066	0	Inf	0.52202	0.95579	FALSE	1.26077	1.25575	0.0057605	1	1	FALSE
101244071	NC_015441.3	+	48182135	48189605	3802	107	125	123	169	115	80	122	94	128	4.06145	4.68678	4.10796	6.1114	4.325	3.91413	5.57812	3.49243	4.60989	4.2854	4.78351	4.56015	109.052	127.101	-0.22096	0.33949	0.80672	FALSE	108.517	124.868	-0.20248	0.54472	0.87634	FALSE
101244072	NC_015441.3	+	51008160	51009961	1802	0	2	0	0	1	0	0	0	0	0	0.139698	0	0	0.0700624	0	0	0	0	0.0465661	0.0233541	0	0.635328	0.326444	0.96066	1	1	FALSE	0.630386	0	Inf	0.84107	1	FALSE
101244073	NC_015441.3	-	60866570	60870629	2222	153	144	211	118	158	76	62	84	81	9.03	8.3951	10.9573	6.63491	9.23941	5.78173	4.40777	4.85264	4.53591	9.46079	7.21868	4.59877	154.824	122.974	0.33228	0.20311	0.63022	FALSE	154.083	80.8597	0.93021	0.0014829	0.011656	UP
101244074	NC_015441.3	-	65788709	65793125	2785	269	326	262	141	144	96	101	114	41	12.3077	14.7336	10.5475	6.1461	6.52795	5.66165	5.56642	5.10542	1.77988	12.5296	6.1119	4.15057	264.547	134.601	0.97483	2.33e-05	0.0006498	UP	263.255	93.9951	1.4858	1.02e-06	2.28e-05	UP
101244075	NC_015441.3	+	60605325	60613489	1933	28	29	39	46	39	34	27	52	30	2.16365	2.21357	2.65165	3.38644	2.98596	3.38653	2.51318	3.93309	2.19954	2.34296	3.25297	2.88194	29.2837	42.4874	-0.53694	0.20428	0.63174	FALSE	29.1408	38.6296	-0.40666	0.37796	0.7268	FALSE
101244077	NC_015442.3	-	57668	62422	2220	1	1	2	0	0	0	0	0	1	0.0573979	0.0566974	0.101006	0	0	0	0	0	0.0544601	0.0717006	0	0.0181534	1.20607	0	Inf	0.50269	0.94495	FALSE	1.19999	0.330765	1.8591	0.7652	1	FALSE
101244079	NC_015442.3	+	66563608	66566695	1742	2	4	0	199	89	153	235	287	365	0.146295	0.28902	0	13.8679	6.45032	14.4258	20.7062	20.5488	25.3324	0.145105	11.5813	22.1958	1.91713	160.383	-6.3864	2.35e-12	2.62e-10	DOWN	1.90706	315.158	-7.3686	4.83e-64	7.05e-61	DOWN
101244080	NC_015442.3	-	65107313	65110338	1155	51	52	57	92	73	46	50	58	50	5.62648	5.66679	5.53306	9.66967	7.97959	6.54143	6.64458	6.26322	5.23383	5.60878	8.06356	6.04721	49.111	73.6628	-0.58489	0.061029	0.30458	FALSE	48.8774	56.8805	-0.21877	0.59855	0.916	FALSE
101244081	NC_015442.3	-	63269694	63275188	1630	179	187	214	233	179	155	130	194	230	13.9931	14.4401	14.7197	17.353	13.8645	15.6186	12.2415	14.8445	17.0597	14.3843	15.612	14.7153	177.736	201.579	-0.18161	0.4329	0.89226	FALSE	176.88	195.425	-0.14384	0.53425	0.87066	FALSE
101244082	NC_015442.3	+	59106878	59113444	3403	15	9	23	20	17	12	13	13	24	0.561666	0.332887	0.757771	0.713467	0.630705	0.579183	0.586356	0.476467	0.85267	0.550775	0.641118	0.638498	14.207	17.2627	-0.28105	0.6721	1	FALSE	14.1429	17.7312	-0.32621	0.64586	0.94815	FALSE
101244083	NC_015443.3	+	1303530	1308975	1450	152	138	177	185	142	116	148	171	158	13.3575	11.9792	13.686	15.4885	12.364	13.1397	15.6666	14.7089	13.1741	13.0076	13.6641	14.5165	142.987	156.901	-0.13397	0.57882	0.9886	FALSE	142.321	171.446	-0.26861	0.34257	0.6875	FALSE
101244084	NC_015443.3	+	4378307	4380830	1815	7225	6803	7382	9342	7813	6899	7880	8295	11317	507.236	471.78	456.005	624.84	543.477	624.318	666.391	570.022	753.853	478.34	597.545	663.422	6582.5	8590.96	-0.38418	0.019266	0.13533	FALSE	6552.02	9818.11	-0.58351	0.0020829	0.015422	DOWN
101244085	NC_015443.3	+	35643845	35645692	1848	30	77	52	35	60	33	65	31	64	2.06856	5.24451	3.15481	2.29917	4.0991	2.93298	5.39872	2.09224	4.18707	3.48929	3.11042	3.89268	48.8517	45.3645	0.10684	0.84478	1	FALSE	48.5671	58.7528	-0.27468	0.67521	0.96553	FALSE
101244086	NC_015443.3	+	46439746	46442285	2540	21	18	14	7	7	5	14	10	3	1.0535	0.891979	0.617969	0.334557	0.34794	0.32332	0.846007	0.491041	0.142797	0.854483	0.335272	0.493282	16.4621	6.73669	1.289	0.076638	0.35108	FALSE	16.391	10.1995	0.6844	0.30456	0.6437	FALSE
101244087	NC_015443.3	+	42989557	42995687	2549	102	99	103	103	128	80	84	74	118	5.09893	4.88856	4.53043	4.90538	6.33986	5.15486	5.05812	3.62088	5.59685	4.83931	5.4667	4.75862	93.5252	110.115	-0.23559	0.37269	0.84082	FALSE	93.0897	98.9597	-0.088219	0.79033	1	FALSE
101244088	NC_015443.3	-	39229766	39231248	938	19	21	34	8	23	7	11	11	16	2.58107	2.81794	4.06395	1.03536	3.09574	1.22572	1.79999	1.46265	2.06229	3.15432	1.78561	1.77498	22.4203	13.1614	0.76849	0.19172	0.61201	FALSE	22.3068	13.5784	0.71617	0.2399	0.55762	FALSE
101244089	NC_015443.3	+	45087169	45088088	420	0	0	0	0	0	0	0	0	0	0	0	0	0	0	0	0	0	0	0	0	0	0	0	NA	NA	NA	NA	0	0	NA	NA	NA	NA
101244090	NC_015443.3	-	49720250	49731986	1206	0	1	0	0	0	0	0	0	0	0	0.133618	0	0	0	0	0	0	0	0.0445393	0	0	0.317664	0	Inf	1	1	FALSE	0.315193	0	Inf	1	1	FALSE
101244091	NC_015443.3	+	48185614	48190727	3760	12	21	15	18	18	20	14	22	39	0.486348	0.840722	0.53491	0.695017	0.722819	1.04483	0.683479	0.872754	1.49973	0.62066	0.820888	1.01866	14.7886	20.4657	-0.46873	0.46201	0.91697	FALSE	14.7092	26.1236	-0.82864	0.13281	0.37787	FALSE
101244092	NC_015444.3	-	9822685	9823821	1137	75	58	41	39	60	37	20	35	40	8.40523	6.42072	4.04292	4.16399	6.6624	5.34488	2.69991	3.83936	4.25335	6.28962	5.39042	3.59754	54.2533	48.4111	0.16437	0.70413	1	FALSE	54.0308	33.3171	0.69752	0.12062	0.35481	FALSE
101244094	NC_015444.3	-	63447570	63451860	1649	819	897	880	1084	916	877	914	1093	1282	63.2866	68.468	59.8321	79.8021	70.1317	87.3526	85.0756	82.6706	93.9938	63.8622	79.0955	87.2467	798.351	1033.58	-0.37255	0.0413	0.23299	FALSE	794.509	1172.46	-0.56141	0.0052982	0.03258	DOWN
101244095	NC_015444.3	+	58344764	58347027	2264	35	119	103	146	158	211	68	294	341	1.96988	6.61586	5.10074	7.82856	8.8109	15.3074	4.61012	16.1966	18.21	4.56216	10.649	13.0056	78.2215	191.379	-1.2908	0.027641	0.17536	FALSE	77.743	239.659	-1.6242	0.030513	0.13018	FALSE
101244096	NC_015444.3	+	53959942	53961862	1342	0	0	0	0	0	1	0	0	0	0	0	0	0	0	0.12239	0	0	0	0	0.0407965	0	0	0.439991	#NAME?	0.9735	1	FALSE	0	0	NA	NA	NA	NA
101244097	NC_015444.3	+	66416772	66421973	1814	108	103	116	70	86	55	30	58	56	8.06193	7.59486	7.61898	4.97817	6.36069	5.29207	2.69754	4.23786	3.96631	7.75859	5.54365	3.6339	100.409	74.79	0.42497	0.14487	0.52034	FALSE	99.9401	50.4934	0.98497	0.0049077	0.0306	UP
101244098	NC_015445.3	-	3233938	3237338	1800	0	0	0	1	0	0	0	0	1	0	0	0	0.0674424	0	0	0	0	0.0671675	0	0.0224808	0.0223892	0	0.321661	#NAME?	0.97349	1	FALSE	0	0.330765	#NAME?	0.97801	1	FALSE
101244099	NC_015445.3	-	40513500	40514090	504	0	0	0	0	0	0	0	0	0	0	0	0	0	0	0	0	0	0	0	0	0	0	0	NA	NA	NA	NA	0	0	NA	NA	NA	NA
101244100	NC_015445.3	-	56477771	56479587	1817	1081	971	1078	729	969	485	554	511	639	75.8088	67.2636	66.5175	48.7055	67.33	43.8413	46.7988	35.0766	42.5185	69.8633	53.2923	41.4646	962.498	764.211	0.33281	0.082508	0.36918	FALSE	958.1	614.29	0.64126	0.0017017	0.013028	UP
101244101	NC_015445.3	-	57999357	58001914	1703	0	0	1	5	0	0	6	11	10	0	0	0.0658351	0.356419	0	0	0.540775	0.805619	0.709933	0.021945	0.118806	0.685442	0.282585	1.60831	-2.5088	0.54366	0.96936	FALSE	0.280826	9.50095	-5.0803	0.002275	0.0166	DOWN
101244102	NC_015445.3	-	54169024	54209004	5286	244	257	227	201	206	146	127	135	197	6.10951	6.35648	5.0011	4.79479	5.11063	4.71213	3.83046	3.30867	4.68021	5.82236	4.87251	3.93978	224.656	196.14	0.19584	0.40568	0.86994	FALSE	223.599	163.506	0.45157	0.086561	0.28094	FALSE
101244103	NC_015445.3	-	65672182	65677173	2639	82	72	72	61	76	50	29	54	75	3.95934	3.43407	3.0589	2.80605	3.63592	3.11191	1.6867	2.55215	3.436	3.4841	3.18463	2.55829	69.7234	66.4306	0.069794	0.85999	1	FALSE	69.4111	55.0206	0.33519	0.43005	0.77878	FALSE
101244104	NC_015445.3	+	63825872	63832422	2013	398	311	365	396	397	290	321	342	384	26.3452	20.3351	21.2586	24.973	26.0375	24.7437	25.5949	22.1588	24.1175	22.6463	25.2514	23.9571	330.585	384.573	-0.21824	0.25979	0.71423	FALSE	329.137	375.849	-0.19146	0.40819	0.75781	FALSE
101244105	NC_015438.3	-	6958705	6965606	1515	857	833	806	773	828	552	507	693	728	72.0804	69.2067	59.6478	61.9402	69.0013	59.8443	51.3659	57.0522	58.0966	66.9783	63.5953	55.5049	769.392	761.815	0.014278	0.99614	1	FALSE	765.835	684.972	0.16099	0.48462	0.82633	FALSE
101244106	NC_015445.3	+	58766801	58781071	2493	314	424	318	512	393	331	344	474	478	16.0493	21.4072	14.3014	24.9318	19.9026	21.8073	21.1795	23.7142	23.1813	17.2526	22.2139	22.6917	326.048	438.62	-0.42789	0.025205	0.1646	FALSE	324.411	460.75	-0.50616	0.019885	0.093728	FALSE
101244107	NC_015438.3	+	2320511	2324564	993	254	266	270	270	193	205	222	273	244	32.5937	33.7169	30.485	33.0081	24.5385	33.9079	34.315	34.2898	29.7079	32.2652	30.4848	32.7709	242.899	240.05	0.017018	0.89077	1	FALSE	241.743	265.008	-0.13256	0.59465	0.91268	FALSE
101244109	NC_015446.3	-	7306650	7309588	915	43	29	46	28	40	30	28	27	36	5.9882	3.98926	5.63649	3.71486	5.51923	5.38514	4.69696	3.68039	4.75678	5.20465	4.87308	4.37804	36.1104	35.264	0.034216	0.91446	1	FALSE	35.9537	32.665	0.1384	0.76445	1	FALSE
101244110	NC_015446.3	+	3668854	3672874	3132	101	114	145	125	109	89	101	103	124	4.10912	4.58141	5.19061	4.845	4.39384	4.66729	4.94971	4.10173	4.78665	4.62705	4.63538	4.6127	109.835	114.949	-0.065653	0.84357	1	FALSE	109.289	117.767	-0.10778	0.76258	1	FALSE
101244111	NC_015438.3	-	10318134	10319082	949	0	0	0	0	0	0	0	0	0	0	0	0	0	0	0	0	0	0	0	0	0	0	0	NA	NA	NA	NA	0	0	NA	NA	NA	NA
101244112	NC_015446.3	-	1373824	1377325	2667	15	24	6	0	4	8	0	7	8	0.716666	1.13267	0.252232	0	0.189355	0.492679	0	0.327361	0.362659	0.700523	0.227344	0.230007	14.168	4.8257	1.5538	0.096932	0.40785	FALSE	14.0967	4.98908	1.4985	0.1525	0.41466	FALSE
101244113	NC_015446.3	-	26805644	26820752	3030	835	980	1038	640	616	507	432	614	707	36.055	41.7997	39.4367	26.3279	26.3543	28.2186	22.4695	25.9508	28.9656	39.0971	26.9669	25.7953	874.537	630.028	0.4731	0.0071148	0.065589	FALSE	870.211	620.19	0.48865	0.022491	0.10323	FALSE
101244115	NC_015438.3	+	76035239	76045604	2103	498	460	561	426	482	309	291	350	320	30.1744	27.5318	29.9086	24.591	28.9366	24.1333	21.239	20.7578	18.3968	29.2049	25.8869	20.1312	465.628	430.331	0.11373	0.57614	0.98693	FALSE	463.457	344.801	0.42667	0.051934	0.19313	FALSE
101244116	NC_015446.3	-	53429530	53432233	690	0	0	0	0	0	0	0	0	0	0	0	0	0	0	0	0	0	0	0	0	0	0	0	NA	NA	NA	NA	0	0	NA	NA	NA	NA
101244117	NC_015446.3	-	64333669	64341878	1312	680	750	798	1020	801	650	819	997	1115	66.0426	71.9521	68.1932	94.3783	77.0794	81.3722	95.8142	94.7792	102.748	68.7293	84.2766	97.7804	683.552	875.57	-0.35717	0.042795	0.23861	FALSE	680.231	1045.33	-0.61986	0.0024927	0.017868	DOWN
101244118	NC_015438.3	+	79623281	79631762	1246	262	263	300	324	255	231	219	303	333	26.7937	26.5677	26.9945	31.5669	25.8382	30.4502	26.9778	30.3303	32.3116	26.7853	29.2851	29.8732	253.009	289.099	-0.19238	0.37795	0.84492	FALSE	251.807	303.231	-0.2681	0.24047	0.55847	FALSE
101244119	NC_015446.3	+	66013099	66018286	1018	70	94	120	90	52	63	83	67	95	9.02797	11.9753	13.6175	11.0584	6.64486	10.4732	12.8944	8.45804	11.6251	11.5403	9.39215	10.9925	86.3972	73.644	0.23042	0.38869	0.85499	FALSE	85.9472	88.5905	-0.043701	0.98066	1	FALSE
101244120	NC_015438.3	-	84465393	84468255	1042	114	120	131	100	139	63	62	69	74	13.9407	14.4954	14.0953	11.6503	16.8417	9.93046	9.13279	8.25911	8.5861	14.1772	12.8075	8.65933	111.987	105.261	0.089361	0.83297	1	FALSE	111.45	73.5237	0.60011	0.054621	0.20046	FALSE
101244121	NC_015438.3	-	85446027	85456642	2748	551	560	728	547	524	404	429	509	495	25.5496	25.65	29.7021	24.1644	24.0743	24.1469	23.9618	23.1022	21.7781	26.9672	24.1285	22.9474	561.717	524.762	0.098182	0.57035	0.98424	FALSE	559.001	513.668	0.12202	0.53713	0.87235	FALSE
101244122	NC_015446.3	+	71408836	71411040	1587	0	0	0	0	0	0	0	0	0	0	0	0	0	0	0	0	0	0	0	0	0	0	0	NA	NA	NA	NA	0	0	NA	NA	NA	NA
101244123	NC_015438.3	-	90263894	90270055	1406	2547	2469	2600	3607	2772	2623	3331	3874	4295	230.83	221.03	207.329	311.434	248.913	306.415	363.638	343.658	369.326	219.73	288.921	358.874	2342.32	3219.23	-0.45878	0.0062783	0.059612	FALSE	2331.4	4111.6	-0.8185	2.36e-05	0.0003473	DOWN
101244124	NC_015438.3	+	91098912	91101271	1055	184	204	251	205	202	135	173	287	199	22.2236	24.3385	26.6743	23.5889	24.1734	21.0174	25.1694	33.9298	22.8051	24.4121	22.9266	27.3014	195.208	191.281	0.029318	0.92082	1	FALSE	194.245	234.299	-0.27047	0.27774	0.60866	FALSE
101244125	NC_015447.3	-	2218381	2222030	1125	60	61	84	105	75	61	48	66	112	6.79591	6.82485	8.37142	11.3303	8.41683	8.90582	6.5489	7.31717	12.0364	7.33073	9.55099	8.63416	62.5089	85.0972	-0.44505	0.14412	0.51883	FALSE	62.2047	79.2284	-0.34899	0.28805	0.62169	FALSE
101244126	NC_015438.3	-	92061353	92064723	1393	82	94	117	76	67	40	61	59	58	8.53653	9.66635	10.7171	7.53768	6.91087	5.36754	7.64941	6.01205	5.72899	9.63999	6.60537	6.46348	89.4283	63.9176	0.48452	0.123	0.47175	FALSE	88.9825	64.4657	0.46499	0.14242	0.39617	FALSE
101244128	NC_015438.3	-	94084258	94087691	1304	0	0	1	0	0	0	0	0	0	0	0	0.0865102	0	0	0	0	0	0	0.0288367	0	0	0.282585	0	Inf	1	1	FALSE	0.280826	0	Inf	1	1	FALSE
101244129	NC_015438.3	-	94757653	94760598	1059	104	115	141	261	172	238	222	333	358	12.8411	14.026	15.3183	30.702	21.0421	37.8786	33.0182	40.2454	41.9406	14.0618	29.8742	38.4014	109.992	244.82	-1.1543	0.0018333	0.023352	DOWN	109.45	322.797	-1.5604	7.63e-10	3.5e-08	DOWN
101244130	NC_015447.3	-	11773419	11892549	3853	0	0	0	0	0	0	0	0	0	0	0	0	0	0	0	0	0	0	0	0	0	0	0	NA	NA	NA	NA	0	0	NA	NA	NA	NA
101244131	NC_015438.3	-	96843284	96844205	922	62	47	65	103	75	75	102	117	117	8.56859	6.41627	7.90414	13.5616	10.27	13.3606	16.9804	15.8273	15.3422	7.62967	12.3974	16.05	53.3389	90.6137	-0.76454	0.01488	0.11225	FALSE	53.1026	120.556	-1.1828	0.00028476	0.002945	DOWN
101244132	NC_015447.3	+	57122249	57132362	1984	690	619	756	671	630	477	446	578	638	45.6264	40.432	43.9858	42.2714	41.2761	40.6568	35.5249	37.4109	40.0286	43.348	41.4014	37.6548	633.302	631.37	0.0044074	0.98594	1	FALSE	630.377	591.178	0.092624	0.68595	0.97166	FALSE
101244133	NC_015438.3	+	89709616	89713282	3364	169	178	231	203	176	139	89	112	123	6.40147	6.66009	7.69889	7.32564	6.60536	6.78665	4.06082	4.15254	4.4206	6.92015	6.90588	4.21132	176.448	183.91	-0.059755	0.82119	1	FALSE	175.586	115.425	0.60522	0.02734	0.11955	FALSE
101244134	NC_015447.3	-	60421371	60427908	2097	162	176	200	242	185	181	188	256	219	10.3264	11.0819	11.2173	14.6963	11.6842	14.8718	14.4353	15.9727	13.2453	10.8752	13.7508	14.5511	164.79	217.873	-0.40285	0.08714	0.38126	FALSE	163.988	236.817	-0.53018	0.037504	0.15243	FALSE
101244135	NC_015447.3	+	61246566	61249884	1541	380	285	251	319	311	216	232	248	282	31.4217	23.2787	18.2618	25.1301	25.4799	23.0223	23.1081	20.0725	22.1247	24.3207	24.5441	21.7685	284.293	299.172	-0.073596	0.67851	1	FALSE	283.112	273.395	0.050385	0.87551	1	FALSE
101244136	NC_015447.3	+	63766280	63768356	2077	81	74	56	62	84	34	25	23	40	4.96932	4.48447	3.0229	3.62377	5.10602	2.68868	1.84749	1.38116	2.32839	4.1589	3.80616	1.85235	65.5141	62.324	0.072018	0.97843	1	FALSE	65.2251	31.3935	1.055	0.0099912	0.054511	FALSE
101244137	NC_015439.3	-	55352284	55369405	2648	1204	1077	1274	1029	1160	859	843	1040	995	60.5437	53.4965	56.3683	49.2963	57.7951	55.6779	51.0623	51.1892	47.4732	56.8028	54.2565	49.9082	1091.31	1087.62	0.0048971	0.95318	1	FALSE	1086.3	1030.07	0.076673	0.699	0.9787	FALSE
101244138	NC_015447.3	-	64558372	64560918	1506	36	26	49	35	23	21	23	30	33	3.04598	2.17302	3.6479	2.8213	1.92816	2.29029	2.34413	2.48455	2.64924	2.95563	2.34658	2.49264	33.7425	28.0062	0.26882	0.53889	0.96773	FALSE	33.5886	30.5839	0.1352	0.78547	1	FALSE
101244139	NC_015439.3	-	52950695	52951859	917	474	449	696	466	472	316	324	417	437	65.8655	61.6301	85.0966	61.6911	64.9849	56.5997	54.232	56.7177	57.6161	70.8641	61.0919	56.1886	492.525	443.013	0.15285	0.41419	0.8756	FALSE	490.146	419.739	0.22372	0.29318	0.62849	FALSE
101244140	NC_015448.3	-	1515983	1520454	1371	0	0	2	1	1	2	2	1	3	0	0	0.163555	0.0885458	0.0920878	0.239601	0.223909	0.0909734	0.264555	0.0545185	0.140078	0.193146	0.565169	1.52809	-1.435	0.76989	1	FALSE	0.561652	2.16417	-1.9461	0.55166	0.88105	FALSE
101244141	NC_015439.3	-	48518029	48519738	1244	0	5	23	8	5	9	8	4	21	0	0.505901	2.07291	0.780684	0.507445	1.18828	0.987073	0.401043	2.04094	0.859602	0.82547	1.14302	8.08776	8.16543	-0.013787	0.94877	1	FALSE	8.03496	11.6336	-0.53393	0.71612	0.99101	FALSE
101244142	NC_015448.3	-	3562933	3564364	1432	580	1621	1171	525	842	530	404	610	767	51.61	142.481	91.6824	44.5063	74.235	60.7896	43.303	53.1298	64.7566	95.2577	59.8437	53.7298	1033.32	676.933	0.6102	0.23044	0.671	FALSE	1027.2	626.977	0.71223	0.18026	0.46343	FALSE
101244143	NC_015448.3	-	4706825	4707541	717	279	184	233	39	149	153	49	85	134	49.5831	32.3009	36.4342	6.60315	26.2366	35.0485	10.4895	14.786	22.5953	39.4394	22.6294	15.9569	214.476	128.504	0.73901	0.090416	0.39021	FALSE	213.585	93.2833	1.1951	0.0009577	0.0080933	UP
101244144	NC_015448.3	+	5640554	5643582	1222	139	177	207	167	136	99	102	115	104	14.4941	18.2313	18.992	16.5902	14.051	13.3064	12.8118	11.7376	10.2895	17.2392	14.6492	11.6129	159.652	141.673	0.17236	0.49465	0.93985	FALSE	158.837	115.587	0.45857	0.087701	0.28342	FALSE
101244145	NC_015439.3	-	45766885	45768334	1450	272	189	266	160	214	109	80	75	134	23.9029	16.4063	20.5677	13.3955	18.6331	12.3468	8.46841	6.45127	11.173	20.2923	14.7918	8.69755	223.127	169.284	0.39842	0.11075	0.44368	FALSE	222.166	102.912	1.1102	4.64e-05	0.00061784	UP
101244146	NC_015448.3	-	8743156	8744170	656	0	0	0	0	0	0	0	0	0	0	0	0	0	0	0	0	0	0	0	0	0	0	0	NA	NA	NA	NA	0	0	NA	NA	NA	NA
101244147	NC_015439.3	+	44736161	44739078	2511	77	75	78	88	74	83	59	120	117	5.36153	5.15853	4.77877	5.83764	5.10529	7.44944	4.94858	8.17865	7.72977	5.09961	6.13079	6.95233	70.7557	88.9823	-0.33067	0.31399	0.77853	FALSE	70.4259	103.561	-0.5563	0.064398	0.2262	FALSE
101244148	NC_015439.3	+	43680844	43687582	1784	240	280	301	271	226	197	229	258	273	19.9749	23.0197	22.0426	21.4882	18.6369	21.1343	22.9583	21.0182	21.5585	21.6791	20.4198	21.845	251.581	247.625	0.022867	0.89125	1	FALSE	250.337	272.509	-0.12243	0.63568	0.944	FALSE
101244150	NC_015439.3	-	42250319	42254902	2104	130	134	148	80	105	45	43	54	119	7.87311	8.01632	7.88657	4.61583	6.30062	3.51288	3.13691	3.2011	6.83806	7.92533	4.80978	4.39203	126.41	79.8091	0.66349	0.021094	0.14485	FALSE	125.807	75.4344	0.73791	0.024584	0.11042	FALSE
101244151	NC_015439.3	+	40912333	40916093	1159	208	174	309	206	296	258	124	167	340	23.5592	19.4676	30.7949	22.229	33.2184	37.6672	16.918	18.5147	36.5391	24.6072	31.0382	23.9906	209.826	276.407	-0.39761	0.24984	0.6998	FALSE	208.832	220.261	-0.076866	0.82631	1	FALSE
101244152	NC_015448.3	-	32502600	32504456	1227	0	3	0	0	0	0	0	1	0	0	0.307746	0	0	0	0	0	0.10165	0	0.102582	0	0.0338833	0.952992	0	Inf	0.63633	1	FALSE	0.945579	0.334709	1.4983	0.89294	1	FALSE
101244153	NC_015439.3	+	36416800	36422470	1201	261	263	285	285	260	238	205	324	336	28.8944	28.7605	27.7614	30.059	28.5192	33.9624	27.3375	35.1092	35.2936	28.4721	30.8469	32.5801	248.447	281.267	-0.179	0.43835	0.89701	FALSE	247.271	305.392	-0.30457	0.17232	0.44981	FALSE
101244154	NC_015448.3	+	51091344	51102639	2503	0	3	0	0	2	0	0	1	0	0	0.150861	0	0	0.100881	0	0	0.04983	0	0.0502869	0.033627	0.01661	0.952992	0.652889	0.54563	1	1	FALSE	0.945579	0.334709	1.4983	0.89294	1	FALSE
101244155	NC_015448.3	+	52802233	52807262	1680	2586	2636	2897	2143	2389	1532	1229	1879	1885	196.141	197.493	193.335	154.853	179.534	149.777	112.285	139.498	135.654	195.656	161.388	129.146	2491.9	2143.26	0.21744	0.2096	0.63985	FALSE	2480.05	1766.85	0.48919	0.015458	0.076919	FALSE
101244156	NC_015448.3	+	54816376	54819223	699	233	242	298	250	234	175	191	219	236	42.4744	43.5767	47.7982	43.4179	42.2647	41.1204	41.9407	39.0768	40.8194	44.6164	42.2677	40.6123	236.399	233.802	0.01594	0.94081	1	FALSE	235.255	231.311	0.024391	0.90142	1	FALSE
101244157	NC_015439.3	+	43945487	43946590	1104	2	5	5	3	5	1	0	0	6	0.230839	0.570055	0.507777	0.329881	0.571795	0.148774	0	0	0.657074	0.436224	0.35015	0.219025	3.64772	3.0372	0.26425	0.96389	1	FALSE	3.62638	1.98459	0.86969	0.6952	0.97647	FALSE
101244158	NC_015448.3	+	53360738	53362417	1680	0	1	0	0	0	0	0	0	0	0	0.0749215	0	0	0	0	0	0	0	0.0249738	0	0	0.317664	0	Inf	1	1	FALSE	0.315193	0	Inf	1	1	FALSE
101244159	NC_015449.3	-	346588	347715	629	0	0	0	0	0	0	0	0	0	0	0	0	0	0	0	0	0	0	0	0	0	0	0	NA	NA	NA	NA	0	0	NA	NA	NA	NA
101244160	NC_015440.3	-	5022904	5026915	918	0	1	0	0	0	0	0	0	0	0	0.137111	0	0	0	0	0	0	0	0.0457038	0	0	0.317664	0	Inf	1	1	FALSE	0.315193	0	Inf	1	1	FALSE
101244161	NC_015449.3	+	2714574	2719405	3895	15	16	17	23	17	12	5	39	30	0.551935	0.581545	0.550388	0.806271	0.619778	0.569148	0.221614	1.40464	1.04737	0.561289	0.665066	0.891207	14.7351	18.2276	-0.30687	0.59529	0.99758	FALSE	14.6643	25.0695	-0.77363	0.25243	0.57431	FALSE
101244162	NC_015440.3	-	8111064	8113956	1371	173	147	68	454	536	615	734	856	749	16.0789	13.4957	5.56088	40.1998	49.3591	73.6774	82.1747	77.8732	66.0505	11.7118	54.4121	75.3661	121.832	591.603	-2.2797	8.44e-06	0.00027234	DOWN	121.333	841.494	-2.794	5.47e-33	2.14e-30	DOWN
101244163	NC_015440.3	-	36610913	36621522	1308	131	148	195	158	156	109	145	157	195	12.7618	14.242	16.7147	14.6641	15.0576	13.6872	17.0153	14.9708	18.0243	14.5728	14.4696	16.6701	144.462	149.707	-0.051445	0.85094	1	FALSE	143.741	177.743	-0.30632	0.27085	0.59963	FALSE
101244164	NC_015449.3	-	60083449	60095273	2087	12	8	12	7	7	2	2	6	10	0.732669	0.482485	0.64466	0.407175	0.423463	0.1574	0.147091	0.358575	0.579308	0.619938	0.329346	0.361658	9.81118	5.41672	0.85701	0.38536	0.85185	FALSE	9.76917	6.15307	0.66693	0.54057	0.87386	FALSE
101244165	NC_015440.3	+	53929831	53934074	1295	361	411	412	357	368	268	322	414	374	35.5211	39.9473	35.6697	33.466	35.8771	33.9908	38.165	39.8733	34.9167	37.0461	34.4447	37.6517	363.673	352.882	0.043458	0.83637	1	FALSE	361.899	397.059	-0.13377	0.5563	0.88487	FALSE
101244166	NC_015449.3	-	58476897	58480142	1529	0	1	1	0	0	0	0	0	0	0	0.0823206	0.0733271	0	0	0	0	0	0	0.0518826	0	0	0.600249	0	Inf	0.82478	1	FALSE	0.596019	0	Inf	0.84789	1	FALSE
101244167	NC_015440.3	-	56913545	56914240	696	311	284	299	39	77	16	29	37	17	56.9377	51.36	48.1653	6.80238	13.9676	3.77579	6.39541	6.63047	2.95305	52.1543	8.18192	5.32631	275.236	44.7208	2.6217	7.23e-23	2.17e-20	UP	273.979	30.1461	3.184	2.09e-25	5.27e-23	UP
101244168	NC_015440.3	-	67802836	67805073	1255	60	44	65	40	57	32	33	43	39	6.34473	4.59602	6.04782	4.02975	5.9721	4.36174	4.20346	4.45075	3.913	5.66285	4.78787	4.18907	51.7395	45.5535	0.1837	0.63539	1	FALSE	51.5107	41.1056	0.32554	0.42385	0.77279	FALSE
101244170	NC_015440.3	-	65875469	65880028	1380	49	59	83	70	70	45	63	70	54	5.55493	6.60696	8.27912	7.56027	7.86269	6.57571	8.60308	7.76754	5.80844	6.81367	7.33289	7.39302	58.0353	65.167	-0.16721	0.61921	1	FALSE	57.7389	67.6617	-0.22879	0.59552	0.91378	FALSE
101244171	NC_015440.3	-	64965899	64969808	2358	124	145	173	139	96	76	115	125	106	6.7008	7.73998	8.22573	7.1561	5.14005	5.29379	7.48572	6.61177	5.43493	7.55551	5.86331	6.51081	135.03	109.489	0.30249	0.25442	0.70579	FALSE	134.356	125.037	0.1037	0.66009	0.95905	FALSE
101244172	NW_020443615.1	+	1718	2925	1208	0	0	0	0	0	0	0	0	0	0	0	0	0	0	0	0	0	0	0	0	0	0	0	NA	NA	NA	NA	0	0	NA	NA	NA	NA
101244173	NC_015440.3	+	64163020	64168974	2665	50	35	49	56	43	39	51	41	57	2.5546	1.76639	2.20278	2.72582	2.17677	2.56841	3.13873	2.0504	2.76319	2.17459	2.49033	2.65077	41.1268	49.2098	-0.25887	0.50254	0.94495	FALSE	40.9494	53.9244	-0.3971	0.34987	0.69551	FALSE
101244174	NC_015440.3	-	63169040	63172046	794	65	50	54	52	59	37	44	64	78	10.4314	7.92621	7.6251	7.95039	9.38147	7.65381	8.50574	10.0534	11.877	8.66089	8.32856	10.1454	52.1532	52.2662	-0.0031237	0.97338	1	FALSE	51.9285	65.6387	-0.33802	0.32443	0.66739	FALSE
101244175	NC_015440.3	-	66178841	66181105	1176	13	9	5	27	8	11	6	10	59	1.40859	0.963277	0.476689	2.78716	0.85886	1.53632	0.783112	1.06058	6.06564	0.949519	1.72745	2.63644	8.47399	16.1363	-0.9292	0.18251	0.59584	FALSE	8.44172	25.3737	-1.5877	0.28601	0.6192	FALSE
101244176	NC_015441.3	-	6034401	6040307	4617	3805	4388	4403	2914	2757	1447	1437	1657	1163	105.013	119.625	106.921	76.6188	75.3905	51.4761	47.7724	44.7625	30.4545	110.52	67.8284	40.9965	3868.05	2473.99	0.64476	0.00022205	0.0043438	UP	3849.1	1540.8	1.3208	1.15e-11	7.32e-10	UP
101244177	NC_015441.3	-	4642559	4650389	3670	9	10	15	75	24	35	55	122	174	0.320876	0.352177	0.470553	2.54749	0.847806	1.60846	2.36204	4.25752	5.88608	0.381202	1.66792	4.16855	10.3245	47.3589	-2.1976	0.0044672	0.045805	DOWN	10.2726	121.41	-3.563	1.89e-06	3.89e-05	DOWN
101244178	NC_015441.3	+	3400080	3406119	2130	95	130	184	144	111	95	97	97	105	6.55399	8.85916	11.1692	9.46458	7.58745	8.44799	8.06092	6.55023	6.87312	8.86079	8.5	7.16142	123.999	124.354	-0.004115	0.97457	1	FALSE	123.346	107.8	0.19435	0.44713	0.79327	FALSE
101244179	NC_015441.3	-	257786	259469	1606	0	0	0	0	0	0	0	0	0	0	0	0	0	0	0	0	0	0	0	0	0	0	0	NA	NA	NA	NA	0	0	NA	NA	NA	NA
101244180	NC_015441.3	+	55086108	55088090	1483	5	5	2	0	0	1	1	1	0	0.477957	0.472124	0.168218	0	0	0.123216	0.115146	0.0935668	0	0.372766	0.0410719	0.069571	3.76968	0.439991	3.0989	0.13619	0.50112	FALSE	3.75333	0.753292	2.3169	0.27484	0.60452	FALSE
101244181	NC_015441.3	+	35645273	35645839	567	0	1	0	0	0	0	0	0	0	0	0.22199	0	0	0	0	0	0	0	0.0739966	0	0	0.317664	0	Inf	1	1	FALSE	0.315193	0	Inf	1	1	FALSE
101244182	NC_015441.3	+	58562923	58564593	1575	26	14	20	12	10	12	16	14	11	2.1035	1.11883	1.42371	0.924925	0.801602	1.2514	1.55926	1.10866	0.844392	1.54868	0.992644	1.17077	18.5032	12.4043	0.57694	0.32725	0.79419	FALSE	18.4309	15.0217	0.29508	0.6318	0.94217	FALSE
101244183	NC_015442.3	-	3085267	3088225	2841	369	353	490	372	474	267	257	301	310	16.5502	15.6394	19.3374	15.8956	21.0643	15.4361	13.8849	13.2144	13.1924	17.1757	17.4653	13.4305	369.876	391.87	-0.083332	0.64855	1	FALSE	368.108	310.86	0.24386	0.26719	0.59428	FALSE
101244184	NC_015442.3	-	4225144	4227224	587	0	0	0	57	17	52	34	68	98	0	0	0	11.7881	3.65637	14.55	8.89038	14.4485	20.1846	0	9.99813	14.5078	0	46.7638	#NAME?	5.85e-07	2.65e-05	DOWN	0	69.407	#NAME?	2.39e-13	1.92e-11	DOWN
101244185	NC_015442.3	-	6959484	6965699	1868	79	89	124	197	152	134	139	170	137	5.60804	6.24082	7.74514	13.3232	10.691	12.2613	11.8858	11.8123	9.22758	6.53133	12.0918	10.9753	88.8483	171.946	-0.95253	0.00020989	0.0041592	DOWN	88.4029	160.398	-0.85949	0.0036113	0.024006	DOWN
101244186	NC_015442.3	+	10568241	10570939	2236	31	40	45	36	39	32	29	24	44	1.7666	2.25167	2.25638	1.9545	2.20208	2.35058	1.9907	1.33872	2.3791	2.09155	2.16905	1.90284	35.4432	38.3908	-0.11525	0.83514	1	FALSE	35.2623	34.7256	0.022129	0.96869	1	FALSE
101244187	NC_015442.3	+	22080326	22083579	2429	280	291	334	242	295	230	200	290	307	14.6886	15.0793	15.4167	12.0947	15.3332	15.5524	12.6381	14.8909	15.2807	15.0615	14.3268	14.2699	277.33	275.341	0.010384	0.90064	1	FALSE	275.997	282.327	-0.032715	0.85708	1	FALSE
101244188	NC_015442.3	-	6468479	6474900	5000	259	228	283	263	207	154	165	224	213	6.64839	5.78121	6.39185	6.43176	5.26476	5.09549	5.1019	5.62818	5.18776	6.27382	5.59733	5.30595	236.117	219.929	0.10246	0.681	1	FALSE	235.032	214.494	0.13192	0.60814	0.92323	FALSE
101244189	NC_015442.3	+	64167164	64172430	3083	48	43	47	45	52	30	27	47	49	2.15212	1.90441	1.85415	1.92218	2.31004	1.73378	1.45821	2.06265	2.08451	1.97023	1.98867	1.86846	42.4564	44.6496	-0.072663	0.82406	1	FALSE	42.263	43.2405	-0.032991	0.90138	1	FALSE
101244190	NC_015442.3	-	64785276	64786433	1158	0	0	0	0	0	0	0	0	0	0	0	0	0	0	0	0	0	0	0	0	0	0	0	NA	NA	NA	NA	0	0	NA	NA	NA	NA
101244191	NC_015443.3	-	3021210	3023490	1798	0	0	0	0	0	0	0	0	0	0	0	0	0	0	0	0	0	0	0	0	0	0	0	NA	NA	NA	NA	0	0	NA	NA	NA	NA
101244192	NC_015443.3	-	33881929	33884487	1517	153	257	370	124	176	112	160	121	151	12.8515	21.3237	27.3457	9.92297	14.6476	12.1263	16.1888	9.94836	12.0344	20.507	12.2323	12.7238	235.651	146.619	0.68458	0.068419	0.32709	FALSE	234.351	157.419	0.57407	0.11455	0.34229	FALSE
101244193	NC_015443.3	-	36222786	36231768	746	184	127	136	185	189	117	161	211	247	31.4288	21.428	20.4396	30.105	31.9862	25.7599	33.1258	35.2773	40.0304	24.4321	29.2837	36.1445	138.251	172.684	-0.32085	0.14675	0.52348	FALSE	137.68	219.714	-0.67431	0.0076466	0.043769	DOWN
101244194	NC_015443.3	+	41170362	41177865	2527	294	315	416	252	260	206	196	178	221	14.8249	15.6899	18.457	12.106	12.99	13.3893	11.905	8.7855	10.5735	16.3239	12.8284	10.4213	312.651	256.572	0.28519	0.14568	0.52162	FALSE	311.113	214.719	0.53499	0.020205	0.094807	FALSE
101244195	NC_015443.3	-	39191944	39198403	1960	13	13	20	9	10	6	6	16	14	0.845154	0.83484	1.14405	0.557432	0.644145	0.502796	0.469867	1.01816	0.863582	0.941349	0.568124	0.783869	13.9834	8.79934	0.66825	0.35936	0.82759	FALSE	13.9149	12.4976	0.15498	0.89805	1	FALSE
101244196	NC_015443.3	-	48368526	48377723	1923	346	673	777	774	722	857	923	1434	1046	22.9508	44.0964	45.3488	48.9124	47.4514	73.274	73.7486	93.1051	65.8319	37.4653	56.546	77.5619	545.196	861.731	-0.66046	0.093114	0.39804	FALSE	542.134	1212.3	-1.161	1.45e-05	0.00023067	DOWN
101244197	NC_015444.3	-	525833	526881	474	0	0	0	0	0	0	0	0	0	0	0	0	0	0	0	0	0	0	0	0	0	0	0	NA	NA	NA	NA	0	0	NA	NA	NA	NA
101244198	NC_015444.3	-	1624294	1635919	2419	297	299	352	262	289	203	223	222	236	17.448	17.3511	18.1951	14.6638	16.822	15.3721	15.7807	12.7657	13.1548	17.6648	15.6193	13.9004	290.453	267.936	0.11642	0.57243	0.98525	FALSE	289.067	245.71	0.23445	0.2942	0.62953	FALSE
101244199	NC_015444.3	+	2738448	2742605	1787	61	45	74	73	59	46	42	54	45	4.40137	3.20729	4.698	5.01808	4.21795	4.27823	3.65038	3.81377	3.08073	4.10222	4.50475	3.51496	54.9236	62.981	-0.19749	0.56399	0.98049	FALSE	54.6765	50.5392	0.11352	0.75831	1	FALSE
101244201	NC_015444.3	-	62488876	62509798	2661	1315	1172	1311	1116	1236	926	757	1062	1113	62.9694	55.4369	55.237	50.9126	58.6426	57.1561	43.6647	49.7773	50.5687	57.8811	55.5704	48.0036	1167.83	1169.89	-0.0025457	0.99633	1	FALSE	1162.5	1040.47	0.16	0.46858	0.81115	FALSE
101244202	NC_015444.3	-	61444361	61446492	792	56	57	52	34	34	12	25	17	29	9.00973	9.05869	7.36123	5.21146	5.41993	2.48859	4.84501	2.67717	4.42695	8.47655	4.37332	3.98304	50.9025	27.3155	0.89802	0.036011	0.21214	FALSE	50.6649	25.7468	0.97659	0.025078	0.11222	FALSE
101244203	NC_015444.3	-	55659228	55660045	818	6	6	5	4	7	2	17	5	12	0.934645	0.923238	0.685313	0.593625	1.0804	0.401581	3.18989	0.762375	1.77362	0.847732	0.691869	1.90863	5.25833	4.45174	0.24024	0.9429	1	FALSE	5.23414	12.7586	-1.2854	0.16937	0.44467	FALSE
101244204	NC_015444.3	+	57905003	57909200	2088	0	0	0	0	0	0	0	0	0	0	0	0	0	0	0	0	0	0	0	0	0	0	0	NA	NA	NA	NA	0	0	NA	NA	NA	NA
101244205	NC_015444.3	+	67613979	67622611	1766	376	401	452	318	391	303	324	331	421	27.1298	28.5805	28.6959	21.8596	27.9528	28.1805	28.1601	23.377	28.8219	28.1354	25.9976	26.7863	376.649	363.245	0.052276	0.72934	1	FALSE	374.827	385.662	-0.041109	0.8821	1	FALSE
101244206	NC_015444.3	+	66893918	66902398	2355	172	187	211	189	195	148	161	212	225	9.3065	9.99463	10.0453	9.74264	10.454	10.3221	10.4934	11.2279	11.5511	9.78215	10.1729	11.0908	174.625	189.569	-0.11846	0.6302	1	FALSE	173.776	212.772	-0.29208	0.24774	0.56806	FALSE
101244207	NC_015444.3	-	65321566	65324945	1267	352	280	344	343	303	232	278	353	282	35.4009	27.8162	30.4407	32.8642	30.193	30.0752	33.6781	34.7496	26.9094	31.2193	31.0441	31.779	299.935	311.32	-0.053751	0.77627	1	FALSE	298.604	327.794	-0.13455	0.57963	0.90355	FALSE
101244208	NC_015445.3	+	1170512	1175082	1583	15	27	23	6	11	10	14	4	12	1.2151	2.16048	1.63935	0.46305	0.882884	1.04416	1.36609	0.317163	0.922326	1.67164	0.796699	0.868526	19.9249	9.92076	1.0061	0.092251	0.39564	FALSE	19.8163	11.1682	0.8273	0.18508	0.47149	FALSE
101244209	NC_015445.3	+	243134	244696	1387	0	0	0	0	0	0	0	2	0	0	0	0	0	0	0	0	0.179848	0	0	0	0.0599493	0	0	NA	NA	NA	NA	0	0.669419	#NAME?	0.76749	1	FALSE
101244210	NC_015445.3	-	3187729	3191762	1841	2285	1859	2093	2117	2339	1251	1305	1318	1352	158.154	127.099	127.464	139.596	160.404	111.609	108.802	89.2922	88.7881	137.572	137.203	95.6274	1920.58	1994.94	-0.054799	0.63152	1	FALSE	1912.09	1434.59	0.41451	0.031558	0.13383	FALSE
101244211	NC_015445.3	-	27544140	27551074	958	0	1	0	228	120	239	211	485	356	0	0.131386	0	28.8918	15.8145	40.976	33.8062	63.1434	44.9279	0.0437955	28.5608	47.2925	0.317664	217.67	-9.4204	5.8e-13	7.2e-11	DOWN	0.315193	368.407	-10.191	6.98e-28	2.06e-25	DOWN
101244212	NC_015445.3	+	54502140	54508024	2142	254	245	291	296	270	244	203	310	346	16.4042	15.6299	16.5363	18.2125	17.2773	20.3123	15.7924	19.5969	21.2022	16.1901	18.6007	18.8638	242.162	290.709	-0.2636	0.2398	0.68524	FALSE	241.021	303.177	-0.331	0.14325	0.39766	FALSE
101244214	NC_015445.3	-	62971314	62972436	1123	168	116	225	49	81	39	36	58	60	19.0624	13.0015	22.4634	5.2969	9.10636	5.70403	4.92042	6.44169	6.45957	18.1758	6.70243	5.94056	154.734	59.363	1.3822	0.00012353	0.0026981	UP	154.036	54.328	1.5035	1.52e-05	0.00024067	UP
101244216	NC_015445.3	-	60621009	60624715	1072	111	119	144	186	140	134	154	216	185	13.194	13.9723	15.0605	21.0632	16.4882	20.5308	22.0499	25.1311	20.8645	14.0756	19.3607	22.6818	114.374	164.49	-0.52425	0.038905	0.22365	FALSE	113.816	197.95	-0.79844	0.0032251	0.021976	DOWN
101244217	NC_015445.3	+	63376660	63379977	3201	7	1	3	4	1	0	1	2	4	0.278651	0.0393215	0.105077	0.151698	0.0394415	0	0.0479506	0.0779284	0.15108	0.141017	0.0637132	0.0923196	3.42808	1.61309	1.0876	0.62447	1	FALSE	3.41967	2.41106	0.50419	0.86205	1	FALSE
101244218	NC_015438.3	+	625073	632556	2723	584	553	645	485	472	372	359	441	526	30.4481	28.48	29.589	24.0905	24.3826	24.9999	22.5462	22.5055	26.0205	29.5057	24.491	23.6907	546.706	473.764	0.2066	0.26003	0.71466	FALSE	544.15	471.86	0.20564	0.3575	0.70325	FALSE
101244219	NC_015438.3	+	1073765	1078015	1192	72	66	72	55	67	42	43	96	87	7.69671	6.96921	6.77218	5.60134	7.0964	5.78722	5.53697	10.0449	8.82419	7.14603	6.16165	8.13536	64.585	58.0427	0.15408	0.67125	1	FALSE	64.2885	78.9077	-0.29561	0.33166	0.67554	FALSE
101244220	NC_015446.3	+	1429175	1431695	2419	103	221	229	541	471	802	521	992	983	5.42563	11.4993	10.6138	27.1498	24.5824	54.4547	33.0584	51.1479	49.1303	9.17959	35.3956	44.4455	168.209	680.646	-2.0167	0.0055968	0.054513	FALSE	167.25	875.255	-2.3877	1.92e-12	1.4e-10	DOWN
101244221	NC_015438.3	-	454410	457085	2676	0	1	0	0	0	1	0	0	0	0	0.0470359	0	0	0	0.0613777	0	0	0	0.0156786	0.0204592	0	0.317664	0.439991	-0.46997	1	1	FALSE	0.315193	0	Inf	1	1	FALSE
101244223	NC_015446.3	+	5571458	5579964	3680	84	57	69	28	53	16	12	27	37	3.01085	2.01814	2.17611	0.956146	1.88224	0.739226	0.518109	0.947275	1.25833	2.4017	1.19254	0.907904	64.7571	33.3479	0.95744	0.019403	0.13605	FALSE	64.487	26.2984	1.294	0.0027918	0.019548	UP
101244224	NC_015438.3	+	77531361	77545501	5535	1150	1014	1236	1093	1028	750	860	893	1073	26.4746	23.0588	25.0365	23.9722	23.4485	22.2557	23.8485	20.1227	23.4376	24.8566	23.2255	22.4696	1043.11	1017.15	0.036353	0.85645	1	FALSE	1038.32	1013.79	0.034497	0.84238	1	FALSE
101244226	NC_015438.3	-	78650433	78651122	690	0	0	0	0	1	1	1	0	3	0	0	0	0	0.182974	0.238039	0.222449	0	0.525659	0	0.140338	0.249369	0	0.766435	#NAME?	0.72084	1	FALSE	0	1.41088	#NAME?	0.43633	0.78353	FALSE
101244228	NC_015438.3	+	81892259	81894661	1405	88	73	60	42	26	16	7	27	19	7.98096	6.53977	4.78792	3.62893	2.33634	1.87043	0.764718	2.39684	1.63497	6.43622	2.6119	1.59884	68.5894	29.0372	1.2401	0.0011682	0.01623	UP	68.2952	18.2518	1.9037	2.37e-05	0.00034807	UP
101244229	NC_015438.3	-	83146236	83149867	3210	14	18	24	9	15	15	23	17	14	0.691981	0.878831	1.04376	0.423804	0.734595	0.955664	1.36938	0.822466	0.656564	0.871524	0.704688	0.94947	17.0253	14.3915	0.24247	0.62951	1	FALSE	16.9373	19.9482	-0.23605	0.804	1	FALSE
101244230	NC_015446.3	-	69896046	69909733	3388	229	207	233	280	225	165	194	242	202	10.9782	9.80237	9.82818	12.7882	10.6873	10.1959	11.2028	11.3557	9.18815	10.2029	11.2238	10.5822	205.62	236.114	-0.1995	0.32805	0.79505	FALSE	204.677	229.019	-0.16212	0.53113	0.8684	FALSE
101244231	NC_015446.3	+	72327105	72339388	3171	644	687	829	613	630	460	380	531	461	25.8785	27.2694	29.311	23.4677	25.0833	23.8264	18.3936	20.8857	17.5767	27.4863	24.1258	18.952	660.663	605.234	0.12642	0.47466	0.92575	FALSE	657.446	489.275	0.42623	0.045329	0.17534	FALSE
101244232	NC_015447.3	+	1177578	1182359	2809	0	1	0	136	51	126	114	306	312	0	0.0471947	0	6.19044	2.41428	7.75969	6.56087	14.3103	14.1437	0.0157316	5.4548	11.6716	0.317664	115.833	-8.5103	2.83e-09	1.94e-07	DOWN	0.315193	253.338	-9.6506	2.36e-18	3.13e-16	DOWN
101244233	NC_015438.3	+	95568029	95569597	1245	0	7	7	2	10	9	8	13	21	0	0.707692	0.630378	0.195014	1.01408	1.18733	0.98628	1.30234	2.0393	0.446023	0.798805	1.44264	4.20174	7.86768	-0.90495	0.44517	0.90186	FALSE	4.17213	14.6459	-1.8116	0.037071	0.15116	FALSE
101244234	NC_015447.3	-	8423120	8425113	937	0	1	0	0	0	0	0	0	0	0	0.134331	0	0	0	0	0	0	0	0.044777	0	0	0.317664	0	Inf	1	1	FALSE	0.315193	0	Inf	1	1	FALSE
101244235	NC_015438.3	+	96368163	96372497	2573	0	0	0	0	1	0	0	0	0	0	0	0	0	0.0490682	0	0	0	0	0	0.0163561	0	0	0.326444	#NAME?	0.97349	1	FALSE	0	0	NA	NA	NA	NA
101244236	NC_015438.3	+	97795497	97799411	918	189	149	204	174	156	122	127	154	138	26.2342	20.4296	24.9149	23.0098	21.4547	21.828	21.2344	20.9233	18.1747	23.8596	22.0975	20.1108	166.071	160.573	0.04857	0.84081	1	FALSE	165.326	150.351	0.13698	0.59452	0.9126	FALSE
101244237	NC_015438.3	-	86703588	86705373	1786	661	786	815	1400	1215	1689	1340	2179	1580	47.1595	55.3933	51.1621	95.1595	85.8884	155.326	115.16	152.169	106.957	51.2383	112.125	124.762	693.65	1590.1	-1.1968	0.0069492	0.064537	FALSE	690.212	1812.84	-1.3931	8.76e-10	3.93e-08	DOWN
101244238	NC_015438.3	-	96210979	96213834	2002	6	7	8	343	175	379	430	356	259	0.381888	0.440098	0.448021	20.7987	11.036	31.0937	32.9674	22.1788	15.6411	0.423336	20.9761	23.5957	6.42375	334.214	-5.7012	4.17e-08	2.4e-06	DOWN	6.39181	384.815	-5.9118	1.32e-13	1.1e-11	DOWN
101244240	NC_015439.3	-	25643342	25667229	3255	127	102	91	67	80	44	34	49	56	5.4141	4.29527	3.4134	2.72116	3.37912	2.41782	1.74595	2.04466	2.26513	4.37426	2.83937	2.01858	99.1681	67.0264	0.56515	0.069419	0.33018	FALSE	98.744	49.1554	1.0063	0.0043013	0.027594	UP
101244241	NC_015447.3	+	62866699	62870512	1860	2472	2592	3242	2306	2514	1688	1603	2202	2181	179.277	185.686	206.878	159.328	180.648	157.796	140.037	156.314	150.078	190.614	165.924	148.809	2538.57	2305.14	0.13916	0.40128	0.86737	FALSE	2526.23	2129.42	0.24653	0.2084	0.51018	FALSE
101244242	NC_015447.3	-	65457336	65469049	2797	405	354	440	537	464	408	518	520	634	19.2418	16.6135	18.3936	24.3064	21.8423	24.9861	29.6449	24.1822	28.58	18.0829	23.7116	27.4691	367.701	503.718	-0.45408	0.020658	0.14246	FALSE	366.015	600.58	-0.71445	0.0012347	0.010019	DOWN
101244243	NC_015447.3	-	63370275	63373501	1153	0	0	0	0	0	0	0	0	0	0	0	0	0	0	0	0	0	0	0	0	0	0	0	NA	NA	NA	NA	0	0	NA	NA	NA	NA
101244244	NC_015439.3	-	51994354	51995343	541	0	1	0	0	0	0	0	0	0	0	0.232658	0	0	0	0	0	0	0	0.0775528	0	0	0.317664	0	Inf	1	1	FALSE	0.315193	0	Inf	1	1	FALSE
101244245	NC_015448.3	-	572066	573166	1101	38	90	39	34	50	22	26	27	57	4.3979	10.289	3.97145	3.74884	5.73353	3.28195	3.62465	3.05864	6.25921	6.21943	4.25478	4.31416	51.8936	36.9385	0.49043	0.46966	0.92245	FALSE	51.599	38.7739	0.41226	0.55646	0.88495	FALSE
101244246	NC_015439.3	+	50302601	50304085	1485	816	799	892	674	800	421	409	358	483	70.0185	67.723	67.3458	55.0984	68.0148	46.5642	42.2743	30.0683	39.3235	68.3624	56.5591	37.222	769.641	663.191	0.21476	0.28985	0.75109	FALSE	766.02	450.786	0.76494	0.00026263	0.0027417	UP
101244247	NC_015439.3	-	47387805	47391416	1874	326	341	354	348	329	242	259	326	345	22.1665	22.9034	21.179	22.5432	22.1649	21.2101	21.2134	21.697	22.2578	22.083	21.9727	21.7227	313.734	325.816	-0.054516	0.77099	1	FALSE	312.238	331.642	-0.086982	0.69433	0.97615	FALSE
101244248	NC_015439.3	+	46452033	46455947	806	270	276	292	307	251	222	201	292	296	42.6852	43.1013	40.6181	46.2391	39.3168	45.2392	38.2773	45.1855	44.4006	42.1349	43.5983	42.6211	257.464	278.365	-0.11261	0.61055	1	FALSE	256.243	279.777	-0.12676	0.55994	0.8876	FALSE
101244251	NC_015439.3	+	39948072	39950792	2721	66	65	74	54	61	31	36	44	45	3.09075	3.00677	3.04913	2.40919	2.83035	1.87124	2.03074	2.01686	1.99947	3.04888	2.37026	2.01569	62.8931	50.9225	0.3046	0.41917	0.87935	FALSE	62.5961	44.6806	0.48642	0.20478	0.50411	FALSE
101244253	NC_015439.3	-	37974920	37975748	829	0	0	0	0	0	0	0	0	0	0	0	0	0	0	0	0	0	0	0	0	0	0	0	NA	NA	NA	NA	0	0	NA	NA	NA	NA
101244256	NC_015440.3	+	396998	398095	1098	0	0	0	12	1	2	5	8	12	0	0	0	1.32674	0.114984	0.299174	0.698952	0.908739	1.32133	0	0.580298	0.97634	0	5.06636	#NAME?	0.062272	0.30891	FALSE	0	8.73977	#NAME?	0.0010091	0.0084531	DOWN
101244257	NC_015449.3	+	2227236	2232393	1147	142	125	145	191	143	131	160	138	176	15.7752	13.7171	14.1735	20.2151	15.7403	18.7588	21.411	15.0061	18.5516	14.5553	18.238	18.3229	126.582	165.758	-0.389	0.1133	0.44968	FALSE	126.005	171.378	-0.4437	0.11801	0.34939	FALSE
101244259	NC_015440.3	-	3061583	3066676	2562	0	1	1	0	0	0	0	2	4	0	0.0491289	0.0437616	0	0	0	0	0.0973649	0.188761	0.0309635	0	0.0953754	0.600249	0	Inf	0.82478	1	FALSE	0.596019	1.99248	-1.7411	0.55848	0.88627	FALSE
101244260	NC_015449.3	-	11158241	11160730	2302	61	81	101	62	68	40	35	36	49	3.37655	4.4289	4.91913	3.26958	3.72944	2.85398	2.33369	1.95051	2.57349	4.24153	3.28433	2.2859	73.9893	59.7408	0.3086	0.34487	0.81239	FALSE	73.6058	42.9074	0.77859	0.033493	0.13988	FALSE
101244264	NC_015440.3	+	60565290	60571928	2270	142	155	170	175	143	158	155	196	188	7.97449	8.59831	8.40014	9.36287	7.95685	11.4372	10.4852	10.7739	10.0174	8.32431	9.58564	10.4255	143.177	172.491	-0.26872	0.32115	0.7871	FALSE	142.482	192.667	-0.43533	0.10185	0.31478	FALSE
101244265	NC_015440.3	-	62423407	62424081	675	3	7	0	2	0	4	0	3	0	0.566326	1.3053	0	0.359693	0	0.973314	0	0.554331	0	0.623875	0.444336	0.184777	3.19336	2.40328	0.41007	0.8058	1	FALSE	3.17578	1.00413	1.6612	0.50271	0.84425	FALSE
101244266	NC_015449.3	+	67979229	67985962	4499	186	220	162	234	165	168	190	138	169	5.268	6.15492	4.03712	6.31401	4.63028	6.13324	6.48212	3.82573	4.54153	5.15335	5.69251	4.9498	175.787	203.05	-0.20801	0.36513	0.83403	FALSE	174.941	181.62	-0.054055	0.92441	1	FALSE
101244267	NC_015449.3	+	67397794	67400015	2222	85	99	128	109	89	62	76	102	80	4.87443	5.60799	6.4586	5.95509	5.05691	4.58294	5.24988	5.72543	4.35289	5.647	5.19831	5.1094	95.0948	91.394	0.057266	0.87191	1	FALSE	94.617	92.4138	0.03399	0.89184	1	FALSE
101244268	NC_015449.3	-	66336809	66344812	2441	8	6	6	15	11	8	13	17	1	0.41761	0.309385	0.275585	0.745983	0.568937	0.538293	0.817439	0.868626	0.0495295	0.334193	0.617738	0.578531	6.18739	11.9357	-0.94788	0.22506	0.66293	FALSE	6.16126	11.4624	-0.89561	0.37552	0.72451	FALSE
101244269	NC_015440.3	-	68545593	68549922	2084	60	50	60	35	58	30	31	55	61	3.66862	3.01987	3.22794	2.03881	3.51374	2.3644	2.2832	3.29167	3.53886	3.30548	2.63898	3.03791	52.2325	43.3916	0.26753	0.4916	0.93787	FALSE	51.9978	51.5617	0.012149	0.98066	1	FALSE
101244270	NW_020443037.1	-	1276	4005	1956	0	0	0	0	0	0	0	0	0	0	0	0	0	0	0	0	0	0	0	0	0	0	0	NA	NA	NA	NA	0	0	NA	NA	NA	NA
101244272	NC_015440.3	+	69163700	69166449	1589	2	4	1	18	6	13	5	8	12	0.161193	0.318452	0.0709154	1.38212	0.479136	1.35054	0.48542	0.631117	0.917659	0.18352	1.0706	0.678065	2.19972	13.4684	-2.6142	0.0051197	0.050854	FALSE	2.18788	8.73977	-1.9981	0.081276	0.26898	FALSE
101244273	NC_015441.3	+	2551271	2552831	982	71	40	37	33	53	34	40	55	73	9.21289	5.12701	4.22438	4.07951	6.81403	5.68675	6.25213	6.98559	8.98759	6.18809	5.52676	7.40844	46.1121	42.8761	0.10497	0.84838	1	FALSE	45.9414	59.2982	-0.36819	0.29007	0.62419	FALSE
101244275	NC_015441.3	-	4155941	4158279	1892	1	0	1	3	1	1	2	2	0	0.0673485	0	0.0592586	0.192489	0.0667296	0.0868112	0.162251	0.131844	0	0.0422023	0.115343	0.0980318	0.605822	1.73142	-1.515	0.63473	1	FALSE	0.603969	1.50658	-1.3187	0.78809	1	FALSE
101244277	NC_015441.3	+	52524583	52534970	7222	10701	10606	11764	9442	11095	6980	5678	6208	7213	192.892	188.847	186.582	162.148	198.157	162.179	123.287	109.533	123.364	189.44	174.161	118.728	10152.4	9730.16	0.06129	0.74257	1	FALSE	10104.5	6840.39	0.56285	0.0030059	0.020781	UP
101244279	NC_015441.3	-	55820399	55829952	5556	41	28	46	50	44	30	47	52	44	1.40176	0.945615	1.38379	1.62861	1.4905	1.32208	1.93561	1.74019	1.42733	1.24372	1.4804	1.70104	35.1462	43.6463	-0.31249	0.41988	0.87958	FALSE	34.9923	51.6319	-0.56123	0.19567	0.48939	FALSE
101244280	NC_015441.3	+	62055306	62058837	3249	1576	1611	2321	943	1122	613	631	654	577	61.8095	62.4111	80.0936	35.2345	43.5996	30.989	29.8098	25.1061	21.4713	68.1047	36.6077	25.4624	1677.06	939.311	0.83626	1.2e-05	0.00036784	UP	1668.85	673.877	1.3083	6.28e-11	3.46e-09	UP
101244281	NC_015441.3	+	63239926	63242969	2830	36	28	42	128	80	107	49	110	100	1.62093	1.24534	1.66393	5.49072	3.56897	6.21003	2.6576	4.84795	4.27214	1.51007	5.08991	3.9259	32.3997	114.367	-1.8196	5.9e-06	0.00020236	DOWN	32.2532	90.4051	-1.487	4.05e-05	0.00055142	DOWN
101244282	NC_015441.3	-	64679257	64681440	1171	107	139	121	76	92	50	52	59	86	11.6433	14.9408	11.5851	7.87884	9.91906	7.0131	6.81595	6.28415	8.87919	12.7231	8.27033	7.32643	112.934	76.4787	0.56236	0.054298	0.28185	FALSE	112.368	69.9599	0.68363	0.034253	0.14252	FALSE
101244283	NC_015441.3	+	66433463	66434882	1306	73	83	119	89	100	72	79	88	101	7.25012	8.14268	10.399	8.4211	9.8404	9.21727	9.45105	8.55476	9.51758	8.59727	9.15959	9.17446	83.59	92.9516	-0.15315	0.64106	1	FALSE	83.1687	95.9297	-0.20594	0.55588	0.88452	FALSE
101244284	NC_015441.3	+	64733639	64735418	1612	0	3	0	0	3	0	3	2	0	0	0.234246	0	0	0.234961	0	0.285651	0.154745	0	0.078082	0.0783203	0.146799	0.952992	0.979333	-0.039336	1	1	FALSE	0.945579	1.92517	-1.0257	0.79108	1	FALSE
101244285	NC_015442.3	+	1055791	1059189	1326	482	396	460	180	200	111	120	161	255	46.3183	37.5896	38.8944	16.4791	19.0426	13.7492	13.8905	15.1438	23.2503	40.9341	16.4236	17.4282	411.584	172.027	1.2586	3.92e-09	2.65e-07	UP	409.751	188.463	1.1205	4.03e-06	7.43e-05	UP
101244286	NC_015442.3	+	2222359	2224394	2036	46	33	27	17	18	6	11	11	30	2.87892	2.0401	1.48682	1.01362	1.11618	0.484028	0.829267	0.673855	1.78146	2.13528	0.871277	1.09486	32.9816	13.9842	1.2379	0.021335	0.14578	FALSE	32.8482	18.2092	0.85115	0.12872	0.37018	FALSE
101244287	NC_015442.3	-	5602071	5606151	1403	227	221	253	276	251	222	187	341	333	20.6166	19.8267	20.2179	23.8812	22.5868	25.9891	20.458	30.3144	28.6958	20.2204	24.1524	26.4894	215.073	268.394	-0.31953	0.1528	0.53581	FALSE	214.06	302.556	-0.49918	0.029087	0.12564	FALSE
101244288	NC_015442.3	+	3345957	3347595	1222	0	1	0	0	0	0	0	0	0	0	0.103002	0	0	0	0	0	0	0	0.0343339	0	0	0.317664	0	Inf	1	1	FALSE	0.315193	0	Inf	1	1	FALSE
101244289	NC_015442.3	+	65849638	65851201	1259	0	0	0	0	0	0	0	0	0	0	0	0	0	0	0	0	0	0	0	0	0	0	0	NA	NA	NA	NA	0	0	NA	NA	NA	NA
101244290	NC_015442.3	-	61732480	61734633	2154	0	0	0	2	0	1	0	0	0	0	0	0	0.112717	0	0.076252	0	0	0	0	0.0629897	0	0	1.08331	#NAME?	0.53199	0.96137	FALSE	0	0	NA	NA	NA	NA
101244292	NC_015443.3	-	2353281	2358731	4089	132	162	184	159	147	138	103	137	142	4.2875	5.19772	5.25862	4.92022	4.73084	5.77773	4.02994	4.35566	4.37625	4.91461	5.14293	4.25395	146.124	159.85	-0.12952	0.6704	1	FALSE	145.388	135.938	0.096962	0.73569	1	FALSE
101244293	NC_015443.3	-	17989996	17999139	2708	1371	2197	3717	1460	1319	911	970	1148	884	64.6548	102.344	154.234	65.5954	61.631	55.377	55.1018	52.9917	39.5548	107.077	60.8678	49.2161	2191.43	1301.04	0.75221	0.087421	0.38201	FALSE	2179.34	1082.67	1.0093	0.029853	0.12813	FALSE
101244294	NC_015443.3	-	37521585	37536200	1894	229	247	282	312	302	216	213	295	273	15.4065	16.4147	16.6933	19.9977	20.1311	18.7314	17.2615	19.4265	17.4267	16.1715	19.6201	18.0382	232.173	293.982	-0.34053	0.10277	0.42261	FALSE	231.045	278.196	-0.26793	0.26361	0.58936	FALSE
101244295	NC_015443.3	-	47594751	47601177	1767	450	435	607	440	459	329	310	390	384	32.4508	30.9862	38.5145	30.2289	32.7956	30.5813	26.928	27.5283	26.274	33.9838	31.2019	26.9101	455.17	436.126	0.06166	0.72309	1	FALSE	452.985	387.311	0.22597	0.29292	0.62829	FALSE
101244296	NC_015443.3	-	42168437	42169961	1092	0	0	0	1	0	0	0	0	0	0	0	0	0.111169	0	0	0	0	0	0	0.0370563	0	0	0.321661	#NAME?	0.97349	1	FALSE	0	0	NA	NA	NA	NA
101244297	NC_015443.3	+	37821822	37831179	3103	764	686	648	456	534	360	316	354	434	37.5874	33.3381	28.0509	21.3733	26.0304	22.8297	18.7269	17.0473	20.2592	32.9921	23.4111	18.6778	647.986	479.395	0.43475	0.021908	0.14855	FALSE	645.079	394.311	0.71014	0.0012311	0.0099983	UP
101244298	NC_015443.3	+	48988066	48994460	2050	3276	2798	2513	2872	3235	1914	1481	1786	1844	203.629	171.795	137.439	170.073	199.232	153.35	110.887	108.662	108.752	170.954	174.219	109.434	2657.89	2822	-0.086439	0.54786	0.97249	FALSE	2646.24	1827.64	0.53396	0.0088003	0.049145	UP
101244299	NC_015444.3	+	4824269	4825114	768	0	0	0	0	0	0	0	0	0	0	0	0	0	0	0	0	0	0	0	0	0	0	0	NA	NA	NA	NA	0	0	NA	NA	NA	NA
101244300	NC_015444.3	-	64439476	64440904	967	0	0	1	231	73	152	319	441	1076	0	0	0.115943	28.9995	9.53095	25.8175	50.6342	56.8806	134.53	0.0386478	21.4493	80.6814	0.282585	165.013	-9.1897	9.44e-11	8.21e-09	DOWN	0.280826	637.038	-11.147	7.1e-11	3.87e-09	DOWN
101244301	NC_015444.3	+	59686875	59695503	1852	63	83	80	50	60	41	44	50	86	4.33459	5.64096	4.84308	3.27744	4.09025	3.63613	3.64663	3.36729	5.61422	4.93954	3.66794	4.20938	69.3368	53.7093	0.36845	0.26203	0.71876	FALSE	68.9851	63.5989	0.11728	0.78765	1	FALSE
101244302	NC_015444.3	+	47456797	47457615	741	222	236	281	104	129	85	97	124	107	38.1754	40.0876	42.5168	17.0381	21.9792	18.8407	20.0925	20.8716	17.4581	40.2599	19.286	19.4741	226.134	112.963	1.0013	2.15e-05	0.00060395	UP	225.035	117.498	0.93751	0.00037499	0.0037067	UP
101244303	NC_015444.3	-	61621182	61623845	1827	0	0	0	0	0	0	0	0	0	0	0	0	0	0	0	0	0	0	0	0	0	0	0	NA	NA	NA	NA	0	0	NA	NA	NA	NA
101244304	NC_015444.3	+	66119993	66125034	1330	127	122	162	71	65	62	66	67	57	13.1674	12.4946	14.7787	7.01313	6.6773	8.28584	8.24274	6.79946	5.60731	13.4802	7.32543	6.88317	125.585	71.3362	0.81596	0.0024225	0.028956	UP	124.986	68.9056	0.85908	0.0044425	0.028201	UP
101244305	NC_015445.3	-	304819	312284	2586	0	4	0	0	0	0	0	0	0	0	0.201148	0	0	0	0	0	0	0	0.0670492	0	0	1.27066	0	Inf	0.52202	0.95579	FALSE	1.26077	0	Inf	0.53847	0.87235	FALSE
101244306	NC_015445.3	-	2125221	2129341	931	28	20	20	26	9	13	4	8	21	3.83228	2.70393	2.40853	3.39023	1.22048	2.29346	0.659462	1.07175	2.7271	2.98158	2.30139	1.4861	21.0556	17.0211	0.30688	0.61684	1	FALSE	20.9684	11.2981	0.89214	0.21492	0.52064	FALSE
101244307	NC_015445.3	+	49992856	49995605	1777	0	1	0	0	0	0	0	1	0	0	0.0708318	0	0	0	0	0	0.0701882	0	0.0236106	0	0.0233961	0.317664	0	Inf	1	1	FALSE	0.315193	0.334709	-0.086674	1	1	FALSE
101244308	NC_015445.3	-	64830238	64836868	3635	3	3	3	4	8	2	55	5	4	0.105164	0.10388	0.0925314	0.133586	0.277859	0.0903696	2.32241	0.171561	0.133042	0.100525	0.167272	0.875669	2.77046	4.77818	-0.78634	0.53651	0.96587	FALSE	2.75748	26.0186	-3.2381	0.26717	0.59428	FALSE
101244309	NC_015445.3	-	60952578	60956999	2745	189	201	204	184	193	164	149	179	255	8.77341	9.21658	8.33221	8.13731	8.87676	9.81292	8.33151	8.13322	11.2313	8.77406	8.94233	9.23201	182.59	194.348	-0.090037	0.74501	1	FALSE	181.716	206.627	-0.18534	0.43587	0.78353	FALSE
101244310	NC_015438.3	+	3762564	3764582	904	0	0	0	0	0	0	0	0	0	0	0	0	0	0	0	0	0	0	0	0	0	0	0	NA	NA	NA	NA	0	0	NA	NA	NA	NA
101244311	NC_015446.3	+	2408925	2419230	6143	1499	1367	1566	981	1073	686	577	705	804	31.0935	28.0094	28.5814	19.3863	22.0526	18.3417	14.417	14.314	15.8237	29.2281	19.9268	14.8516	1361.31	967.658	0.49242	0.0053343	0.052531	FALSE	1355.03	743.427	0.86606	2.42e-05	0.00035395	UP
101244313	NC_015446.3	+	602181	604799	1773	153	230	233	184	214	123	117	194	230	10.9959	16.3281	14.734	12.5984	15.2386	11.3944	10.1288	13.6472	15.6838	14.0193	13.0771	13.1533	188.36	183.164	0.040362	0.90828	1	FALSE	187.368	189.984	-0.020004	0.87931	1	FALSE
101244314	NC_015438.3	-	65866354	65871131	2045	330	677	505	400	338	241	328	461	309	20.5622	41.6688	27.6866	23.745	20.8671	19.3562	24.6184	28.1164	18.2683	29.9726	21.3228	23.6677	464.432	345.04	0.4287	0.24241	0.6885	FALSE	461.84	393.802	0.22992	0.51229	0.8521	FALSE
101244315	NC_015438.3	-	69339036	69340787	1473	0	0	2	38	27	43	42	96	49	0	0	0.15223	3.13175	2.3142	4.79471	4.37649	8.12868	4.02184	0.0507432	3.41355	5.50901	0.565169	39.9567	-6.1436	9.78e-10	7.17e-08	DOWN	0.561652	65.92	-6.8749	4.52e-11	2.57e-09	DOWN
101244316	NC_015446.3	-	53805393	53807066	1674	269	376	330	179	232	107	92	128	80	20.476	28.2715	22.102	12.9809	17.4973	10.4984	8.43552	9.53688	5.77785	23.6165	13.6589	7.91675	299.645	180.391	0.73213	0.0034057	0.037193	UP	298.111	107.814	1.4673	1.33e-08	4.82e-07	UP
101244318	NC_015446.3	-	69431725	69437290	1042	50	56	60	39	50	27	26	37	52	6.11436	6.76451	6.45588	4.54363	6.05818	4.25591	3.82988	4.4288	6.03347	6.44492	4.95257	4.76405	50.9061	40.7467	0.32115	0.41661	0.87726	FALSE	50.6575	40.4672	0.32402	0.46672	0.80971	FALSE
101244319	NC_015438.3	+	86275288	86276251	752	2	2	5	7	5	5	0	2	1	0.357931	0.353562	0.78734	1.1935	0.886604	1.15342	0	0.35035	0.169806	0.499611	1.07784	0.173385	2.69473	6.0838	-1.1748	0.35649	0.82466	FALSE	2.6808	1.00018	1.4224	0.58657	0.90938	FALSE
101244320	NC_015438.3	+	87506118	87511715	2379	178	162	188	305	172	217	288	308	355	9.53398	8.5711	8.86004	15.5636	9.12796	14.9817	18.5814	16.1476	18.0412	8.98837	13.2244	17.5901	162.124	249.733	-0.62329	0.038778	0.22332	FALSE	161.376	341.064	-1.0796	1.06e-05	0.00017456	DOWN
101244321	NC_015446.3	+	71799339	71805955	1716	92	88	85	80	79	45	45	71	97	6.89179	6.5117	5.60256	5.70941	5.86357	4.34515	4.06058	5.20602	6.89444	6.33535	5.30605	5.38701	81.712	71.3216	0.19621	0.59364	0.9967	FALSE	81.3363	74.6848	0.12309	0.80438	1	FALSE
101244322	NC_015438.3	+	88399420	88405340	2623	41	59	64	40	21	23	28	28	31	2.47482	3.51787	3.3991	2.30026	1.25595	1.78952	2.03587	1.65433	1.77544	3.1306	1.78191	1.82188	50.0803	29.8416	0.74692	0.055216	0.28528	FALSE	49.8181	31.3459	0.66839	0.10929	0.3306	FALSE
101244324	NC_015447.3	-	3175640	3176390	751	108	147	123	59	123	62	62	73	90	18.3245	24.6373	18.3627	9.53713	20.6778	13.5596	12.6716	12.1237	14.4889	20.4415	14.5915	13.0947	116.364	86.4101	0.42938	0.18985	0.60792	FALSE	115.774	80.1547	0.53046	0.091571	0.29227	FALSE
101244325	NC_015438.3	+	94164760	94173177	2503	5	9	29	22	24	22	17	23	27	0.268373	0.477175	1.36959	1.12499	1.27635	1.52208	1.09913	1.20837	1.37504	0.705045	1.30781	1.22751	12.6701	24.591	-0.9567	0.11602	0.45586	FALSE	12.5964	23.7449	-0.9146	0.15659	0.4215	FALSE
101244326	NC_015447.3	-	616531	620815	1378	111	106	127	122	102	94	150	134	129	10.2641	9.68217	10.333	10.7477	9.34524	11.2041	16.7079	12.1285	11.3181	10.0931	10.4323	13.3848	105.44	113.899	-0.11133	0.72208	1	FALSE	104.944	150.307	-0.51829	0.086783	0.28153	FALSE
101244327	NC_015447.3	-	51474345	51477739	2002	6	6	18	16	15	21	13	27	18	0.381888	0.377227	1.00805	0.970201	0.945947	1.72287	0.996687	1.6821	1.08703	0.589054	1.21301	1.25527	8.93193	19.283	-1.1103	0.11768	0.45983	FALSE	8.88488	20.4325	-1.2014	0.083894	0.27512	FALSE
101244329	NC_015447.3	+	40310839	40316517	1554	223	279	290	331	309	257	274	388	339	19.6375	24.269	22.4699	27.7693	26.9606	29.1717	29.0644	33.4437	28.3245	22.1255	27.9672	30.2776	242.66	320.419	-0.40102	0.05936	0.29923	FALSE	241.439	356.688	-0.563	0.01592	0.078742	FALSE
101244331	NC_015447.3	+	59334741	59338608	2072	0	0	3	0	0	0	0	0	0	0	0	0.162332	0	0	0	0	0	0	0.0541106	0	0	0.847754	0	Inf	0.65942	1	FALSE	0.842478	0	Inf	0.69891	0.9787	FALSE
101244332	NC_015447.3	+	62072107	62080440	3912	1031	851	1169	1036	927	690	869	956	992	33.5822	27.3808	33.5033	32.1489	29.9172	28.9699	34.0958	30.4797	30.6581	31.4888	30.3453	31.7445	933.931	939.448	-0.0084974	0.95364	1	FALSE	929.675	1011.85	-0.1222	0.58633	0.90938	FALSE
101244333	NC_015439.3	+	54660349	54665007	3659	394	362	387	247	335	169	127	178	220	13.7209	12.4527	11.8583	8.19483	11.559	7.58614	5.32747	6.06749	7.26929	12.6773	9.11334	6.22142	351.71	263.168	0.41841	0.053873	0.28036	FALSE	350.098	185.507	0.91629	0.00019968	0.0021636	UP
101244334	NC_015439.3	-	53901010	53902105	1096	0	0	1	0	0	0	0	0	0	0	0	0.102297	0	0	0	0	0	0	0.0340989	0	0	0.282585	0	Inf	1	1	FALSE	0.280826	0	Inf	1	1	FALSE
101244335	NC_015439.3	-	49328494	49329596	1015	24	19	36	93	62	57	155	111	73	3.01296	2.35615	3.97657	11.123	7.71197	9.22371	23.4393	13.6398	8.69538	3.11523	9.3529	15.2582	23.9664	75.2335	-1.6504	7.49e-06	0.00024666	DOWN	23.8538	126.179	-2.4032	0.0020372	0.015135	DOWN
101244336	NC_015448.3	-	2592116	2595594	2619	310	312	364	551	443	392	373	614	625	15.2455	15.1566	15.7509	25.8161	21.5862	24.8494	22.0964	29.5565	29.1638	15.3844	24.0839	26.9389	302.176	494.326	-0.71008	0.00031499	0.0057844	DOWN	300.735	568.371	-0.91834	2.45e-05	0.00035704	DOWN
101244337	NC_015448.3	-	1258697	1262361	3204	156	185	174	106	149	95	62	104	117	6.20413	7.26767	6.08876	4.01623	5.87129	4.86999	2.97015	4.04849	4.41494	6.52019	4.91917	3.81119	158.363	124.535	0.34668	0.16133	0.55396	FALSE	157.585	99.4614	0.66392	0.025617	0.11378	FALSE
101244338	NC_015439.3	-	42917140	42920662	2212	95	140	226	87	105	70	84	81	89	5.47252	7.96634	11.455	4.77463	5.99299	5.19768	5.82873	4.56722	4.86448	8.29796	5.32177	5.08681	139.045	93.0605	0.57931	0.10741	0.43493	FALSE	138.292	91.7105	0.59256	0.093981	0.2979	FALSE
101244339	NC_015439.3	-	34855146	34857338	1242	0	2	8	0	1	1	0	0	0	0	0.202686	0.722172	0	0.101652	0.132244	0	0	0	0.308286	0.0779654	0	2.896	0.766435	1.9178	0.34921	0.8172	FALSE	2.87699	0	Inf	0.15497	0.41899	FALSE
101244340	NC_015439.3	-	50897129	50897680	552	19	21	47	28	36	21	23	30	36	4.38595	4.78846	9.54621	6.15779	8.23385	6.24852	6.39541	6.7785	7.88488	6.24021	6.88005	7.0196	26.0939	29.9983	-0.20117	0.71164	1	FALSE	25.9576	31.5762	-0.28268	0.61013	0.92494	FALSE
101244341	NC_015448.3	-	53720884	53723975	541	95	97	143	112	119	81	93	107	78	22.3756	22.5679	29.6354	25.132	27.7709	24.5915	26.3855	24.6682	17.4313	24.8596	25.8314	22.8283	101.931	110.512	-0.11662	0.69062	1	FALSE	101.43	100.542	0.012696	0.89974	1	FALSE
101244342	NC_015439.3	-	39440019	39441537	693	0	0	0	0	0	0	0	0	0	0	0	0	0	0	0	0	0	0	0	0	0	0	0	NA	NA	NA	NA	0	0	NA	NA	NA	NA
101244343	NC_015440.3	+	1576182	1584292	2046	176	194	267	207	233	147	168	211	206	10.9611	11.9347	14.6311	12.282	14.3777	11.8007	12.6033	12.8626	12.1729	12.509	12.8202	12.5462	193.967	207.324	-0.096078	0.67647	1	FALSE	193.001	209.083	-0.11547	0.68544	0.97138	FALSE
101244344	NC_015449.3	+	1329699	1334857	2400	92	72	83	108	82	93	96	84	117	4.88456	3.77604	3.87739	5.46284	4.31362	6.36456	6.13959	4.36536	5.89395	4.17933	5.38034	5.4663	76.0642	102.427	-0.42931	0.15534	0.5411	FALSE	75.7316	106.999	-0.49863	0.11992	0.35346	FALSE
101244345	NC_015449.3	+	3279597	3285464	888	90	72	108	106	79	69	84	123	122	14.2108	11.2299	15.0045	15.9455	12.3593	14.0434	15.9766	19.0101	18.2776	13.4817	14.1161	17.7547	82.4823	90.2445	-0.12975	0.67678	1	FALSE	82.1059	116.683	-0.50704	0.094905	0.30012	FALSE
101244346	NC_015449.3	-	4263574	4264197	624	178	201	176	159	177	151	138	150	232	36.3483	40.5441	31.6228	30.9327	35.812	39.7456	33.9449	29.9818	44.9506	36.1717	35.4968	36.2924	171.122	175.363	-0.035325	0.93423	1	FALSE	170.299	184.708	-0.11718	0.61587	0.92952	FALSE
101244347	NC_015449.3	+	5552700	5559538	1639	0	0	0	1	0	0	0	2	0	0	0	0	0.0740673	0	0	0	0.152196	0	0	0.0246891	0.0507319	0	0.321661	#NAME?	0.97349	1	FALSE	0	0.669419	#NAME?	0.76749	1	FALSE
101244348	NC_015440.3	-	5007106	5011112	1181	348	310	389	274	338	220	204	251	260	37.5473	33.0391	36.9294	28.1648	36.1332	30.5963	26.5131	26.5079	26.6168	35.8386	31.6314	26.5459	320.888	295.271	0.12003	0.56044	0.97861	FALSE	319.405	255.402	0.32262	0.17067	0.44681	FALSE
101244350	NC_015440.3	-	22371586	22372757	621	0	0	0	0	0	0	0	0	0	0	0	0	0	0	0	0	0	0	0	0	0	0	0	NA	NA	NA	NA	0	0	NA	NA	NA	NA
101244351	NC_015449.3	-	39812600	39813109	510	0	0	0	0	0	0	0	0	0	0	0	0	0	0	0	0	0	0	0	0	0	0	0	NA	NA	NA	NA	0	0	NA	NA	NA	NA
101244352	NC_015440.3	+	51765219	51782292	6766	511	533	686	646	585	414	442	512	671	11.8777	12.2378	14.03	14.3054	13.4728	12.4039	12.3755	11.6488	14.7984	12.7152	13.394	12.9409	528.342	580.919	-0.13686	0.45111	0.9072	FALSE	525.77	578.328	-0.13745	0.52376	0.86231	FALSE
101244353	NC_015449.3	+	36007420	36014244	1610	0	0	0	36	36	23	80	99	27	0	0	0	2.71445	2.82303	2.34638	7.62683	7.66939	2.02754	0	2.62796	5.77459	0	33.4516	#NAME?	1.83e-13	2.41e-11	DOWN	0	75.5535	#NAME?	3.5e-08	1.13e-06	DOWN
101244354	NC_015440.3	+	61503397	61505883	823	0	0	0	3	0	0	0	0	0	0	0	0	0.486884	0	0	0	0	0	0	0.162295	0	0	0.964983	#NAME?	0.55201	0.97249	FALSE	0	0	NA	NA	NA	NA
101244356	NC_015449.3	-	65195375	65201183	2525	250	255	230	273	288	224	177	244	243	12.6212	12.7165	10.2167	13.1304	14.406	14.5766	10.7638	12.0574	11.6399	11.8514	14.0377	11.487	226.808	280.387	-0.30595	0.14947	0.52969	FALSE	225.75	236.134	-0.064881	0.75038	1	FALSE
101244357	NC_015440.3	-	71052356	71058885	1079	167	140	205	128	131	100	119	132	141	20.58	17.0421	22.2283	15.0278	15.9952	15.8846	17.6647	15.9223	16.4866	19.9501	15.6359	16.6912	156.383	127.936	0.28967	0.22358	0.66066	FALSE	155.661	140.631	0.1465	0.56652	0.89308	FALSE
101244358	NC_015449.3	+	66647614	66650102	2047	0	0	0	0	1	0	0	0	0	0	0	0	0	0.0616768	0	0	0	0	0	0.0205589	0	0	0.326444	#NAME?	0.97349	1	FALSE	0	0	NA	NA	NA	NA
101244359	NC_015449.3	+	65927183	65932099	2783	781	813	917	794	786	642	654	813	828	35.7591	36.77	36.9427	34.6348	35.6573	37.8895	36.0698	36.4359	35.9707	36.4906	36.0605	36.1588	769.839	794.458	-0.045414	0.84709	1	FALSE	766.144	819.745	-0.09756	0.64078	0.94637	FALSE
101244360	NC_015440.3	+	68914425	68918005	1642	53	54	63	94	89	67	98	133	97	4.42558	4.45405	4.62869	7.47789	7.36334	7.21136	9.85715	10.8705	7.68509	4.50277	7.35086	9.47091	52.0883	88.7691	-0.7691	0.013433	0.10445	FALSE	51.839	117.622	-1.182	0.00032272	0.0032693	DOWN
101244363	NC_015441.3	-	29057345	29058476	708	0	1	0	0	0	0	0	0	0	0	0.17778	0	0	0	0	0	0	0	0.05926	0	0	0.317664	0	Inf	1	1	FALSE	0.315193	0	Inf	1	1	FALSE
101244364	NC_015441.3	-	55236840	55242096	1047	41	38	68	42	42	32	30	50	41	4.99938	4.57702	7.29566	4.87909	5.07426	5.02956	4.40641	5.96768	4.7435	5.62402	4.9943	5.0392	44.5397	41.3001	0.10895	0.75086	1	FALSE	44.3224	42.8543	0.048594	0.91887	1	FALSE
101244365	NC_015441.3	-	47994613	47998673	1436	116	84	57	19	67	14	13	13	8	10.2932	7.36276	4.45033	1.60622	5.89061	1.60129	1.38953	1.12912	0.673546	7.36878	3.03271	1.06407	80.2866	34.1432	1.2336	0.072538	0.33961	FALSE	79.9678	12.4389	2.6846	3.76e-05	0.00051908	UP
101244366	NC_015441.3	+	60892174	60895085	1433	352	366	320	216	244	173	134	288	185	31.3001	32.1478	25.0366	18.2984	21.4973	19.8288	14.3529	25.0667	15.6084	29.4948	19.8748	18.3427	320.472	225.25	0.50867	0.01634	0.11998	FALSE	318.971	213.678	0.57799	0.028324	0.12304	FALSE
101244367	NC_015441.3	+	64185766	64188726	1371	43	42	39	37	24	35	33	38	63	3.9965	3.85592	3.18933	3.2762	2.21011	4.19302	3.6945	3.45699	5.55565	3.68058	3.22644	4.23571	38.2619	35.1358	0.12297	0.7124	1	FALSE	38.0855	47.3704	-0.31474	0.42353	0.77241	FALSE
101244368	NC_015441.3	-	65796205	65801649	2418	827	784	851	917	778	658	741	854	955	43.5811	40.8109	39.4589	46.0382	40.6222	44.6958	47.0372	44.0507	47.7506	41.2836	43.7854	46.2795	756.845	838.451	-0.14773	0.41274	0.87412	FALSE	753.333	911.892	-0.27557	0.17892	0.46104	FALSE
101244369	NC_015441.3	+	60610949	60614465	993	0	0	0	0	1	0	0	0	0	0	0	0	0	0.127142	0	0	0	0	0	0.0423808	0	0	0.326444	#NAME?	0.97349	1	FALSE	0	0	NA	NA	NA	NA
101244370	NC_015442.3	+	81296	84226	2463	8641	8272	9518	7884	8640	5863	4855	6058	6372	447.042	422.729	433.265	388.587	442.883	390.978	302.555	306.773	312.783	434.345	407.482	307.37	8110.45	7936.12	0.031348	0.86498	1	FALSE	8072.45	6167.52	0.38832	0.042918	0.16827	FALSE
101244371	NC_015442.3	+	10464715	10475073	1521	57	58	74	72	59	34	52	35	82	7.44173	7.47987	8.50069	8.95547	7.63206	5.72171	8.17774	4.4727	10.1577	7.80743	7.43641	7.60272	57.7603	57.3795	0.0095431	0.97639	1	FALSE	57.4814	60.6038	-0.076313	0.87453	1	FALSE
101244373	NC_015442.3	-	66567289	66570160	1377	6	17	14	16	9	4	5	16	14	0.555221	1.55393	1.1399	1.41056	0.825179	0.477115	0.557334	1.44923	1.22921	1.08302	0.904285	1.07859	11.2959	9.84454	0.1984	0.89606	1	FALSE	11.2287	12.079	-0.10531	0.87919	1	FALSE
101244374	NC_015442.3	+	65093081	65097885	1905	138	193	188	232	188	192	179	274	215	11.7229	16.195	14.052	18.776	15.8236	21.0236	18.3165	22.783	17.3292	13.99	18.5411	19.4762	159.042	220.475	-0.47121	0.048287	0.25945	FALSE	158.221	237.751	-0.58751	0.020235	0.094918	FALSE
101244375	NC_015442.3	-	63278257	63282966	1439	0	0	0	0	0	0	0	0	0	0	0	0	0	0	0	0	0	0	0	0	0	0	0	NA	NA	NA	NA	0	0	NA	NA	NA	NA
101244376	NC_015442.3	+	58955218	58956720	1229	219	89	47	233	440	238	159	144	212	22.706	9.11494	4.28764	23.0149	45.2002	31.8069	19.8575	14.6138	20.8553	12.0362	33.3407	18.4422	112.343	323.3	-1.525	0.0039262	0.04148	DOWN	112.019	184.875	-0.7228	0.17037	0.44619	FALSE
101244379	NC_015443.3	-	4356945	4358690	1671	13	6	2	4	1	1	5	14	19	0.991324	0.45195	0.134192	0.290596	0.075555	0.0982925	0.459275	1.04497	1.3747	0.525822	0.154814	0.959649	6.67324	2.05308	1.7006	0.22072	0.65618	FALSE	6.65366	13.0634	-0.97331	0.19574	0.48947	FALSE
101244380	NC_015443.3	+	35677134	35681109	1249	4	0	0	0	0	0	1	0	1	0.408081	0	0	0	0	0	0.12289	0	0.0967987	0.136027	0	0.0732296	1.29295	0	Inf	0.52285	0.95648	FALSE	1.29257	0.749347	0.78654	0.92438	1	FALSE
101244382	NC_015443.3	+	45542830	45548195	2432	387	430	398	418	405	325	421	426	467	20.2766	22.2546	18.3481	20.865	21.0248	21.9491	26.5704	21.8473	23.2159	20.2931	21.2796	23.8779	374.157	409.661	-0.13079	0.50972	0.94838	FALSE	372.358	473.277	-0.34599	0.12719	0.36717	FALSE
101244383	NC_015443.3	+	44067623	44069900	724	54	53	70	82	79	44	89	83	50	9.50395	9.21411	10.8401	13.7493	13.7762	9.98184	18.8682	14.2985	8.34955	9.8527	12.5024	13.8388	54.0719	71.5249	-0.40357	0.19032	0.60893	FALSE	53.8128	81.573	-0.60014	0.16608	0.43942	FALSE
101244385	NC_015443.3	+	39225280	39227941	1999	2	1	1	15	10	8	20	37	71	0.127487	0.0629656	0.0560866	0.910928	0.631578	0.657315	1.53567	2.30856	4.29415	0.0821797	0.733274	2.71279	1.24672	11.6093	-3.2191	0.0027216	0.031548	DOWN	1.2423	44.2402	-5.1543	6.09e-06	0.00010682	DOWN
101244386	NC_015443.3	+	45085455	45088259	1774	5	4	3	6	3	6	3	2	3	0.453464	0.358344	0.239396	0.518419	0.269578	0.701409	0.327736	0.177544	0.258153	0.350401	0.496469	0.254478	3.7346	5.54924	-0.57134	0.68833	1	FALSE	3.71896	2.91746	0.35019	0.87861	1	FALSE
101244387	NC_015443.3	+	49703241	49712319	2032	301	338	408	321	317	271	229	329	345	21.2608	23.5828	25.3569	21.601	22.1851	24.6734	19.484	22.7463	23.1214	23.4002	22.8199	21.7839	319.959	325.974	-0.026866	0.97619	1	FALSE	318.378	320.089	-0.00773	0.95581	1	FALSE
101244388	NC_015443.3	+	48121066	48123303	528	0	1	0	0	0	0	0	0	0	0	0.238387	0	0	0	0	0	0	0	0.0794622	0	0	0.317664	0	Inf	1	1	FALSE	0.315193	0	Inf	1	1	FALSE
101244389	NC_015444.3	-	4313864	4315479	478	3	2	0	0	2	0	0	2	2	0.799728	0.526645	0	0	0.528253	0	0	0.52186	0.505864	0.442124	0.176084	0.342575	1.60504	0.652889	1.2977	0.78518	1	FALSE	1.59981	1.33095	0.26545	1	1	FALSE
101244390	NC_015444.3	+	128532	133526	2763	0	0	2	44	11	31	18	46	120	0	0	0.0856838	2.04105	0.530675	1.9456	1.05572	2.19233	5.54382	0.0285613	1.50578	2.93062	0.565169	31.3837	-5.7952	2.77e-05	0.00075057	DOWN	0.561652	62.6229	-6.8009	0.0004857	0.0046104	DOWN
101244391	NC_015444.3	+	63441984	63446886	1801	852	813	974	785	739	597	653	700	636	60.2802	56.8189	60.6342	52.9129	51.8048	54.4449	55.6518	48.477	42.6948	59.2444	53.0542	48.9412	808.897	756.421	0.096766	0.56257	0.97952	FALSE	805.094	717.997	0.16518	0.38025	0.72932	FALSE
101244392	NC_015444.3	+	58333796	58335546	1323	5	1	0	1	0	0	0	0	0	0.481569	0.0951384	0	0.0917584	0	0	0	0	0	0.192236	0.0305861	0	1.93385	0.321661	2.5879	0.49202	0.93831	FALSE	1.93091	0	Inf	0.33232	0.67643	FALSE
101244394	NC_015444.3	-	66246793	66250875	3183	77	63	49	109	112	63	44	59	53	3.0825	2.49126	1.72596	4.15715	4.44243	3.25088	2.12176	2.31189	2.01313	2.43324	3.95015	2.14892	58.7488	99.3422	-0.75785	0.0072302	0.06632	FALSE	58.4996	55.696	0.070853	0.90687	1	FALSE
101244395	NC_015445.3	-	3238670	3240015	1226	2	2	4	5	3	0	3	5	6	0.207868	0.205331	0.365798	0.495091	0.308937	0	0.375587	0.508664	0.591688	0.259666	0.268009	0.49198	2.41214	2.58764	-0.10132	0.97615	1	FALSE	2.39998	4.91388	-1.0338	0.4926	0.83404	FALSE
101244396	NC_015445.3	-	40390653	40391420	663	0	0	0	0	0	0	0	0	0	0	0	0	0	0	0	0	0	0	0	0	0	0	0	NA	NA	NA	NA	0	0	NA	NA	NA	NA
101244397	NC_015445.3	-	16933081	16938627	3328	125	153	148	104	102	71	59	133	99	7.15861	8.6552	7.45768	5.67426	5.78775	5.24113	4.07007	7.45544	5.37944	7.75717	5.56771	5.63498	130.83	97.9894	0.41699	0.12032	0.46552	FALSE	130.18	101.958	0.35252	0.27377	0.60341	FALSE
101244398	NC_015445.3	+	56485923	56488204	861	89	98	132	172	197	168	119	219	169	13.1715	14.3265	17.1887	24.2511	28.887	32.0481	21.214	31.7243	23.731	14.8956	28.3954	25.5565	97.2004	193.554	-0.9937	8.87e-05	0.0020533	DOWN	96.7176	179.012	-0.8882	0.0013398	0.010737	DOWN
101244399	NC_015445.3	-	58005646	58008288	1525	2	5	4	232	46	133	89	183	356	0.167113	0.412682	0.294078	18.4682	3.80827	14.3245	8.95777	14.9669	28.2236	0.291291	12.2003	17.3828	3.36513	148.161	-5.4604	3.22e-05	0.00085343	DOWN	3.34555	216.258	-6.0144	9.91e-07	2.23e-05	DOWN
101244400	NC_015445.3	-	54311923	54313444	710	0	0	0	0	0	0	0	0	0	0	0	0	0	0	0	0	0	0	0	0	0	0	0	NA	NA	NA	NA	0	0	NA	NA	NA	NA
101244401	NC_015445.3	+	65660106	65665853	2257	210	168	205	248	230	145	225	266	266	12.059	9.52945	10.3578	13.5675	13.0861	10.7327	15.5634	14.9512	14.4929	10.6488	12.4621	15.0025	179.177	218.653	-0.28725	0.16919	0.56829	FALSE	178.382	271.197	-0.60437	0.014956	0.0751	FALSE
101244402	NC_015445.3	-	63816804	63823560	2236	393	389	475	568	513	400	492	539	600	22.396	21.8975	23.8174	30.8377	28.9658	29.3822	33.7733	30.0655	32.4423	22.7036	29.7286	32.0937	384.831	526.166	-0.45129	0.018587	0.13209	FALSE	382.997	584.81	-0.61063	0.005773	0.034889	DOWN
101244403	NC_015438.3	+	6948854	6953282	1549	85	74	120	62	73	69	46	44	57	7.01034	6.02864	8.70813	4.87157	5.96532	7.33529	4.56992	3.55202	4.46044	7.24904	6.05739	4.19413	84.8925	74.1328	0.19552	0.42424	0.88368	FALSE	84.4905	52.8356	0.67728	0.046009	0.17712	FALSE
101244404	NC_015445.3	-	58720879	58752090	6823	983	1016	1037	1009	996	784	869	826	842	19.5348	19.9442	18.1325	19.1031	19.6113	20.0826	20.802	16.0671	15.8763	19.2038	19.599	17.5818	933.529	994.647	-0.09149	0.61287	1	FALSE	929.102	918.722	0.016208	0.86892	1	FALSE
101244405	NC_015438.3	+	2315167	2318951	825	48	56	62	60	50	33	39	49	34	7.41372	8.54378	8.42578	8.82883	7.65166	6.56987	7.25588	7.40788	4.98261	8.12776	7.68345	6.54879	50.8248	50.1416	0.019526	1	1	FALSE	50.5729	43.9715	0.2018	0.59796	0.91573	FALSE
101244406	NC_015445.3	-	59868601	59872022	3422	0	0	0	0	0	0	0	0	0	0	0	0	0	0	0	0	0	0	0	0	0	0	0	NA	NA	NA	NA	0	0	NA	NA	NA	NA
101244407	NC_015446.3	+	7176448	7178620	2173	19	22	27	21	36	16	7	21	24	1.11415	1.27432	1.39308	1.17318	2.09162	1.20936	0.494445	1.20534	1.33531	1.26052	1.49139	1.0117	20.7599	25.5467	-0.29934	0.54062	0.96849	FALSE	20.6563	17.8973	0.20683	0.81801	1	FALSE
101244408	NC_015446.3	-	3647011	3667042	3196	531	623	598	562	508	408	482	671	555	22.1842	25.7101	21.9823	22.3688	21.0283	21.9714	24.2564	27.4394	22.0001	23.2922	21.7895	24.5653	538.529	526.123	0.033624	0.85928	1	FALSE	535.888	609.921	-0.18669	0.37478	0.7238	FALSE
101244409	NC_015438.3	+	10284251	10297209	1402	0	0	0	0	0	0	0	0	0	0	0	0	0	0	0	0	0	0	0	0	0	0	0	NA	NA	NA	NA	0	0	NA	NA	NA	NA
101244410	NC_015446.3	+	1347708	1351222	2414	0	2	0	0	0	0	0	0	0	0	0.104282	0	0	0	0	0	0	0	0.0347606	0	0	0.635328	0	Inf	0.81756	1	FALSE	0.630386	0	Inf	0.84107	1	FALSE
101244411	NC_015438.3	-	76002803	76018454	2205	188	186	210	215	160	139	158	189	201	10.9888	10.7392	10.8003	11.9726	9.26623	10.4726	11.1245	10.8133	11.1473	10.8428	10.5705	11.0284	179.197	182.547	-0.026722	0.9125	1	FALSE	178.35	195.88	-0.13526	0.60573	0.92153	FALSE
101244412	NC_015446.3	+	64344679	64348541	1210	169	199	224	72	83	78	86	115	133	17.7971	20.7006	20.7556	7.22358	8.66029	10.5878	10.9092	11.854	13.2892	19.7511	8.82389	12.0175	181.141	84.5738	1.0988	8.33e-06	0.00026944	UP	180.24	118.481	0.60525	0.028674	0.12428	FALSE
101244413	NC_015438.3	+	79643028	79645247	901	1090	1045	1226	1066	1050	812	1097	1026	880	168.353	159.433	166.613	156.859	160.685	161.659	204.095	155.112	128.962	164.8	159.734	162.723	1030.74	1042.93	-0.016966	0.94398	1	FALSE	1025.89	1093.67	-0.092294	0.76543	1	FALSE
101244414	NC_015446.3	-	65992912	66010249	8777	383	387	426	293	327	209	188	253	293	10.5202	10.5003	10.2957	7.66741	8.89945	7.39978	6.22033	6.80218	7.63616	10.4387	7.98888	6.88622	367.117	292.952	0.32558	0.11591	0.45586	FALSE	365.375	260.289	0.48926	0.040238	0.16062	FALSE
101244415	NC_015446.3	+	68325770	68330806	1280	1861	1857	2006	2610	1908	1752	1639	2547	3306	185.262	182.607	175.709	247.535	188.195	224.813	196.539	248.182	312.266	181.192	220.181	252.329	1758.31	2233.25	-0.34496	0.04052	0.23005	FALSE	1750.02	2632.07	-0.58883	0.009393	0.051757	FALSE
101244416	NC_015438.3	+	84470110	84472543	1007	4	1	1	0	1	0	1	2	0	0.50615	0.124993	0.111338	0	0.125375	0	0.152423	0.247715	0	0.247494	0.0417916	0.133379	1.8932	0.326444	2.5359	0.49554	0.94057	FALSE	1.88859	1.088	0.79563	0.84397	1	FALSE
101244417	NC_015438.3	-	85458502	85460461	1102	132	138	149	123	135	80	73	106	98	15.263	15.7621	15.1592	13.5497	15.4665	11.9235	10.1677	11.9971	10.7517	15.3948	13.6466	10.9721	128.61	118.834	0.11406	0.71244	1	FALSE	127.995	98.4507	0.37861	0.2112	0.51489	FALSE
101244418	NC_015446.3	+	71413667	71415555	1889	84	80	125	78	74	47	30	48	67	5.66626	5.33057	7.41908	5.01266	4.94583	4.0866	2.43764	3.16928	4.2882	6.13864	4.6817	3.29837	87.8881	69.926	0.32984	0.27846	0.73817	FALSE	87.4627	50.7848	0.78427	0.027969	0.12184	FALSE
101244419	NC_015438.3	+	90272291	90278544	1348	154	160	160	147	151	119	140	149	147	15.0254	15.4203	13.7356	13.6641	14.5973	14.9658	16.4537	14.2297	13.6084	14.7271	14.4091	14.7639	145.818	148.936	-0.030522	0.92344	1	FALSE	145.127	157.096	-0.11433	0.70603	0.98238	FALSE
101244420	NC_015438.3	-	91103092	91111904	2710	851	829	907	1386	1216	1114	1680	1426	1678	40.0137	38.5036	37.5241	62.0868	56.6505	67.5169	95.1524	65.6299	74.8608	38.6805	62.0848	78.5477	794.723	1332.93	-0.74608	2.6e-05	0.00071039	DOWN	790.999	1735.54	-1.1336	1.79e-06	3.73e-05	DOWN
101244421	NC_015447.3	-	2204827	2212324	2474	303	301	377	258	256	173	155	181	196	16.1208	15.8189	17.6485	13.0774	13.495	11.8642	9.93358	9.42594	9.89424	16.5294	12.8122	9.75125	300.092	242.677	0.30637	0.1499	0.53054	FALSE	298.657	190.293	0.65027	0.0071928	0.041662	UP
101244422	NC_015438.3	+	92096872	92105466	2062	183	181	205	282	204	252	215	414	363	11.4362	11.1732	11.2722	16.7895	12.6314	20.2993	16.1846	25.3241	21.5239	11.2939	16.5734	21.0109	174.579	268.181	-0.61932	0.021626	0.14733	FALSE	173.754	348.633	-1.0047	2.03e-05	0.00030608	DOWN
101244423	NC_015447.3	-	1353423	1365310	2156	750	661	803	631	654	478	401	551	561	44.6786	38.8961	42.0898	35.8116	38.6017	36.704	28.7749	32.1287	31.7091	41.8882	37.0391	30.8709	679.319	626.778	0.11613	0.52196	0.95579	FALSE	676.203	537.836	0.33029	0.12895	0.37074	FALSE
101244424	NC_015438.3	+	92931490	92934652	1315	79	39	70	52	49	34	30	46	51	7.65509	3.73297	5.96822	4.80046	4.70446	4.24668	3.50167	4.36299	4.68896	5.78543	4.58387	4.18454	57.7056	47.6818	0.27527	0.45366	0.9097	FALSE	57.4786	44.8231	0.35878	0.39001	0.73991	FALSE
101244425	NC_015438.3	+	94776846	94781414	1371	165	372	393	222	311	182	110	225	311	15.8439	35.2848	33.2043	20.309	29.5889	22.5267	12.7234	21.1477	28.3349	28.111	24.1415	20.7353	282.561	253.011	0.15936	0.65401	1	FALSE	280.935	224.222	0.32531	0.51732	0.85608	FALSE
101244426	NC_015438.3	+	96583392	96584437	1046	66	30	62	44	65	35	23	43	48	8.04009	3.60999	6.64557	5.10654	7.84551	5.49583	3.37502	5.1273	5.54806	6.09855	6.14929	4.68346	48.3838	50.7716	-0.069498	0.8478	1	FALSE	48.1944	39.8966	0.2726	0.56732	0.89375	FALSE
101244427	NC_015447.3	+	57098376	57102887	1974	885	872	992	698	902	567	411	688	751	60.825	59.2001	59.9894	45.7037	61.4238	50.2308	34.0261	46.284	48.9736	60.0048	52.4527	43.0945	843.392	768.447	0.13426	0.46173	0.91681	FALSE	839.409	650.722	0.36733	0.098781	0.30823	FALSE
101244428	NC_015447.3	+	56235290	56239913	3191	0	7	4	0	2	0	0	0	0	0	0.276113	0.140542	0	0.0791303	0	0	0	0	0.138885	0.0263768	0	3.35399	0.652889	2.361	0.28792	0.74934	FALSE	3.32965	0	Inf	0.10856	0.32906	FALSE
101244429	NC_015438.3	-	89881028	89885270	1147	32	65	49	18	31	15	12	18	13	3.55497	7.13289	4.78966	1.90509	3.41223	2.14795	1.60582	1.95732	1.37029	5.15917	2.48842	1.64448	44.8384	22.5095	0.9942	0.027584	0.17517	FALSE	44.5886	15.3477	1.5387	0.002101	0.015531	UP
101244430	NC_015447.3	-	60428731	60434315	1200	150	203	163	457	327	444	421	598	549	16.3924	21.9136	15.6733	47.5799	35.407	62.5433	55.4196	63.9668	56.9253	17.9931	48.5101	58.7706	159.033	449.102	-1.4977	0.0001618	0.0033633	DOWN	158.23	557.969	-1.8182	6.24e-15	6.15e-13	DOWN
101244431	NC_015439.3	+	22877418	22884643	4543	103	83	99	81	86	36	36	35	50	3.11083	2.47619	2.63086	2.33067	2.57353	1.40149	1.3097	1.03469	1.43282	2.7393	2.1019	1.25907	87.6354	69.9684	0.32481	0.35919	0.8274	FALSE	87.2465	43.322	1.01	0.0048053	0.030103	UP
101244432	NC_015447.3	-	61155369	61160632	1653	309	238	311	213	271	128	144	137	150	23.8196	18.1226	21.094	15.6427	20.6984	12.7184	13.3712	10.3371	10.9711	21.0121	16.3532	11.5598	263.368	213.299	0.3042	0.20424	0.63174	FALSE	262.204	155.746	0.7515	0.0023935	0.017287	UP
101244433	NC_015447.3	-	63770058	63772010	1953	57	54	51	69	57	43	55	59	53	3.71896	3.48023	2.92779	4.28896	3.68479	3.61629	4.32255	3.76792	3.28099	3.37566	3.86335	3.79049	49.9902	59.7215	-0.25661	0.4317	0.89094	FALSE	49.7617	60.3004	-0.27713	0.48418	0.82633	FALSE
101244434	NC_015447.3	+	65335091	65341693	1589	434	467	560	450	449	353	360	477	378	35.5181	37.7524	40.3247	35.0857	36.408	37.2377	35.489	38.2104	29.3518	37.8651	36.2438	34.3504	446.882	446.638	0.00078733	0.95857	1	FALSE	444.702	435.375	0.030578	0.86133	1	FALSE
101244435	NC_015439.3	-	52939609	52942893	1638	98	168	158	246	184	132	286	373	355	7.62362	12.9096	10.8147	18.2317	14.1822	13.236	26.7998	28.4019	26.2027	10.4493	15.2166	27.1348	129.693	197.273	-0.60509	0.012325	0.098498	FALSE	128.991	361.983	-1.4887	2.14e-09	8.9e-08	DOWN
101244437	NC_015448.3	-	1530833	1536284	2947	306	316	417	320	302	232	218	266	268	13.2309	13.4966	15.8646	13.1818	12.938	12.9302	11.3542	11.2578	10.9948	14.1973	13.0167	11.2023	317.13	303.596	0.062925	0.73278	1	FALSE	315.587	268.929	0.23081	0.30981	0.64999	FALSE
101244438	NC_015439.3	-	48512070	48513879	1294	0	0	0	0	0	0	1	0	0	0	0	0	0	0	0	0.118617	0	0	0	0	0.0395389	0	0	NA	NA	NA	NA	0	0.418583	#NAME?	0.97802	1	FALSE
101244439	NC_015448.3	+	3569358	3572205	1247	43	52	57	47	42	56	39	50	60	4.39391	5.24871	5.12484	4.57548	4.25229	7.37595	4.8004	5.00098	5.81723	4.92249	5.40124	5.20621	46.5251	53.4682	-0.20067	0.70642	1	FALSE	46.2923	52.9061	-0.19266	0.6245	0.93679	FALSE
101244440	NC_015448.3	+	4707939	4708492	554	99	65	84	13	52	75	26	39	40	22.7706	14.7679	16.9997	2.84865	11.8504	22.2356	7.2035	8.78024	8.72935	18.1794	12.3115	8.2377	76.3858	54.156	0.49618	0.31754	0.7838	FALSE	76.0681	37.1674	1.0333	0.0072885	0.042088	UP
101244441	NC_015448.3	-	5644034	5648371	2149	516	433	467	360	415	232	215	307	232	30.5958	25.3611	24.3642	20.3363	24.381	17.7316	15.3561	17.8178	13.0522	26.7737	20.8163	15.4087	436.306	353.35	0.30424	0.15227	0.53547	FALSE	434.366	269.488	0.68869	0.0028189	0.019697	UP
101244442	NC_015439.3	-	45759904	45763321	1342	353	291	428	512	426	369	409	484	569	33.5175	27.2933	35.7572	46.3151	40.0771	45.1617	46.779	44.9826	51.2615	32.1893	43.8513	47.6744	327.489	466.112	-0.50923	0.010609	0.0884	FALSE	325.984	521.405	-0.6776	0.0023818	0.017225	DOWN
101244443	NC_015448.3	+	8754737	8763158	2472	482	748	548	490	487	328	345	403	390	25.0891	38.4597	25.0981	24.2991	25.1164	22.0069	21.6315	20.5327	19.2613	29.549	23.8075	20.4752	548.27	460.909	0.2504	0.33311	0.80008	FALSE	545.412	408.297	0.41773	0.096481	0.30348	FALSE
101244445	NC_015439.3	-	43689771	43694385	1524	304	269	278	213	218	154	187	180	185	26.5684	23.2226	21.3776	17.7349	18.8772	17.3484	19.6863	15.3981	15.3407	23.7229	17.9868	16.8084	262.274	207.437	0.3384	0.12772	0.482	FALSE	261.092	199.714	0.38662	0.10539	0.32215	FALSE
101244446	NC_015439.3	+	42443016	42470296	2889	250	248	291	208	204	127	138	124	202	11.0266	10.8049	11.2932	8.7402	8.91502	7.22026	7.33181	5.35335	8.45348	11.0416	8.29183	7.04622	241.822	189.379	0.35267	0.12618	0.47865	FALSE	240.674	166.083	0.53518	0.033377	0.13958	FALSE
101244447	NC_015439.3	+	40893773	40897788	925	368	303	573	371	564	351	245	327	552	50.6938	41.2303	69.4521	48.6898	76.9798	62.325	40.6541	44.0918	72.1488	53.7921	62.6649	52.2982	377.125	457.888	-0.27995	0.35632	0.82466	FALSE	375.333	394.585	-0.072163	0.82095	1	FALSE
101244448	NC_015448.3	-	34218728	34221796	787	49	24	47	30	39	23	35	55	49	7.9336	3.83842	6.69569	4.62756	6.25647	4.80009	6.82611	8.71645	7.52754	6.1559	5.22804	7.69003	36.744	32.5009	0.17703	0.69905	1	FALSE	36.5974	49.2669	-0.42888	0.29521	0.63098	FALSE
101244450	NC_015439.3	+	36448304	36452819	1207	55	53	81	49	25	20	26	53	51	5.80636	5.52694	7.52402	4.92827	2.615	2.72157	3.30633	5.47672	5.10852	6.28577	3.42161	4.63052	57.5036	32.7223	0.81338	0.033109	0.19978	FALSE	57.225	45.4917	0.33104	0.42964	0.77825	FALSE
101244451	NC_015448.3	-	51112530	51118404	1423	97	58	109	76	61	48	71	70	79	8.82861	5.21454	8.72912	6.59009	5.501	5.63132	7.78413	6.23622	6.8223	7.59076	5.90747	6.94755	80.5803	65.4789	0.2994	0.33139	0.79813	FALSE	80.2361	79.2794	0.017304	0.92482	1	FALSE
101244453	NC_015448.3	+	52822718	52829287	2644	88	91	101	85	93	70	70	62	83	4.24102	4.33207	4.28284	3.90268	4.4408	4.34844	4.06365	2.9247	3.79532	4.28531	4.23064	3.59456	85.8934	88.4999	-0.043129	0.91294	1	FALSE	85.4825	77.5062	0.14132	0.64466	0.94744	FALSE
101244454	NC_015448.3	-	55121244	55131355	3380	80	111	77	76	63	50	34	49	63	3.01594	4.13354	2.55415	2.72962	2.35323	2.42969	1.54398	1.80814	2.25349	3.23454	2.50418	1.86854	82.8787	67.0118	0.30659	0.3403	0.80709	FALSE	82.4614	51.4708	0.67997	0.06548	0.22902	FALSE
101244455	NC_015439.3	-	43923687	43928762	1915	116	172	155	29	63	29	37	52	32	7.73475	11.3288	9.09376	1.84223	4.16217	2.49249	2.97181	3.39386	2.02452	9.38577	2.8323	2.79673	135.934	42.6539	1.6722	7.15e-08	3.92e-06	UP	135.226	43.4769	1.637	5.42e-07	1.31e-05	UP
101244456	NC_015448.3	+	53364865	53365863	999	0	1	0	0	0	0	0	0	0	0	0.125994	0	0	0	0	0	0	0	0.0419981	0	0	0.317664	0	Inf	1	1	FALSE	0.315193	0	Inf	1	1	FALSE
101244457	NC_015440.3	+	546792	550747	1020	63	67	62	72	74	54	58	51	85	7.87026	8.26781	6.81497	8.56915	9.15949	8.69541	8.72786	6.23622	10.0751	7.65101	8.80802	8.3464	59.1677	71.076	-0.26455	0.4035	0.86915	FALSE	58.8871	69.463	-0.23829	0.50636	0.84757	FALSE
101244458	NC_015440.3	+	3446255	3448164	1910	180	168	206	150	164	107	95	142	157	12.0085	11.0711	12.0922	9.53374	10.8405	9.20126	7.63431	9.27271	9.93798	11.7239	9.85851	8.94833	169.763	148.865	0.18951	0.44364	0.90101	FALSE	168.968	139.224	0.27934	0.33121	0.67531	FALSE
101244459	NC_015449.3	-	11179477	11182018	1323	51	67	90	53	43	35	50	41	36	4.91201	6.37428	7.62702	4.86319	4.10344	4.34515	5.80083	3.86523	3.28984	6.30443	4.43726	4.31863	63.2012	46.4848	0.44319	0.18705	0.60353	FALSE	62.8725	46.5597	0.43335	0.20249	0.50087	FALSE
101244460	NC_015440.3	+	5042507	5048675	2685	52	94	44	81	61	53	54	155	74	2.46779	4.40656	1.8373	3.66224	2.8683	3.24211	3.08695	7.20011	3.33211	2.90388	3.25755	4.53972	59.1025	69.2872	-0.22937	0.52233	0.95594	FALSE	58.7879	98.96	-0.75133	0.18797	0.47657	FALSE
101244461	NC_015449.3	+	2722976	2726475	3500	0	2	0	3	0	0	0	1	2	0	0.0719247	0	0.104054	0	0	0	0.0356356	0.0690866	0.0239749	0.0346847	0.0349074	0.635328	0.964983	-0.603	0.93359	1	FALSE	0.630386	0.996239	-0.66026	0.93766	1	FALSE
101244462	NC_015440.3	-	36680919	36685168	1471	204	215	235	218	192	169	153	227	197	17.6712	18.3968	17.9113	17.9908	16.4789	18.8699	15.9646	19.2471	16.1914	17.9931	17.7799	17.1344	200.646	207.158	-0.046081	0.88076	1	FALSE	199.682	205.183	-0.039208	0.86133	1	FALSE
101244463	NC_015449.3	+	60082012	60082744	618	91	76	98	51	61	40	34	38	45	18.763	15.4789	17.7791	10.0181	12.4618	10.6309	8.44443	7.66914	8.80351	17.3403	11.0369	8.30569	81.2504	53.9174	0.59162	0.062549	0.3097	FALSE	80.8816	41.8352	0.95109	0.0091955	0.050891	FALSE
101244464	NC_015440.3	-	53926519	53928361	734	877	837	809	1210	913	945	981	1084	1439	152.248	143.531	123.573	200.122	157.041	211.462	205.141	184.198	237.026	139.784	189.542	208.788	777.975	1103.04	-0.5037	0.0069255	0.064367	FALSE	774.401	1249.43	-0.69011	0.00058363	0.0054013	DOWN
101244465	NC_015449.3	+	58561200	58562135	936	3	2	0	0	1	1	0	4	4	0.408408	0.268949	0	0	0.134885	0.175477	0	0.533011	0.516673	0.225786	0.103454	0.349895	1.60504	0.766435	1.0664	0.77835	1	FALSE	1.59981	2.6619	-0.73455	0.69553	0.97665	FALSE
101244466	NC_015440.3	+	56938959	56943718	1251	340	383	493	252	265	194	203	221	220	34.6314	38.5352	44.1837	24.4539	26.7441	25.4707	24.9068	22.0337	21.2617	39.1168	25.5563	22.7341	370.88	252.925	0.55225	0.0058221	0.05625	FALSE	369.035	231.711	0.67143	0.0032962	0.022335	UP
101244467	NC_015449.3	+	63182685	63185059	954	74	69	106	65	68	47	43	76	34	9.88399	9.10367	12.4575	8.27124	8.99912	8.09182	6.91831	9.93612	4.30886	10.4817	8.45406	7.05443	75.7924	63.7857	0.24882	0.41873	0.87917	FALSE	75.4284	54.683	0.46402	0.18263	0.4673	FALSE
101244468	NC_015449.3	+	16741774	16743414	1530	0	0	0	0	0	0	0	0	0	0	0	0	0	0	0	0	0	0	0	0	0	0	0	NA	NA	NA	NA	0	0	NA	NA	NA	NA
101244469	NC_015440.3	-	70317905	70324278	1602	257	254	305	317	230	267	279	388	308	20.4418	19.9566	21.3457	24.0216	18.1261	27.3745	26.7314	30.2079	23.2445	20.5814	23.1741	26.7279	249.947	294.526	-0.23677	0.32368	0.7904	FALSE	248.759	348.527	-0.48653	0.03906	0.15707	FALSE
101244470	NC_015440.3	-	67782365	67788418	2359	1353	1457	1705	1157	1123	763	814	963	1023	73.0834	77.7405	81.0343	59.5403	60.1023	53.1243	52.9634	50.9155	52.43	77.2861	57.589	52.103	1381.98	1074.47	0.36311	0.038167	0.22115	FALSE	1375.26	1001.42	0.45765	0.021468	0.099538	FALSE
101244471	NC_015440.3	+	67249820	67251259	1254	26	17	28	16	11	6	0	3	0	2.64195	1.70635	2.50341	1.54892	1.10748	0.785869	0	0.298384	0	2.2839	1.14742	0.0994613	21.7168	11.3774	0.93264	0.13276	0.49347	FALSE	21.6231	1.00413	4.4286	1.29e-05	0.00020786	UP
101244472	NC_015440.3	-	65874424	65876437	1165	67	66	86	61	79	43	25	30	49	7.32821	7.13073	8.27646	6.35638	8.56132	6.06232	3.29377	3.21179	5.08513	7.57847	6.99334	3.86356	66.925	64.33	0.057053	0.90166	1	FALSE	66.6043	36.7133	0.85931	0.029831	0.12808	FALSE
101244473	NC_015440.3	-	64956645	64958035	1391	50	68	86	57	44	27	31	22	39	4.58028	6.15315	6.93176	4.97454	3.99361	3.18811	3.42069	1.97264	3.38976	5.8884	4.05209	2.9277	62.0653	44.578	0.47746	0.18749	0.60395	FALSE	61.7413	33.2395	0.89334	0.022372	0.1028	FALSE
101244475	NC_015440.3	-	64142096	64144722	1424	139	157	223	200	155	149	224	221	151	13.3573	14.9029	18.8553	18.3102	14.758	18.4561	25.9289	20.7874	13.7678	15.7052	17.1747	20.1614	157.82	180.49	-0.19364	0.4723	0.92466	FALSE	157.026	217.679	-0.47119	0.18858	0.47741	FALSE
101244476	NC_015440.3	-	63164813	63168721	1852	210	176	203	182	164	162	143	157	199	14.4486	11.9616	12.2893	11.9299	11.18	14.3672	11.8515	10.5733	12.991	12.8998	12.4923	11.8053	181.153	183.358	-0.017449	0.99866	1	FALSE	180.342	178.229	0.017001	0.96841	1	FALSE
101244477	NC_015440.3	+	66151468	66165930	4130	111	95	126	174	138	88	138	133	146	3.60265	3.04571	3.59826	5.38028	4.43781	3.68154	5.39521	4.22526	4.49608	3.41554	4.49987	4.70552	101.663	139.738	-0.45892	0.061273	0.30547	FALSE	101.196	150.572	-0.5733	0.052687	0.1952	FALSE
101244478	NC_015441.3	+	6028696	6033970	2744	563	587	775	538	556	455	403	447	527	26.1441	26.9259	31.6658	23.8015	25.5818	27.2348	22.5424	20.3177	23.2198	28.2452	25.5393	22.0266	587.455	554.752	0.082633	0.58335	0.99158	FALSE	584.588	492.617	0.24695	0.23354	0.54798	FALSE
101244479	NC_015441.3	+	4638881	4641964	705	228	270	254	290	245	182	226	333	333	41.2092	48.2048	40.394	49.9361	43.8749	42.4013	49.2038	58.9124	57.1067	43.2694	45.4041	55.0743	231.244	253.339	-0.13165	0.50617	0.94681	FALSE	230.108	316.203	-0.45854	0.04668	0.17872	FALSE
101244480	NC_015441.3	-	55041112	55054127	6398	473	464	495	504	449	409	411	457	516	9.45728	9.1641	8.7083	9.60046	8.89492	10.5409	9.89869	8.94384	9.78898	9.10989	9.67875	9.54384	440.167	488.647	-0.15074	0.46785	0.92138	FALSE	438.105	495.674	-0.17812	0.41981	0.76934	FALSE
101244481	NC_015441.3	-	35193016	35195528	965	31	23	19	32	42	12	28	27	27	4.09339	2.99997	2.20749	4.02558	5.49492	2.04245	4.45359	3.4897	3.38274	3.10028	3.85432	3.77534	22.6957	29.2837	-0.36768	0.35691	0.8249	FALSE	22.6026	29.6881	-0.3934	0.45845	0.80227	FALSE
101244482	NC_015441.3	-	58573922	58581350	1661	63	75	78	68	74	59	64	63	90	4.92797	5.79503	5.36841	5.0675	5.73522	5.94878	6.0303	4.8236	6.67964	5.36381	5.58383	5.84451	66.2304	71.9893	-0.12029	0.74403	1	FALSE	65.9019	77.6448	-0.23657	0.50243	0.84398	FALSE
101244484	NC_015442.3	+	3092064	3100491	1532	186	189	241	232	159	157	146	172	167	15.7167	15.7753	17.9179	18.6764	13.3118	17.1	14.8604	14.2259	13.389	16.47	16.3627	14.1584	188.264	195.609	-0.055216	0.85675	1	FALSE	187.355	173.921	0.10734	0.65406	0.95437	FALSE
101244485	NC_015442.3	-	6973273	6980412	2518	142	133	166	120	119	102	95	121	103	7.1859	6.64832	7.39136	5.78537	5.96665	6.65336	5.79092	5.99351	4.94554	7.0752	6.13513	5.57666	135.058	122.325	0.14286	0.53399	0.96347	FALSE	134.424	114.334	0.23354	0.40503	0.75576	FALSE
101244486	NC_015442.3	+	22106513	22117200	4476	333	327	327	230	273	199	104	199	206	9.47988	9.19546	8.19087	6.23797	7.70038	7.3023	3.56634	5.54517	5.56428	8.9554	7.08022	4.89193	303.919	250.66	0.27796	0.17867	0.58812	FALSE	302.505	178.277	0.76283	0.0029845	0.020657	UP
101244487	NC_015442.3	+	6500899	6501531	633	0	2	0	0	0	0	0	0	0	0	0.397688	0	0	0	0	0	0	0	0.132563	0	0	0.635328	0	Inf	0.81756	1	FALSE	0.630386	0	Inf	0.84107	1	FALSE
101244488	NC_015442.3	-	64157981	64162772	1628	59	67	79	61	68	43	64	41	76	4.66376	5.23149	5.49458	4.59378	5.32578	4.38127	6.09389	3.17227	5.70007	5.12994	4.76695	4.98875	62.6787	60.7391	0.045348	0.91869	1	FALSE	62.3686	65.6505	-0.073986	0.91307	1	FALSE
101244489	NC_015442.3	-	64765336	64767705	2370	16	32	37	305	250	285	431	625	291	0.860242	1.69949	1.75035	15.6227	13.3178	19.7512	27.9131	32.8915	14.8449	1.43669	16.2306	25.2165	25.7927	305.115	-3.5643	9.53e-20	2.37e-17	DOWN	25.647	485.855	-4.2437	3.54e-10	1.72e-08	DOWN
101244490	NC_015443.3	-	3112586	3118218	1818	0	0	0	0	0	0	0	0	0	0	0	0	0	0	0	0	0	0	0	0	0	0	0	NA	NA	NA	NA	0	0	NA	NA	NA	NA
101244491	NC_015443.3	-	24636174	24672466	1016	0	1	0	0	0	0	0	0	0	0	0.14287	0	0	0	0	0	0	0	0.0476232	0	0	0.317664	0	Inf	1	1	FALSE	0.315193	0	Inf	1	1	FALSE
101244492	NC_015443.3	+	34166127	34172443	2144	158	193	258	149	147	103	115	154	141	10.3831	12.5284	14.9181	9.32855	9.57148	8.72481	9.10332	9.90592	8.7917	12.6099	9.20828	9.26698	185.287	141.234	0.39168	0.093208	0.39818	FALSE	184.342	146.32	0.33326	0.19751	0.49241	FALSE
101244493	NC_015443.3	-	44803407	44807615	2590	0	0	0	0	0	1	0	1	0	0	0	0	0	0	0.0666045	0	0.0505776	0	0	0.0222015	0.0168592	0	0.439991	#NAME?	0.9735	1	FALSE	0	0.334709	#NAME?	0.97801	1	FALSE
101244494	NC_015443.3	-	39739680	39742957	1724	10	9	11	4	6	3	4	13	17	0.747351	0.664407	0.723337	0.284801	0.44429	0.288997	0.360094	0.950978	1.20547	0.711698	0.339363	0.838847	9.19978	4.56528	1.0109	0.29667	0.75875	FALSE	9.15725	11.6486	-0.34716	0.63256	0.94266	FALSE
101244495	NC_015443.3	+	39079903	39085028	1624	68	54	87	76	83	65	72	98	88	5.33546	4.18527	6.00628	5.68111	6.45255	6.57391	6.80497	7.52648	6.55131	5.17567	6.23586	6.96092	63.7189	80.1405	-0.33081	0.31517	0.78029	FALSE	63.426	92.0468	-0.53729	0.11109	0.33442	FALSE
101244496	NC_015443.3	-	48376077	48377697	1107	148	276	279	319	306	355	378	689	478	17.0358	31.3818	28.2572	34.9823	34.899	52.6717	52.4112	77.6289	52.205	25.5583	40.851	60.7483	214.356	358.699	-0.74277	0.041511	0.23365	FALSE	213.169	546.945	-1.3594	1.52e-05	0.00024053	DOWN
101244498	NC_015444.3	+	1637709	1645315	2157	1154	1058	1051	1924	1435	1487	1661	2215	2312	68.2984	61.8525	54.7307	108.484	84.1487	113.439	118.415	128.316	129.83	61.6272	102.024	125.52	1006.1	1741.59	-0.79163	6.36e-05	0.0015497	DOWN	1001.53	2201.38	-1.1362	8.89e-09	3.31e-07	DOWN
101244499	NC_015444.3	+	2753809	2761732	3958	324	302	468	379	368	248	309	337	338	10.4334	9.60631	13.2603	11.6273	11.7414	10.294	11.9859	10.6222	10.3272	11.1	11.2209	10.9785	332.913	351.159	-0.076978	0.70625	1	FALSE	331.313	353.938	-0.0953	0.75072	1	FALSE
101244500	NC_015444.3	+	13166319	13170629	1485	0	0	0	0	0	0	0	0	0	0	0	0	0	0	0	0	0	0	0	0	0	0	0	NA	NA	NA	NA	0	0	NA	NA	NA	NA
101244501	NC_015444.3	+	62484585	62488405	1835	184	152	203	186	184	119	144	197	204	12.777	10.4261	12.4032	12.305	12.6596	10.6514	12.045	13.39	13.4408	11.8688	11.872	12.9586	165.125	172.254	-0.060973	0.76477	1	FALSE	164.375	193.69	-0.23675	0.35244	0.69785	FALSE
101244502	NC_015444.3	+	61448978	61451507	796	75	84	98	125	103	93	95	115	147	12.8797	14.2492	14.8079	20.4509	17.5256	20.5862	19.6517	19.3306	23.9522	13.979	19.5209	20.9782	78.6199	114.751	-0.54553	0.055002	0.28455	FALSE	78.2329	126.879	-0.69761	0.021102	0.098255	FALSE
101244503	NC_015444.3	-	55648780	55649721	942	184	217	300	112	109	68	74	102	88	24.8895	28.9951	35.7061	14.4335	14.6088	11.8565	12.0576	13.5052	11.2944	29.8636	13.6329	12.2857	213.184	101.528	1.0702	1.04e-05	0.00032477	UP	212.103	94.2228	1.1706	1.75e-05	0.00027057	UP
101244504	NC_015444.3	+	57877495	57880699	1592	0	0	0	0	0	0	0	0	0	0	0	0	0	0	0	0	0	0	0	0	0	0	0	NA	NA	NA	NA	0	0	NA	NA	NA	NA
101244505	NC_015444.3	-	67592568	67596130	1331	40	26	33	27	36	13	18	22	26	3.8294	2.45873	2.77977	2.46259	3.41479	1.60421	2.07575	2.06156	2.36171	3.02263	2.49386	2.16634	30.5141	26.1567	0.22229	0.73303	1	FALSE	30.388	23.498	0.37096	0.49397	0.8353	FALSE
101244506	NC_015444.3	+	66874290	66878641	2426	60	61	96	57	52	44	65	69	65	4.05376	4.07103	5.70692	3.66892	3.48098	3.83184	5.28995	4.56309	4.16681	4.61057	3.66058	4.67328	65.8999	54.6694	0.26954	0.38229	0.84871	FALSE	65.5746	71.8025	-0.1309	0.78241	1	FALSE
101244507	NC_015445.3	+	1175810	1179208	777	110	98	117	107	89	83	91	107	104	18.9669	16.6916	17.7506	17.577	15.205	18.4472	18.9006	18.0589	17.0146	17.803	17.0764	17.9914	99.7496	99.9905	-0.0034802	0.98786	1	FALSE	99.2912	108.304	-0.12535	0.69944	0.979	FALSE
101244508	NC_015445.3	+	253419	256259	1883	0	0	1	1	1	0	4	1	6	0	0	0.0595418	0.0644696	0.0670485	0	0.326054	0.0662371	0.385241	0.0198473	0.0438394	0.259177	0.282585	0.648105	-1.1975	0.94994	1	FALSE	0.280826	3.99363	-3.83	0.12533	0.36359	FALSE
101244509	NC_015445.3	-	3201017	3204084	2510	94	78	76	79	80	38	33	47	42	4.77203	3.91144	3.39478	3.82084	4.02398	2.4866	2.01799	2.33548	2.02305	4.02608	3.44381	2.12551	76.6385	68.2464	0.16732	0.71048	1	FALSE	76.3032	43.4367	0.81283	0.030366	0.12973	FALSE
101244511	NC_015445.3	-	54530531	54542202	2401	114	119	136	300	248	347	212	453	484	6.05009	6.23836	6.35066	15.1682	13.0406	23.7374	13.5526	23.5319	24.3717	6.21304	17.3154	20.4854	113.083	330.133	-1.5457	0.00076555	0.011626	DOWN	112.539	400.453	-1.8312	2.59e-06	5.05e-05	DOWN
101244513	NC_015445.3	+	62966528	62967208	681	0	0	0	0	0	0	0	0	0	0	0	0	0	0	0	0	0	0	0	0	0	0	0	NA	NA	NA	NA	0	0	NA	NA	NA	NA
101244514	NC_015445.3	-	62048862	62050807	1946	277	269	186	120	130	25	45	78	62	18.1378	17.399	10.7162	7.4859	8.43413	2.11006	3.54935	4.99923	3.85195	15.4177	6.01003	4.13351	227.549	92.0369	1.3059	0.0052056	0.051484	FALSE	226.531	65.451	1.7912	2.22e-06	4.44e-05	UP
101244515	NC_015445.3	-	60321699	60324650	809	137	90	146	146	133	81	114	124	156	21.5785	14.0026	20.2338	21.9084	20.756	16.445	21.629	19.1172	23.3135	18.605	19.7031	21.3532	114.131	126.019	-0.14295	0.53579	0.96491	FALSE	113.639	140.822	-0.30942	0.28508	0.6183	FALSE
101244516	NC_015445.3	+	63366237	63372675	2144	112	106	109	58	98	51	40	82	70	6.99579	6.54021	5.99058	3.45146	6.06507	4.10617	3.00961	5.01344	4.14858	6.50886	4.5409	4.05721	100.677	73.0874	0.46203	0.1212	0.4679	FALSE	100.212	67.343	0.57346	0.096859	0.30435	FALSE
101244517	NC_015438.3	+	465012	467656	1632	49	25	57	41	46	41	54	61	68	3.8781	1.95447	3.96937	3.09146	3.60721	4.18268	5.14811	4.72559	5.1064	3.26731	3.62712	4.99336	39.8876	46.2442	-0.21333	0.65267	1	FALSE	39.7209	65.5127	-0.72188	0.065483	0.22902	FALSE
101244518	NC_015446.3	+	4762340	4769707	1252	227	222	272	285	256	224	229	270	301	23.1216	22.3363	24.3772	27.6562	25.8358	29.4095	28.0969	26.919	29.0898	23.2784	27.6338	28.0352	220.759	273.801	-0.31065	0.16427	0.55915	FALSE	219.711	285.787	-0.37933	0.11911	0.35174	FALSE
101244520	NC_015438.3	+	445041	445619	579	0	0	0	0	0	0	0	0	0	0	0	0	0	0	0	0	0	0	0	0	0	0	0	NA	NA	NA	NA	0	0	NA	NA	NA	NA
101244522	NC_015438.3	+	77483112	77485654	1235	1	0	0	0	0	0	0	0	0	0.103177	0	0	0	0	0	0	0	0	0.0343923	0	0	0.323238	0	Inf	1	1	FALSE	0.323143	0	Inf	1	1	FALSE
101244523	NC_015438.3	-	78452157	78454794	934	212	187	126	60	93	59	29	209	85	28.9226	25.2006	15.125	7.79848	12.5712	10.3753	4.76575	27.9094	11.0028	23.0827	10.2483	14.5593	163.535	75.6184	1.1128	0.0044343	0.045556	UP	162.831	110.208	0.56315	0.46614	0.80925	FALSE
101244524	NC_015438.3	+	78706789	78706902	114	0	0	0	0	0	0	0	0	0	0	0	0	0	0	0	0	0	0	0	0	0	0	0	NA	NA	NA	NA	0	0	NA	NA	NA	NA
101244526	NC_015438.3	+	81902401	81914754	4129	8	14	11	2	7	6	5	2	6	0.246885	0.426775	0.29869	0.0588018	0.214039	0.238673	0.185868	0.0604139	0.175686	0.324116	0.170505	0.140656	10.1416	5.56838	0.86496	0.29638	0.75857	FALSE	10.0869	4.74692	1.0874	0.26037	0.5848	FALSE
101244527	NC_015438.3	-	83149951	83151215	1102	27	35	32	28	15	6	11	12	17	3.12199	3.99763	3.25567	3.08448	1.7185	0.894265	1.53211	1.35816	1.86509	3.45843	1.89908	1.58512	28.8884	16.5431	0.80426	0.15293	0.53595	FALSE	28.743	14.2439	1.0129	0.078712	0.26241	FALSE
101244528	NC_015446.3	+	69928514	69930340	1594	44	95	132	153	91	95	91	125	56	3.51733	7.50155	9.28449	11.6522	7.20763	9.78886	8.7626	9.78078	4.24748	6.76779	9.54957	7.59695	81.7017	120.72	-0.56322	0.16751	0.5653	FALSE	81.2306	98.4525	-0.2774	0.63824	0.94563	FALSE
101244529	NC_015446.3	-	72309548	72321964	2425	150	139	176	147	165	129	155	154	183	8.05118	7.3697	8.31197	7.51696	8.77491	8.92495	10.0215	8.0908	9.31971	7.91095	8.40561	9.14399	142.376	157.906	-0.14936	0.58247	0.9909	FALSE	141.709	176.956	-0.32046	0.25289	0.57485	FALSE
101244530	NC_015447.3	-	587566	594348	3482	21	26	26	14	15	3	2	4	2	0.877916	1.07368	0.95638	0.557595	0.621321	0.16166	0.100715	0.16368	0.0793317	0.969325	0.446859	0.114576	22.3945	10.7199	1.0629	0.099739	0.41466	FALSE	22.2825	2.83753	2.9732	0.00033469	0.0033733	UP
101244531	NC_015438.3	+	95581605	95586327	1716	190	176	226	225	174	139	134	192	226	14.1086	12.9096	14.766	15.9174	12.8018	13.3044	11.9858	13.9552	15.9229	13.9281	14.0078	13.9546	181.188	190.334	-0.071043	0.75091	1	FALSE	180.338	195.107	-0.11356	0.62665	0.93838	FALSE
101244532	NC_015447.3	-	7433256	7440244	1219	233	233	235	193	215	151	157	222	209	24.3557	24.0585	21.6141	19.2203	22.2676	20.3456	19.7686	22.7144	20.7288	23.3428	20.6112	21.0706	215.737	198.705	0.11865	0.60954	1	FALSE	214.726	209.153	0.037942	0.92103	1	FALSE
101244533	NC_015438.3	-	96941536	96947091	1584	387	424	493	371	391	328	286	387	382	31.1318	33.692	34.8951	28.4331	31.1646	34.0107	27.7134	30.4725	29.1568	33.2396	31.2028	29.1142	399.097	391.293	0.028489	0.81176	1	FALSE	397.145	375.599	0.080472	0.72949	1	FALSE
101244534	NC_015438.3	-	97803753	97808001	1713	1223	1220	1290	1514	1343	1110	1256	1416	1650	90.9741	89.6434	84.4315	107.294	98.9825	106.43	112.541	103.1	116.455	88.3497	104.235	110.699	1147.4	1413.8	-0.3012	0.081027	0.36446	FALSE	1142	1545.45	-0.43646	0.02835	0.12313	FALSE
101244535	NC_015438.3	+	86748842	86751155	2314	170	193	205	189	156	106	128	157	174	9.36126	10.4981	9.9326	9.91526	8.5114	7.52383	8.49036	8.46229	9.09113	9.93065	8.65016	8.68126	174.189	158.358	0.13746	0.61545	1	FALSE	173.336	163.681	0.082683	0.76695	1	FALSE
101244536	NC_015438.3	+	96484646	96485695	898	0	0	0	0	0	0	0	0	0	0	0	0	0	0	0	0	0	0	0	0	0	0	0	NA	NA	NA	NA	0	0	NA	NA	NA	NA
101244537	NC_015439.3	+	15290692	15294565	3874	65	80	104	554	275	354	289	731	920	2.13797	2.59924	3.00986	17.3602	8.96216	15.0086	11.4503	23.5347	28.7118	2.58236	13.777	21.2323	75.8124	423.729	-2.4826	6.99e-07	3.09e-05	DOWN	75.4256	669.947	-3.1509	4.41e-06	8.04e-05	DOWN
101244538	NC_015439.3	+	25787732	25804522	1784	173	167	235	164	169	121	119	172	140	12.3566	11.7825	14.7688	11.1598	11.96	11.1401	10.2384	12.025	9.48779	12.9693	11.4199	10.5837	175.377	161.16	0.12197	0.5889	0.99428	FALSE	174.535	153.688	0.18351	0.48235	0.82468	FALSE
101244539	NC_015447.3	+	64492990	64502441	3223	156	178	215	224	162	174	148	208	222	6.26277	7.05877	7.59458	8.56735	6.44388	9.00407	7.15706	8.1735	8.45625	6.97204	8.0051	7.92894	167.725	201.494	-0.26464	0.29618	0.75845	FALSE	166.892	205	-0.2967	0.24295	0.5615	FALSE
101244540	NC_015447.3	-	63381552	63385580	3410	144	115	171	167	162	126	114	159	122	5.41906	4.27491	5.66215	5.98736	6.04043	6.11196	5.1677	5.85682	4.35617	5.11871	6.04658	5.1269	131.4	162.04	-0.30239	0.22896	0.6689	FALSE	130.801	141.291	-0.11129	0.71611	0.99101	FALSE
101244541	NC_015439.3	-	51991965	51992925	602	0	0	0	0	0	0	0	0	0	0	0	0	0	0	0	0	0	0	0	0	0	0	0	NA	NA	NA	NA	0	0	NA	NA	NA	NA
101244542	NC_015448.3	+	578368	582829	1649	47	39	44	38	33	28	31	40	34	3.63404	2.97868	2.99342	2.79919	2.52811	2.7906	2.88725	3.02729	2.49433	3.20204	2.70597	2.80296	40.0148	35.3155	0.18023	0.66699	1	FALSE	39.8366	37.6104	0.082961	0.87048	1	FALSE
101244543	NC_015439.3	+	50295135	50298574	2743	128	119	165	133	128	71	88	68	69	6.49808	5.96745	7.37025	6.43256	6.43837	4.64602	5.38132	3.37899	3.32359	6.61193	5.83898	4.02797	125.803	115.805	0.11947	0.71298	1	FALSE	125.207	82.4183	0.60327	0.033263	0.13913	FALSE
101244544	NC_015439.3	+	47382647	47384397	1751	99	85	88	50	79	53	31	48	26	7.2044	6.1101	5.63467	3.46649	5.69614	4.97149	2.71741	3.41906	1.79523	6.31639	4.71137	2.6439	83.8694	65.1917	0.36346	0.22873	0.66837	FALSE	83.4952	37.642	1.1494	0.0019092	0.014346	UP
101244545	NC_015439.3	+	46445816	46451766	2353	249	233	251	429	380	400	438	528	465	13.4842	12.4638	11.9598	22.133	20.3893	27.9212	28.5714	27.9875	23.8926	12.6359	23.4812	26.8172	225.431	438.038	-0.95837	9.12e-06	0.00028954	DOWN	224.39	513.871	-1.1954	1.96e-07	5.38e-06	DOWN
101244546	NC_015448.3	+	4621617	4623510	1479	53	51	73	61	49	27	52	33	38	4.56622	4.34028	5.53384	5.00688	4.1828	2.99842	5.39653	2.7829	3.10633	4.81345	4.0627	3.76192	53.9611	47.4968	0.18409	0.67328	1	FALSE	53.7017	45.3808	0.24289	0.45384	0.79829	FALSE
101244547	NC_015439.3	-	39910299	39914946	2663	52	53	52	45	49	24	38	57	50	2.48818	2.50507	2.1893	2.05138	2.32308	1.48026	2.19024	2.66966	2.27002	2.39418	1.95157	2.37664	48.3389	41.0303	0.2365	0.60615	1	FALSE	48.1116	51.5228	-0.098827	0.79037	1	FALSE
101244548	NC_015439.3	+	38829836	38834455	2956	389	344	512	346	378	253	237	278	226	16.9694	14.8232	19.6522	14.3797	16.338	14.2261	12.4536	11.8704	9.35424	17.1483	14.9813	11.2261	379.699	346.008	0.13405	0.49036	0.9365	FALSE	377.912	267.006	0.50118	0.024169	0.10905	FALSE
101244549	NC_015448.3	-	42306370	42312667	1287	0	0	0	0	0	0	0	0	0	0	0	0	0	0	0	0	0	0	0	0	0	0	0	NA	NA	NA	NA	0	0	NA	NA	NA	NA
101244550	NC_015439.3	-	37963543	37970583	2617	902	813	965	919	820	704	821	867	944	45.0905	40.1455	42.4453	43.7675	40.6147	45.3628	49.4371	42.423	44.7748	42.5604	43.2483	45.545	822.515	873.044	-0.086013	0.66229	1	FALSE	818.724	946.091	-0.2086	0.33027	0.67427	FALSE
101244551	NC_015439.3	+	47127603	47128742	1140	0	0	1	1	0	2	3	1	1	0	0	0.0983484	0.106488	0	0.288152	0.403921	0.109407	0.106054	0.0327828	0.131547	0.206461	0.282585	1.20164	-2.0883	0.75302	1	FALSE	0.280826	1.92122	-2.7743	0.50306	0.84459	FALSE
101244553	NC_015439.3	-	35868193	35872146	1906	3	2	3	6	5	1	8	4	4	0.207192	0.136442	0.182304	0.394785	0.342147	0.0890226	0.665539	0.270405	0.262117	0.175313	0.275318	0.399354	2.45279	4.00218	-0.70636	0.60459	1	FALSE	2.44229	6.01056	-1.2993	0.37571	0.72465	FALSE
101244555	NC_015440.3	+	3033741	3061453	2828	1664	1695	1792	1501	1493	1125	1142	1453	1339	74.9761	75.4408	71.0446	64.4328	66.653	65.3386	61.9821	64.0823	57.2444	73.8205	65.4748	61.1029	1582.7	1465.18	0.11131	0.51356	0.95126	FALSE	1575.2	1407.25	0.16266	0.41263	0.7623	FALSE
101244556	NC_015440.3	+	9266201	9271618	2237	0	0	0	0	0	0	0	0	0	0	0	0	0	0	0	0	0	0	0	0	0	0	0	NA	NA	NA	NA	0	0	NA	NA	NA	NA
101244557	NC_015449.3	-	12040717	12041709	993	0	0	0	0	0	0	0	0	0	0	0	0	0	0	0	0	0	0	0	0	0	0	0	NA	NA	NA	NA	0	0	NA	NA	NA	NA
101244558	NC_015449.3	-	54260222	54271327	1190	38	44	40	42	32	19	35	43	34	4.18865	4.79083	3.87949	4.41059	3.49488	2.69956	4.64718	4.63941	3.55593	4.28632	3.53501	4.28084	37.5636	32.3158	0.2171	0.68364	1	FALSE	37.381	40.2889	-0.10808	0.83255	1	FALSE
101244560	NC_015440.3	+	50260742	50266455	2142	284	311	423	212	218	135	189	221	132	17.0538	18.4472	22.3495	12.1282	12.9703	10.4492	13.6709	12.9897	7.52074	19.2835	11.8493	11.3938	310.126	198.756	0.64186	0.0027568	0.031783	UP	308.587	196.744	0.64936	0.004864	0.030368	UP
101244561	NC_015440.3	+	61047026	61061295	3354	1885	1888	1869	2491	2179	1875	2208	2461	2554	71.6139	70.8524	62.4768	90.1605	82.0226	91.8195	101.045	91.5167	92.064	68.3144	88.0009	94.8753	1737.2	2337.56	-0.42824	0.011057	0.090991	FALSE	1729.07	2592.72	-0.58447	0.002951	0.020466	DOWN
101244562	NC_015440.3	-	62445491	62446532	1042	1	3	3	352	211	332	663	1473	936	0.122287	0.362384	0.322794	41.0091	25.5655	52.332	97.662	176.314	108.603	0.269155	39.6355	127.526	2.12398	328.181	-7.2716	1.32e-17	2.69e-15	DOWN	2.1112	1080.14	-8.9989	9.46e-28	2.76e-25	DOWN
101244563	NC_015449.3	+	67948049	67953584	3044	819	746	765	670	641	420	370	392	496	34.2837	30.8468	28.1766	26.72	26.586	22.6622	18.6568	16.0618	19.7001	31.1024	25.3227	18.1396	717.886	609.56	0.23599	0.23331	0.67468	FALSE	714.62	450.141	0.6668	0.0019246	0.014435	UP
101244564	NC_015449.3	+	67391978	67396651	2132	189	224	239	237	163	192	149	231	364	12.5367	14.677	13.949	14.9771	10.7127	16.4161	11.9053	14.9981	22.909	13.7209	14.0353	16.6041	199.786	213.922	-0.098629	0.75475	1	FALSE	198.795	260.085	-0.3877	0.21376	0.51896	FALSE
101244565	NC_015449.3	-	66304174	66307135	2406	0	1	0	0	0	0	0	1	0	0	0.0523143	0	0	0	0	0	0.0518389	0	0.0174381	0	0.0172796	0.317664	0	Inf	1	1	FALSE	0.315193	0.334709	-0.086674	1	1	FALSE
101244566	NC_015440.3	-	68556274	68558555	1937	0	2	0	0	0	0	0	1	0	0	0.129962	0	0	0	0	0	0.0643905	0	0.0433207	0	0.0214635	0.635328	0	Inf	0.81756	1	FALSE	0.630386	0.334709	0.91333	1	1	FALSE
101244567	NW_020442487.1	+	765569	766672	1032	0	1	0	0	0	0	0	0	0	0	0.121965	0	0	0	0	0	0	0	0.0406551	0	0	0.317664	0	Inf	1	1	FALSE	0.315193	0	Inf	1	1	FALSE
101244568	NW_020443042.1	-	1356	2369	741	0	0	0	0	0	0	0	0	0	0	0	0	0	0	0	0	0	0	0	0	0	0	0	NA	NA	NA	NA	0	0	NA	NA	NA	NA
101244569	NC_015440.3	-	69138300	69141452	2784	0	1	1	8	9	2	13	4	6	0	0.0452113	0.040272	0.34884	0.408144	0.117993	0.716727	0.179202	0.260564	0.0284944	0.291659	0.385498	0.600249	6.39127	-3.4125	0.025379	0.16545	FALSE	0.596019	8.765	-3.8783	0.018969	0.090432	FALSE
101244570	NC_015441.3	-	2511435	2514794	1550	3	3	3	13	9	1	5	8	3	0.253831	0.250733	0.223341	1.04791	0.754496	0.109062	0.509595	0.662547	0.24084	0.242635	0.637156	0.470994	2.77046	7.55958	-1.4482	0.15003	0.5308	FALSE	2.75748	5.76288	-1.0634	0.44213	0.78907	FALSE
101244571	NC_015441.3	-	1518523	1523022	1474	121	126	128	142	95	111	106	130	170	10.4601	10.7594	9.73609	11.6949	8.13703	12.3686	11.0379	11.0001	13.9439	10.3185	10.7335	11.994	115.308	125.527	-0.1225	0.69947	1	FALSE	114.76	144.112	-0.32857	0.22939	0.54214	FALSE
101244573	NC_015441.3	+	52498785	52510554	2679	582	552	652	699	647	458	592	698	756	27.7442	25.993	27.3477	31.7456	30.5594	28.1425	33.994	32.5693	34.1944	27.0283	30.1492	33.5859	547.72	637.566	-0.21914	0.21762	0.65162	FALSE	545.154	731.486	-0.42417	0.045318	0.17534	FALSE
101244576	NC_015441.3	-	62084411	62088904	2175	332	369	365	303	320	240	230	311	344	19.4504	21.3542	18.8151	16.9118	18.5751	18.1238	16.2311	17.8342	19.1219	19.8732	17.8702	17.7291	327.676	307.523	0.091575	0.64873	1	FALSE	326.091	314.152	0.053814	0.86212	1	FALSE
101244577	NC_015441.3	-	63247467	63248990	1524	184	477	469	151	192	100	198	187	179	15.3844	39.3957	34.5033	12.0281	15.9058	10.7773	19.9416	15.3041	14.2004	29.7611	12.9038	16.482	343.534	155.247	1.1459	0.026557	0.17059	FALSE	341.513	204.677	0.73859	0.095031	0.30041	FALSE
101244578	NC_015441.3	+	64937852	64939787	906	18	13	8	19	10	6	8	17	15	2.53159	1.80606	0.989997	2.54584	1.39351	1.08773	1.35532	2.3403	2.00168	1.77588	1.67569	1.8991	12.2086	12.0159	0.022945	0.97764	1	FALSE	12.1607	14.0002	-0.20322	0.74131	1	FALSE
101244579	NC_015441.3	-	66435880	66447463	2117	394	344	384	405	365	294	349	350	405	23.7151	20.4528	20.3368	23.2241	21.7677	22.8099	25.3037	20.6205	23.1295	21.5016	22.6006	23.0179	345.144	378.782	-0.13417	0.49749	0.94136	FALSE	343.582	397.193	-0.20919	0.3722	0.72105	FALSE
101244580	NC_015441.3	-	64746778	64747905	818	161	69	47	65	107	60	72	68	84	25.0796	10.6172	6.44194	9.64641	16.5147	12.0474	13.5101	10.3683	12.4153	14.0463	12.7362	12.0979	87.2415	82.237	0.085228	0.95111	1	FALSE	86.9731	80.6824	0.10831	0.90211	1	FALSE
101244581	NC_015442.3	-	1069563	1072280	896	211	226	248	131	132	86	81	134	82	30.007	31.748	31.0324	17.7488	18.5997	15.7648	13.8758	18.653	11.0646	30.9292	17.3711	14.5311	210.076	123.067	0.77146	0.0012797	0.017494	UP	209.062	105.879	0.98151	0.00031323	0.0031918	UP
101244582	NC_015442.3	+	2229701	2231671	1354	8	23	19	28	23	41	36	127	52	0.75287	2.13809	1.57328	2.51041	2.14461	4.9735	4.08097	11.6987	4.64319	1.48808	3.20951	6.80761	15.2613	34.5543	-1.179	0.096166	0.40619	FALSE	15.1703	74.7768	-2.3013	0.012521	0.065355	FALSE
101244583	NC_015442.3	+	5649438	5654402	2450	361	327	363	478	369	351	373	413	514	18.7754	16.7995	16.6117	23.6847	19.0152	23.5309	23.368	21.025	25.3646	17.3955	22.0769	23.2526	323.143	428.649	-0.40762	0.04188	0.23515	FALSE	321.662	464.379	-0.52976	0.017414	0.084528	FALSE
101244584	NC_015442.3	-	3372090	3373406	906	9	7	11	26	19	19	18	31	38	1.26579	0.972491	1.36125	3.48378	2.64768	3.44447	3.04947	4.26761	5.07093	1.19984	3.19197	4.12934	8.24122	22.9255	-1.476	0.017551	0.12664	FALSE	8.20372	30.4795	-1.8935	0.0017614	0.013424	DOWN
101244586	NC_015442.3	-	65841712	65842808	1097	193	213	233	221	178	156	150	201	173	22.4181	24.4393	23.8134	24.4563	20.4858	23.3569	20.9877	22.8529	19.0665	23.5569	22.7663	20.969	195.889	197.833	-0.014241	0.9789	1	FALSE	194.935	187.286	0.057749	0.82253	1	FALSE
101244587	NC_015442.3	+	61719747	61731858	2475	207	177	148	153	159	113	110	144	135	10.7484	9.07851	6.76175	7.56872	8.18017	7.56311	6.88015	7.3188	6.65106	8.86289	7.77067	6.95	164.959	150.838	0.12911	0.64238	1	FALSE	164.242	138.895	0.24182	0.40856	0.75824	FALSE
101244588	NC_015443.3	-	1309976	1314785	3792	76	100	126	125	112	90	81	77	73	2.55384	3.31931	3.72541	4.00173	3.72897	3.89826	3.27866	2.53264	2.32748	3.19952	3.87632	2.71293	91.9381	116.369	-0.33997	0.22807	0.6675	FALSE	91.4622	83.8236	0.12582	0.62365	0.93621	FALSE
101244589	NC_015443.3	+	2378821	2389489	2840	157	119	184	153	139	71	93	112	122	7.62113	5.70602	7.85888	7.07567	6.68536	4.44248	5.43793	5.32158	5.61904	7.06201	6.06784	5.45952	140.546	125.829	0.15957	0.61676	1	FALSE	139.913	116.769	0.26088	0.35362	0.69949	FALSE
101244590	NC_015443.3	-	18182394	18186914	1795	212	187	209	91	98	73	66	124	93	17.1952	14.9824	14.9157	7.03187	7.87571	7.63209	6.44833	9.84458	7.15712	15.6978	7.51322	7.81668	186.99	93.382	1.0017	5.79e-05	0.0014299	UP	186.14	99.8915	0.89795	0.0016153	0.012479	UP
101244591	NC_015443.3	+	24449343	24451903	2483	1	0	0	3	0	0	0	0	0	0.0514011	0	0	0.14691	0	0	0	0	0	0.0171337	0.0489699	0	0.323238	0.964983	-1.5779	0.76382	1	FALSE	0.323143	0	Inf	1	1	FALSE
101244592	NC_015443.3	-	47583115	47587462	2818	1256	1261	1335	1064	1046	769	901	1029	1095	56.7933	56.3235	53.1144	45.836	46.863	44.8211	49.0754	45.5435	46.9791	55.4104	45.84	47.1993	1183.81	1022.06	0.21196	0.22945	0.66931	FALSE	1178.23	1083.75	0.12059	0.54342	0.87568	FALSE
101244593	NC_015443.3	-	42149685	42151539	1244	10	11	4	0	2	4	2	1	0	1.0243	1.11298	0.360505	0	0.202978	0.528124	0.246768	0.100261	0	0.832597	0.243701	0.115676	7.85702	2.41285	1.7032	0.10786	0.43608	FALSE	7.82185	1.17187	2.7387	0.048061	0.18252	FALSE
101244594	NC_015443.3	+	42340137	42340964	828	0	1	0	0	0	0	0	0	0	0	0.152015	0	0	0	0	0	0	0	0.0506716	0	0	0.317664	0	Inf	1	1	FALSE	0.315193	0	Inf	1	1	FALSE
101244595	NC_015443.3	+	48979941	48985013	1104	56	58	78	68	51	36	58	72	70	8.42468	8.61907	10.3248	9.74611	7.60197	6.98097	10.5105	10.6023	9.99186	9.12286	8.10968	10.3682	58.5674	54.3613	0.10752	0.79329	1	FALSE	58.2816	71.5304	-0.29552	0.42605	0.77466	FALSE
101244596	NC_015444.3	-	5048758	5050292	719	0	0	0	0	0	0	0	0	0	0	0	0	0	0	0	0	0	0	0	0	0	0	0	NA	NA	NA	NA	0	0	NA	NA	NA	NA
101244597	NC_015444.3	+	64423925	64425661	994	48	52	54	30	35	25	21	30	48	6.15324	6.58465	6.09087	3.66387	4.44551	4.13095	3.24274	3.76432	5.8383	6.27625	4.08011	4.28179	47.2935	32.0752	0.56019	0.15328	0.53677	FALSE	47.0655	34.7082	0.43939	0.34157	0.68638	FALSE
101244598	NC_015444.3	-	59670731	59673470	1955	481	461	461	229	296	141	147	241	152	31.3507	29.6804	26.4379	14.2198	19.1155	11.8459	11.5412	15.3752	9.40002	29.1563	15.0604	12.1055	432.192	232.327	0.89552	2.03e-05	0.00057531	UP	430.196	192.473	1.1603	1.05e-06	2.33e-05	UP
101244599	NC_015444.3	-	47409428	47411860	1145	20	27	19	17	15	17	13	12	19	2.22573	2.96807	1.86046	1.80239	1.65396	2.4386	1.74268	1.30716	2.00623	2.35142	1.96498	1.68535	20.4108	17.8447	0.19383	0.71408	1	FALSE	20.3088	15.7426	0.36743	0.5773	0.90143	FALSE
101244600	NC_015444.3	+	61551923	61553387	1465	5	13	7	8	5	2	0	7	1	0.434892	1.11692	0.535714	0.662915	0.430896	0.224228	0	0.595953	0.0825266	0.695841	0.439346	0.22616	7.72391	5.08549	0.60294	0.61916	1	FALSE	7.679	2.67373	1.5221	0.24555	0.5646	FALSE
101244601	NC_015444.3	-	66125220	66127964	691	88	93	95	113	89	96	80	79	128	16.2276	16.9403	15.4141	19.8521	16.2612	22.8186	17.7702	14.2594	22.3957	16.194	19.644	18.1417	84.8332	107.64	-0.34352	0.25024	0.70025	FALSE	84.428	102.267	-0.27654	0.3694	0.71785	FALSE
101244602	NC_015445.3	+	313078	316078	1666	73	59	93	69	60	41	55	51	61	5.7313	4.57561	6.42446	5.16103	4.66737	4.14918	5.20144	3.91925	4.54405	5.57712	4.65919	4.55492	68.6189	59.8209	0.19796	0.56151	0.97867	FALSE	68.3026	60.2689	0.18053	0.57659	0.90114	FALSE
101244603	NC_015445.3	+	15384523	15388924	4402	0	2	0	0	0	0	0	0	0	0	0.0571868	0	0	0	0	0	0	0	0.0190623	0	0	0.635328	0	Inf	0.81756	1	FALSE	0.630386	0	Inf	0.84107	1	FALSE
101244604	NC_015445.3	+	50219708	50222658	1072	1698	1632	1618	2104	1895	1637	1901	2155	2578	201.833	191.62	169.222	238.263	223.179	250.813	272.187	250.729	290.75	187.558	237.419	271.222	1524.51	2015.65	-0.4029	0.017915	0.12862	FALSE	1517.47	2369.74	-0.64306	0.00096375	0.0081394	DOWN
101244605	NC_015445.3	+	64827557	64829822	1169	1477	1376	1707	1753	1642	1296	1704	1699	1603	160.996	148.156	163.716	182.043	177.337	182.09	223.735	181.272	165.787	157.623	180.49	190.265	1396.9	1670.12	-0.25772	0.13627	0.50123	FALSE	1390.36	1812.15	-0.38225	0.068975	0.2384	FALSE
101244606	NC_015445.3	+	60942462	60949577	2114	458	204	237	650	696	612	527	463	783	27.6064	12.1462	12.5694	37.3262	41.5665	47.5492	38.2636	27.3167	44.7805	17.4407	42.1473	36.7869	279.819	705.559	-1.3343	6.47e-06	0.00021805	DOWN	278.854	634.552	-1.1862	0.0025067	0.017932	DOWN
101244607	NC_015446.3	-	2377854	2382528	1231	1005	940	991	1513	1139	979	1300	1592	1775	104.03	96.1138	90.2584	149.206	116.817	130.624	162.093	161.301	174.33	96.8006	132.215	165.908	903.499	1289.24	-0.51293	0.0028144	0.03223	DOWN	899.338	1664.12	-0.88783	8.65e-06	0.00014611	DOWN
101244608	NC_015438.3	-	3924636	3935114	1979	36	57	74	26	34	20	34	25	50	2.31796	3.62531	4.19236	1.5949	2.16907	1.6599	2.63702	1.5756	3.05461	3.37854	1.80795	2.42241	50.6547	28.2621	0.84183	0.031675	0.19311	FALSE	50.3803	39.1378	0.3643	0.34961	0.69551	FALSE
101244609	NC_015446.3	+	14500225	14562280	5436	854	846	943	892	851	682	603	763	843	20.7869	20.3409	20.1961	20.6849	20.5236	21.3976	17.6799	18.1786	19.469	20.4413	20.8687	18.4425	811.266	864.799	-0.092191	0.62385	1	FALSE	807.436	786.623	0.037675	0.879	1	FALSE
101244610	NC_015438.3	-	69334667	69337119	2241	0	0	0	0	0	0	0	0	0	0	0	0	0	0	0	0	0	0	0	0	0	0	0	NA	NA	NA	NA	0	0	NA	NA	NA	NA
101244611	NC_015446.3	-	67398090	67403892	1233	237	268	280	301	253	233	188	264	349	24.5124	27.3804	25.4812	29.6593	25.9268	31.0629	23.4222	26.7267	34.2489	25.7913	28.883	28.1326	240.865	281.928	-0.2271	0.3093	0.77224	FALSE	239.688	282.494	-0.23706	0.28512	0.6183	FALSE
101244612	NC_015446.3	+	69437782	69444494	3259	252	246	263	176	177	121	118	193	176	9.85292	9.50094	9.04781	6.55592	6.85691	6.09814	5.55747	7.38626	6.5292	9.46723	6.50366	6.49098	233.921	167.632	0.48072	0.035685	0.21053	FALSE	232.827	172.206	0.43512	0.10028	0.31133	FALSE
101244614	NC_015446.3	+	70783641	70788588	1856	86	114	169	309	223	259	385	477	453	5.90431	7.73113	10.2089	20.2109	15.1693	22.9202	31.8392	32.0547	29.5088	7.94813	19.4335	31.1343	111.769	286.148	-1.3562	1.23e-05	0.00037657	DOWN	111.182	470.647	-2.0817	4.82e-17	5.71e-15	DOWN
101244615	NC_015438.3	+	87519348	87526231	1717	964	1055	1274	984	948	652	641	758	785	71.5411	77.3389	83.19	69.5713	69.7072	62.3697	57.3017	55.0618	55.2753	77.3567	67.2161	55.8796	1006.75	912.858	0.14124	0.43427	0.89345	FALSE	1001.81	781.671	0.35798	0.07448	0.25169	FALSE
101244616	NC_015446.3	-	71833755	71838257	1798	0	1	1	0	0	0	1	0	0	0	0.0700045	0.0623566	0	0	0	0.085367	0	0	0.0441204	0	0.0284557	0.600249	0	Inf	0.82478	1	FALSE	0.596019	0.418583	0.50985	1	1	FALSE
101244617	NC_015438.3	+	88446043	88448450	774	1419	1360	1455	1742	1685	1359	1519	1748	1987	233.609	221.164	210.763	273.22	274.852	288.387	301.229	281.678	310.376	221.845	278.82	297.761	1301.86	1708.34	-0.39202	0.022323	0.1503	FALSE	1295.8	1878.13	-0.53545	0.0066523	0.039111	DOWN
101244618	NC_015438.3	+	89386463	89390640	3137	0	1	1	0	1	0	0	2	0	0	0.0401237	0.0357403	0	0.0402462	0	0	0.0795183	0	0.025288	0.0134154	0.0265061	0.600249	0.326444	0.87872	1	1	FALSE	0.596019	0.669419	-0.16755	1	1	FALSE
101244619	NC_015447.3	+	3166924	3174414	1396	362	419	517	531	452	376	348	544	585	33.0424	37.7785	41.5219	46.1758	40.8783	44.2384	38.2625	48.6032	50.6643	37.4476	43.7642	45.8434	396.209	483.791	-0.28812	0.1464	0.52282	FALSE	394.231	521.246	-0.40292	0.058568	0.21116	FALSE
101244620	NC_015438.3	+	94110267	94114683	2483	776	612	662	1132	821	919	1012	1107	1419	39.823	31.0235	29.8919	55.3446	41.7452	60.7905	62.5581	55.6061	69.0935	33.5795	52.6267	62.4193	632.314	1036.48	-0.71298	0.0034272	0.037368	DOWN	629.564	1263.48	-1.005	8.29e-07	1.9e-05	DOWN
101244621	NC_015447.3	-	715411	718558	1211	142	144	153	164	153	134	142	173	196	14.9415	14.967	14.1651	16.4401	15.951	18.1743	17.998	17.8178	19.5679	14.6912	16.8551	18.4612	134.879	161.657	-0.26127	0.30523	0.76727	FALSE	134.24	182.173	-0.44049	0.097251	0.30525	FALSE
101244623	NC_015447.3	-	51445115	51447966	514	0	1	1	20	18	14	23	35	18	0	0.254279	0.226499	4.9049	4.591	4.64536	7.13185	8.8189	4.39642	0.16026	4.71375	6.78239	0.600249	18.4691	-4.9434	2.75e-06	0.00010428	DOWN	0.596019	27.296	-5.5172	2.93e-08	9.65e-07	DOWN
101244624	NC_015438.3	+	83092855	83093636	433	0	0	2	1	0	0	0	0	4	0	0	0.517862	0.280361	0	0	0	0	1.11687	0.172621	0.0934537	0.372291	0.565169	0.321661	0.81314	1	1	FALSE	0.561652	1.32306	-1.2361	0.79392	1	FALSE
101244625	NC_015447.3	+	40252109	40275156	3346	318	312	423	348	304	261	235	290	312	12.1102	11.7367	14.1738	12.6258	11.4706	12.8118	10.7801	10.81	11.2735	12.6735	12.3028	10.9545	321.434	326.015	-0.020415	0.98191	1	FALSE	319.889	298.631	0.099206	0.65818	0.95756	FALSE
101244626	NC_015447.3	-	50377242	50378854	1003	0	0	0	0	0	0	0	0	1	0	0	0	0	0	0	0	0	0.12054	0	0	0.04018	0	0	NA	NA	NA	NA	0	0.330765	#NAME?	0.97801	1	FALSE
101244627	NC_015438.3	-	93713697	93714878	1182	2	0	6	1	8	1	0	0	1	0.215606	0	0.569123	0.102704	0.8545	0.138957	0	0	0.102286	0.261576	0.365387	0.0340952	2.34198	3.37321	-0.52639	0.78629	1	FALSE	2.33124	0.330765	2.8172	0.39334	0.74369	FALSE
101244628	NC_015447.3	+	59393407	59397503	731	798	820	886	820	756	501	590	762	692	148.661	150.895	145.228	145.534	139.542	120.304	132.396	138.947	122.316	148.261	135.126	131.22	768.798	730.989	0.072754	0.75181	1	FALSE	765.138	730.901	0.066043	0.75076	1	FALSE
101244630	NC_015447.3	-	62081187	62085256	2758	0	1	0	2	1	0	0	0	1	0	0.0456375	0	0.0880322	0.0457768	0	0	0	0.0438367	0.0152125	0.044603	0.0146122	0.317664	0.969766	-1.6101	0.76387	1	FALSE	0.315193	0.330765	-0.069571	1	1	FALSE
101244631	NC_015439.3	-	54655795	54657052	1258	52	104	179	77	85	55	83	92	89	5.2671	10.4056	15.9531	7.43046	8.53057	7.1809	10.1269	9.12135	8.55345	10.5419	7.71397	9.26724	100.428	76.7152	0.38858	0.40472	0.86944	FALSE	99.8513	94.9737	0.072254	0.80227	1	FALSE
101244632	NC_015439.3	-	53895720	53899682	2708	162	180	231	94	119	63	48	43	76	7.79553	8.55599	9.78062	4.30939	5.67373	3.90768	2.78229	2.02536	3.46998	8.71071	4.63027	2.75921	174.821	96.8024	0.85276	0.00079149	0.011922	UP	173.955	59.6226	1.5448	2.47e-07	6.58e-06	UP
101244633	NC_015447.3	+	59517524	59520788	3265	0	4	0	0	0	0	0	0	0	0	0.154203	0	0	0	0	0	0	0	0.051401	0	0	1.27066	0	Inf	0.52202	0.95579	FALSE	1.26077	0	Inf	0.53847	0.87235	FALSE
101244634	NC_015439.3	-	51122412	51125119	910	579	503	422	402	492	271	218	267	325	81.0748	69.5733	51.9928	53.6278	68.2595	48.913	36.7701	36.595	43.1791	67.547	56.9335	38.8481	466.19	409.156	0.18827	0.50435	0.94539	FALSE	464.15	288.117	0.68794	0.0058532	0.035265	UP
101244635	NC_015448.3	-	1276662	1278284	1623	19	18	23	10	7	10	0	10	9	1.49171	1.39595	1.58885	0.747975	0.544527	1.01199	0	0.768481	0.670434	1.49217	0.768165	0.479638	18.3589	9.90163	0.89074	0.14449	0.51938	FALSE	18.2722	6.32398	1.5307	0.059328	0.21306	FALSE
101244636	NC_015439.3	+	42870203	42873623	1349	147	151	135	67	86	40	26	39	42	13.8853	14.089	11.22	6.02932	8.04871	4.87018	2.95829	3.60582	3.76417	13.0648	6.31607	3.44276	133.632	67.2251	0.99119	0.00056201	0.0090804	UP	133.008	37.8289	1.8139	9.67e-08	2.83e-06	UP
101244637	NC_015439.3	+	34847306	34850921	1131	10	19	23	29	18	14	17	13	23	1.12664	2.1145	2.28001	3.11273	2.00932	2.03312	2.3071	1.43361	2.45865	1.84038	2.38505	2.06645	15.7674	21.364	-0.43824	0.43335	0.89278	FALSE	15.6791	19.0747	-0.28282	0.70644	0.98271	FALSE
101244638	NC_015439.3	+	50858170	50863067	3400	2	1	1	1	0	2	2	1	3	0.0784385	0.0387406	0.0345082	0.0373642	0	0.101106	0.0944844	0.0383886	0.111636	0.0505624	0.0461567	0.0815029	1.24672	1.20164	0.053134	1	1	FALSE	1.2423	2.16417	-0.80079	0.79384	1	FALSE
101244639	NC_015448.3	-	53724620	53727441	832	728	698	661	523	494	313	310	423	355	111.495	105.596	89.0739	76.3104	74.9624	61.7899	57.1897	63.4116	51.5866	102.055	71.0209	57.396	643.835	467.209	0.46262	0.01837	0.13111	FALSE	640.879	388.764	0.72116	0.001006	0.0084323	UP
101244640	NC_015440.3	+	1613231	1619521	3498	106	113	108	137	119	109	113	146	125	3.86131	4.06607	3.46159	4.75452	4.29504	5.11804	4.95836	5.20577	4.32038	3.79632	4.72253	4.82817	100.678	130.873	-0.37842	0.15848	0.54864	FALSE	100.199	137.513	-0.4567	0.11562	0.34441	FALSE
101244641	NC_015449.3	-	4376895	4379079	876	66	77	103	118	94	68	123	124	91	9.83618	11.3355	13.5065	16.7541	13.8804	13.0629	22.081	18.0887	12.8679	11.5594	14.5658	17.6792	74.9	98.5611	-0.39605	0.16525	0.56071	FALSE	74.5224	123.089	-0.72396	0.026559	0.11702	FALSE
101244642	NC_015449.3	-	5274592	5277182	969	291	260	276	184	171	137	100	225	159	38.2664	33.7727	31.9343	23.0515	22.2798	23.2217	15.84	28.9608	19.8383	34.6578	22.851	21.5464	254.648	175.286	0.53879	0.014806	0.11191	FALSE	253.493	169.759	0.57845	0.02996	0.12845	FALSE
101244643	NC_015440.3	+	5029943	5037648	1846	134	154	180	171	151	107	108	150	166	9.35601	10.6212	11.0581	11.3747	10.4461	9.62981	9.08324	10.2513	10.9971	10.3451	10.4835	10.1105	143.099	151.376	-0.081121	0.72732	1	FALSE	142.39	150.32	-0.078197	0.76303	1	FALSE
101244645	NC_015440.3	+	51725866	51728897	1698	0	0	0	0	0	0	0	0	0	0	0	0	0	0	0	0	0	0	0	0	0	0	0	NA	NA	NA	NA	0	0	NA	NA	NA	NA
101244646	NC_015449.3	-	63190461	63191266	664	10	9	7	12	5	7	4	8	8	1.91903	1.70604	1.18196	2.19391	0.950696	1.73152	0.924638	1.5027	1.45664	1.60234	1.62537	1.29466	8.06944	8.57209	-0.087178	0.96095	1	FALSE	8.03395	6.99812	0.19914	0.92338	1	FALSE
101244648	NC_015440.3	+	61767040	61769348	726	152	132	140	130	123	90	87	118	104	26.6782	22.8851	21.6204	21.7376	21.3899	20.3612	18.3934	20.272	17.3192	23.7279	21.1629	18.6616	130.626	121.568	0.10368	0.7202	1	FALSE	130.039	110.312	0.23735	0.43094	0.77999	FALSE
101244650	NC_015440.3	-	71955610	71957083	1474	0	2	6	109	112	123	94	222	194	0	0.170784	0.456379	8.97707	9.59313	13.7058	9.78836	18.7848	15.9124	0.209055	10.7587	14.8285	2.33084	125.742	-5.7535	6.23e-22	1.74e-19	DOWN	2.31534	177.821	-6.2631	5.62e-19	8.2e-17	DOWN
101244651	NC_015440.3	-	71047677	71048645	969	381	436	448	377	369	309	297	469	415	50.1014	56.6342	51.8354	47.2306	48.0775	52.3759	47.0449	60.3672	51.7793	52.857	49.228	53.0638	388.253	377.681	0.039827	0.79982	1	FALSE	386.352	418.565	-0.11554	0.56769	0.89398	FALSE
101244652	NC_015449.3	+	66645197	66646711	786	1	4	2	196	59	145	92	434	424	0.162116	0.64055	0.285285	30.2719	9.47696	30.3	17.9657	68.8682	65.2191	0.362651	23.3496	50.6844	2.15906	146.104	-6.0805	1.68e-07	8.57e-06	DOWN	2.14557	324.018	-7.2386	1.72e-08	6.01e-07	DOWN
101244653	NC_015449.3	-	65934394	65941357	1987	156	119	154	155	143	101	104	123	161	10.004	7.53815	8.68951	9.46977	9.08611	8.34873	8.03369	7.72074	9.79625	8.7439	8.9682	8.51689	131.745	140.978	-0.097722	0.6721	1	FALSE	131.165	137.955	-0.07281	0.77782	1	FALSE
101244654	NC_015440.3	+	69614940	69620742	2005	75	79	93	71	51	51	39	71	59	5.52733	5.75106	6.0306	4.98504	3.72404	4.84476	3.46218	5.12171	4.12562	5.76966	4.51795	4.2365	75.6186	61.9261	0.28819	0.34022	0.80709	FALSE	75.2528	59.6042	0.33633	0.366	0.71406	FALSE
101244655	NW_020442667.1	+	1699	2707	609	0	0	0	0	0	0	0	0	0	0	0	0	0	0	0	0	0	0	0	0	0	0	0	NA	NA	NA	NA	0	0	NA	NA	NA	NA
101244656	NC_015441.3	-	3397196	3398884	452	112	108	135	122	152	89	115	180	132	31.5739	30.0747	33.4863	32.7663	42.4566	32.3406	39.0516	49.669	35.3075	31.7116	35.8545	41.3427	108.659	128.021	-0.23657	0.34836	0.81617	FALSE	108.144	152.046	-0.49155	0.081499	0.26953	FALSE
101244658	NC_015441.3	+	55220688	55236470	2524	100	93	83	80	101	59	44	65	77	5.08676	4.67295	3.71486	3.87693	5.09042	3.86849	2.69603	3.23636	3.71633	4.49152	4.27861	3.21624	85.321	84.6632	0.011166	0.98708	1	FALSE	84.9358	65.6426	0.37174	0.31271	0.65364	FALSE
101244659	NC_015441.3	+	60897204	60898603	1322	9	7	8	10	6	4	0	9	2	0.867481	0.666473	0.67847	0.918278	0.573006	0.496964	0	0.849108	0.182907	0.737475	0.66275	0.344005	7.39346	6.93524	0.092304	1	1	FALSE	7.36124	3.67391	1.0026	0.45109	0.79584	FALSE
101244660	NC_015441.3	-	64188905	64190863	1188	46	78	60	66	43	48	38	82	53	5.08367	8.51493	5.83437	6.94897	4.70846	6.83768	5.05864	8.87026	5.55749	6.47766	6.16503	6.49546	56.6018	56.3863	0.0055033	0.97749	1	FALSE	56.2992	60.8828	-0.11292	0.7184	0.99275	FALSE
101244661	NC_015441.3	-	65811839	65814567	1074	94	95	105	112	94	63	74	91	121	13.1769	13.1545	12.9508	14.9575	13.0558	11.3834	12.4953	12.4862	16.0936	13.0941	13.1323	13.6917	90.2338	94.4312	-0.065596	0.77493	1	FALSE	89.8055	101.456	-0.17598	0.55246	0.88182	FALSE
101244662	NC_015441.3	+	60829510	60830958	1449	49	86	103	42	62	32	17	31	33	4.309	7.47044	7.96968	3.51873	5.4021	3.62726	1.80078	2.66836	2.75345	6.58304	4.1827	2.40753	72.264	47.829	0.59539	0.087248	0.38166	FALSE	71.8657	28.4071	1.339	0.00089288	0.0076245	UP
101244663	NC_015442.3	+	74957	78678	2406	174	288	320	218	263	204	164	251	308	9.25747	15.1357	14.9802	11.0499	13.864	13.9901	10.5104	13.0713	15.5481	13.1245	12.968	13.0433	238.158	245.735	-0.045187	0.9369	1	FALSE	236.867	254.535	-0.10379	0.66671	0.96396	FALSE
101244664	NC_015442.3	-	4244886	4252351	2038	232	233	296	184	173	107	98	131	112	14.5055	14.3902	16.284	10.9602	10.7172	8.62336	7.38077	8.01713	6.64424	15.0599	10.1003	7.34738	232.652	162.74	0.51561	0.026079	0.16835	FALSE	231.534	121.914	0.92536	0.00041119	0.0040018	UP
101244665	NC_015442.3	+	10697189	10699106	1493	6	1	9	24	13	9	16	15	30	0.512083	0.0843055	0.675857	1.95145	1.09932	0.990101	1.6449	1.25309	2.42937	0.424082	1.34696	1.77579	4.80035	15.9236	-1.73	0.021707	0.14774	FALSE	4.78148	21.6409	-2.1782	0.0038625	0.025354	DOWN
101244666	NC_015442.3	-	111759	125440	6947	251	218	301	267	279	202	193	219	313	4.60389	3.9498	4.85782	4.66573	5.07045	4.77585	4.26422	3.93186	5.44727	4.4705	4.83734	4.54778	235.441	265.84	-0.17519	0.42535	0.88471	FALSE	234.35	257.617	-0.13657	0.56599	0.89264	FALSE
101244667	NC_015442.3	-	66550967	66555793	2471	801	692	782	423	557	360	262	306	354	41.3056	35.2492	35.4818	20.7813	28.4592	23.9291	16.2745	15.4454	17.3206	37.3455	24.3899	16.3468	699.718	476.289	0.55494	0.0027836	0.032037	UP	696.557	329.18	1.0814	8.55e-07	1.95e-05	UP
101244668	NC_015442.3	+	58979247	58980841	1200	9	3	3	3	7	4	2	4	3	0.955675	0.31467	0.280293	0.303491	0.736472	0.547489	0.255816	0.415748	0.302254	0.516879	0.529151	0.324606	4.70988	5.01006	-0.089136	0.99039	1	FALSE	4.69634	3.1683	0.56783	0.76061	1	FALSE
101244669	NC_015442.3	-	61312416	61317985	2529	0	1	0	189	93	199	102	320	468	0	0.0497699	0	9.07233	4.64273	12.9241	6.19058	15.7817	22.3732	0.01659	8.87973	14.7818	0.317664	178.711	-9.1359	2.15e-11	2.13e-09	DOWN	0.315193	304.6	-9.9165	1.88e-10	9.61e-09	DOWN
101244670	NC_015443.3	-	4550402	4556874	4879	141	141	212	138	150	101	138	124	120	4.48382	4.4291	5.93183	4.18086	4.72619	4.13998	5.28615	3.8597	3.62071	4.94825	4.34901	4.25552	150.275	137.795	0.12508	0.5958	0.99799	FALSE	149.54	138.96	0.10586	0.6036	0.91992	FALSE
101244671	NC_015443.3	-	35697564	35702950	1738	2	5	3	6	3	1	13	4	7	0.156348	0.386099	0.206351	0.446858	0.232366	0.100765	1.22415	0.306072	0.519209	0.249599	0.259996	0.683145	3.08255	3.34929	-0.11973	0.95316	1	FALSE	3.06473	9.09576	-1.5694	0.18083	0.4645	FALSE
101244672	NC_015443.3	+	46412946	46419464	3240	120	123	142	87	99	66	54	58	64	4.71938	4.77833	4.91378	3.25972	3.85771	3.34577	2.55816	2.23272	2.38818	4.80383	3.48773	2.39302	117.988	89.3419	0.40123	0.14195	0.5143	FALSE	117.423	63.1855	0.89405	0.0046641	0.029364	UP
101244673	NC_015443.3	+	45537806	45540366	1093	0	0	0	0	0	0	0	0	0	0	0	0	0	0	0	0	0	0	0	0	0	0	0	NA	NA	NA	NA	0	0	NA	NA	NA	NA
101244674	NC_015443.3	+	42954288	42956548	1073	145	144	119	101	94	69	78	74	69	17.2194	16.8919	12.4342	11.4269	11.0603	10.562	11.1577	8.60169	7.77466	15.5152	11.0164	9.17801	126.241	93.5329	0.43263	0.1183	0.46106	FALSE	125.662	80.2407	0.64714	0.030484	0.1301	FALSE
101244675	NC_015443.3	+	41152467	41164401	3330	1180	1134	1305	1180	1166	873	870	1018	1027	45.3573	43.0572	44.1366	43.212	44.4073	43.2541	40.2824	38.3015	37.4558	44.1837	43.6245	38.6799	1110.42	1144.31	-0.043362	0.80604	1	FALSE	1105.22	1044.6	0.081382	0.67182	0.96553	FALSE
101244676	NC_015443.3	-	45080549	45082448	1900	0	2	0	240	159	240	338	442	249	0	0.132493	0	15.3343	10.5653	20.747	27.305	29.0149	15.8445	0.0441643	15.5489	24.0548	0.635328	234.701	-8.5291	1.57e-19	3.85e-17	DOWN	0.630386	371.783	-9.204	1.75e-28	5.45e-26	DOWN
101244677	NC_015443.3	-	49717753	49719447	1695	5	6	1	3	6	0	0	0	1	0.37588	0.445551	0.0661458	0.214861	0.446911	0	0	0	0.0713283	0.295859	0.220591	0.0237761	3.80476	2.92365	0.38003	0.96321	1	FALSE	3.7877	0.330765	3.5174	0.17649	0.45688	FALSE
101244678	NC_015443.3	+	48086134	48087066	933	0	0	3	0	0	0	4	2	3	0	0	0.360505	0	0	0	0.658049	0.267362	0.388751	0.120168	0	0.438054	0.847754	0	Inf	0.65942	1	FALSE	0.842478	3.33604	-1.9854	0.40673	0.75707	FALSE
101244679	NC_015444.3	-	4342322	4343130	503	0	0	0	0	0	0	0	0	0	0	0	0	0	0	0	0	0	0	0	0	0	0	0	NA	NA	NA	NA	0	0	NA	NA	NA	NA
101244680	NC_015444.3	+	169000	172107	3108	0	0	0	23	5	43	28	35	26	0	0	0	0.898364	0.203109	2.2724	1.38279	1.40455	1.0114	0	1.12462	1.26625	0	27.95	#NAME?	0.0032426	0.035823	DOWN	0	32.035	#NAME?	1.82e-11	1.11e-09	DOWN
101244681	NC_015444.3	+	23173875	23189200	4041	0	1	0	0	0	0	0	0	0	0	0.0311478	0	0	0	0	0	0	0	0.0103826	0	0	0.317664	0	Inf	1	1	FALSE	0.315193	0	Inf	1	1	FALSE
101244682	NC_015444.3	+	63433326	63435655	1223	1	0	0	2	4	2	2	3	1	0.104189	0	0	0.198522	0.412927	0.268596	0.251006	0.305947	0.0988565	0.0347297	0.293349	0.218603	0.323238	2.82908	-3.1297	0.21934	0.65403	FALSE	0.323143	2.17206	-2.7488	0.40623	0.75673	FALSE
101244683	NC_015444.3	+	58321613	58324041	1341	157	118	156	21	45	19	10	24	21	14.9183	11.0756	13.0427	1.90106	4.23666	2.32713	1.14459	2.23221	1.89331	13.0122	2.82162	1.7567	132.316	29.8047	2.1504	1.19e-11	1.22e-09	UP	131.735	19.1649	2.7811	1.48e-13	1.22e-11	UP
101244685	NC_015444.3	+	65315520	65320035	1653	90	75	78	88	80	55	62	91	104	6.93775	5.7109	5.29047	6.46272	6.11022	5.46495	5.75703	6.86626	7.60663	5.9797	6.01263	6.74331	74.9578	78.6212	-0.06884	0.78202	1	FALSE	74.6267	90.8102	-0.28316	0.34782	0.69351	FALSE
101244686	NC_015444.3	+	66235370	66243474	5914	38	25	60	188	208	207	157	255	328	0.81875	0.532077	1.13748	3.85907	4.4404	5.74891	4.07472	5.37787	6.70539	0.829434	4.68279	5.386	37.1797	219.451	-2.5613	1.03e-12	1.22e-10	DOWN	37.0088	259.559	-2.8101	3.13e-12	2.19e-10	DOWN
101244687	NC_015445.3	+	3254486	3256786	2206	2	5	9	3	3	4	0	1	5	0.136428	0.336906	0.540179	0.194962	0.202761	0.351706	0	0.066769	0.323612	0.337838	0.24981	0.130127	4.77806	3.70428	0.36723	0.75288	1	FALSE	4.74968	1.98853	1.2561	0.45946	0.80289	FALSE
101244688	NC_015445.3	+	27218916	27261322	6058	294	316	301	324	298	236	283	372	320	9.62303	10.2169	8.66871	10.1034	9.66432	9.9569	11.1579	11.9182	9.93796	9.50287	9.9082	11.0047	280.472	305.336	-0.12254	0.54672	0.97159	FALSE	279.134	348.815	-0.32151	0.16308	0.43391	FALSE
101244690	NC_015445.3	-	16653249	16657313	2434	141	137	170	96	100	75	75	101	85	7.75094	7.43914	8.22257	5.02763	5.44661	5.31428	4.96624	5.4345	4.4334	7.80422	5.26284	4.94471	137.136	96.5232	0.50666	0.049568	0.26437	FALSE	136.485	93.3143	0.54857	0.060511	0.21628	FALSE
101244691	NC_015445.3	-	56516815	56519107	2215	221	246	292	269	245	174	199	309	270	12.9593	14.2492	15.0659	15.0279	14.2346	13.1518	14.0564	17.7358	15.0223	14.0915	14.1381	15.6048	232.096	243.064	-0.066618	0.74698	1	FALSE	230.953	276.03	-0.25722	0.27638	0.60694	FALSE
101244692	NC_015445.3	-	58032287	58033753	1467	249	310	360	245	258	179	185	220	208	21.6281	26.5979	27.5134	20.2741	22.2039	20.041	19.3563	18.7044	17.1421	25.2465	20.8397	18.4009	280.692	241.788	0.21525	0.30263	0.76376	FALSE	279.27	219.873	0.34499	0.14068	0.39302	FALSE
101244694	NC_015445.3	+	65655225	65658435	1691	666	594	742	429	511	255	239	348	313	50.1856	44.2139	49.1963	30.7978	38.152	24.7681	21.6937	25.6677	22.3786	47.8653	31.2393	23.2467	613.646	417.003	0.55735	0.0046463	0.047154	UP	610.811	320.049	0.93243	2.68e-05	0.00038809	UP
101244695	NC_015445.3	-	63804704	63808076	3373	97	83	56	40	40	17	13	22	34	3.66441	3.09726	1.86142	1.43962	1.49721	0.827807	0.591571	0.813501	1.21869	2.87436	1.25488	0.874588	73.5449	33.4041	1.1386	0.0098188	0.083371	FALSE	73.2321	24.0512	1.6064	0.00077551	0.0068154	UP
101244696	NC_015445.3	+	58713332	58720576	1421	39	42	38	33	22	21	14	30	44	3.49719	3.72024	2.99821	2.8192	1.95465	2.42729	1.51222	2.63317	3.74361	3.40521	2.40038	2.62966	36.6864	27.0364	0.44034	0.32	0.78645	FALSE	36.5121	30.4551	0.26169	0.67065	0.96553	FALSE
101244697	NC_015438.3	-	2309676	2312366	902	96	112	105	119	70	59	66	96	86	13.5617	15.6289	13.0513	16.0157	9.79786	10.7434	11.231	13.2744	11.5272	14.0806	12.1857	12.0109	96.2806	87.0882	0.14477	0.67217	1	FALSE	95.81	88.2043	0.11933	0.73846	1	FALSE
101244698	NC_015445.3	-	59860565	59863421	2730	6	2	3	1	16	6	0	1	0	0.280051	0.0922111	0.123206	0.0444675	0.739941	0.360982	0	0.0456866	0	0.165156	0.381797	0.0152289	3.42251	8.18472	-1.2579	0.30801	0.77082	FALSE	3.41172	0.334709	3.3495	0.2172	0.5238	FALSE
101244699	NC_015438.3	-	1601525	1606820	2807	1112	1450	1302	1358	1232	1075	1050	1542	1089	50.7321	65.3451	52.2652	59.0248	55.6903	63.217	57.703	68.8597	47.1399	56.1141	59.3107	57.9009	1187.98	1311.99	-0.14324	0.43338	0.89278	FALSE	1182	1315.84	-0.15475	0.43553	0.78348	FALSE
101244700	NC_015446.3	+	19196614	19200285	2016	95	108	217	242	164	146	156	145	225	6.21417	6.97832	12.4894	15.0811	10.6291	12.3101	12.2918	9.28391	13.9645	8.56064	12.6734	11.8467	126.336	195.617	-0.63077	0.06315	0.3115	FALSE	125.679	188.254	-0.58294	0.10676	0.32494	FALSE
101244701	NC_015446.3	+	7125238	7153490	2577	152	134	154	179	142	91	102	155	195	7.71955	6.72233	6.88165	8.6608	7.14541	5.95713	6.23992	7.70518	9.39649	7.10784	7.25445	7.78053	135.217	143.972	-0.090506	0.63831	1	FALSE	134.601	159.075	-0.24102	0.33195	0.67606	FALSE
101244702	NC_015446.3	+	3606498	3611643	1650	3	4	2	7	0	1	3	9	6	0.231679	0.305135	0.1359	0.515015	0	0.0995435	0.279072	0.680315	0.439642	0.224238	0.204853	0.466343	2.80554	2.69162	0.059804	1	1	FALSE	2.79185	6.25272	-1.1633	0.34623	0.69163	FALSE
101244703	NC_015438.3	-	10223460	10224817	1358	0	1	0	0	0	0	0	0	0	0	0.0926864	0	0	0	0	0	0	0	0.0308955	0	0	0.317664	0	Inf	1	1	FALSE	0.315193	0	Inf	1	1	FALSE
101244705	NC_015438.3	+	52974726	52975583	621	0	0	0	0	0	0	0	0	0	0	0	0	0	0	0	0	0	0	0	0	0	0	0	NA	NA	NA	NA	0	0	NA	NA	NA	NA
101244706	NC_015438.3	+	75989604	76001990	2630	199	197	180	160	140	95	51	113	127	9.79422	9.57745	7.79494	7.50229	6.82709	6.02682	3.02355	5.44375	5.93067	9.05554	6.7854	4.79932	177.769	138.967	0.35526	0.16431	0.55921	FALSE	176.947	101.177	0.80644	0.0067003	0.03931	UP
101244707	NC_015446.3	+	61881266	61888669	1726	212	173	228	172	174	134	170	185	165	15.6511	12.616	14.8104	12.0974	12.7276	12.7515	15.1178	13.3685	11.5578	14.3591	12.5255	13.348	187.912	171.086	0.13533	0.54469	0.96989	FALSE	187.063	187.656	-0.00457	0.97145	1	FALSE
101244708	NC_015446.3	+	65983068	65987189	1300	175	123	170	112	122	85	72	97	109	17.2327	11.9643	14.7295	10.5073	11.9032	10.789	8.54039	9.34952	10.1841	14.6421	11.0665	9.35801	143.679	113.251	0.34332	0.17941	0.58956	FALSE	143.059	98.6581	0.5361	0.070542	0.24246	FALSE
101244709	NC_015446.3	-	68331529	68332351	823	54	64	49	26	31	18	12	17	20	8.3607	9.78805	6.67526	3.83512	4.75556	3.59227	2.23801	2.57633	2.93807	8.27467	4.06098	2.58413	51.632	26.4028	0.96757	0.017821	0.12806	FALSE	51.3825	17.3283	1.5681	0.0010591	0.0087918	UP
101244710	NC_015438.3	+	84486293	84490719	1449	112	151	125	125	122	84	104	140	166	9.84914	13.1167	9.67195	10.4724	10.6299	9.52155	11.0165	12.0507	13.8507	10.8793	10.208	12.306	119.493	116.993	0.030502	0.95914	1	FALSE	118.889	145.299	-0.2894	0.27831	0.60925	FALSE
101244711	NC_015438.3	+	85493479	85530756	9654	2326	2198	2285	2114	2174	1590	1472	1725	1924	30.7009	28.6574	26.537	26.583	28.431	27.0512	23.4035	22.2861	24.0951	28.6317	27.355	23.2616	2095.78	2089.27	0.0044917	0.9981	1	FALSE	2086.11	1829.92	0.18904	0.34576	0.69084	FALSE
101244712	NC_015446.3	+	71426617	71428802	1146	0	0	0	0	0	0	0	0	0	0	0	0	0	0	0	0	0	0	0	0	0	0	0	NA	NA	NA	NA	0	0	NA	NA	NA	NA
101244713	NC_015438.3	+	90287077	90288797	1721	5	7	12	10	3	10	12	19	13	0.370201	0.511956	0.781759	0.705383	0.22008	0.954368	1.07024	1.37697	0.91326	0.554639	0.62661	1.12016	7.23085	8.59585	-0.24948	0.91343	1	FALSE	7.19198	15.6824	-1.1247	0.15543	0.41963	FALSE
101244714	NC_015438.3	-	91128524	91129232	709	0	2	2	0	4	1	4	2	3	0	0.355058	0.316269	0	0.712284	0.23166	0.865951	0.351832	0.511572	0.223776	0.314648	0.576452	1.2005	1.74577	-0.54023	0.90923	1	FALSE	1.19204	3.33604	-1.4847	0.50508	0.84639	FALSE
101244715	NC_015447.3	-	2198741	2203768	2010	103	61	66	43	59	41	32	47	52	6.69281	3.91533	3.77345	2.66193	3.79852	3.43402	2.50468	2.98932	3.20596	4.79386	3.29816	2.89998	71.3215	51.1313	0.48013	0.19654	0.62022	FALSE	71.045	46.3258	0.61692	0.11794	0.34922	FALSE
101244716	NC_015438.3	+	92076332	92082770	1848	61	60	61	1083	465	864	711	1752	1768	4.59115	4.46077	4.03966	77.6564	34.6765	83.8211	64.4603	129.071	126.257	4.36386	65.3847	106.596	56.015	880.308	-3.9741	2.14e-07	1.07e-05	DOWN	55.7537	1468.82	-4.7194	2.07e-13	1.69e-11	DOWN
101244717	NC_015447.3	+	1328503	1332217	1464	545	579	585	379	314	228	208	361	355	47.4356	49.7798	44.8009	31.4271	27.0787	25.5794	21.8073	30.7551	29.317	47.3388	28.0284	27.2931	525.404	324.731	0.69418	0.00044148	0.007535	UP	522.893	325.317	0.68467	0.0030061	0.020781	UP
101244718	NC_015438.3	-	93206437	93208781	850	887	954	889	562	704	366	304	340	465	132.97	141.268	117.261	80.2644	104.567	70.7227	54.8952	49.8898	66.1402	130.5	85.1846	56.9751	840.981	571.627	0.557	0.0033649	0.036864	UP	836.976	394.856	1.0839	5.44e-07	1.31e-05	UP
101244719	NC_015438.3	+	94783642	94786890	1676	52	85	124	84	105	73	59	81	78	3.95347	6.38353	8.29507	6.0843	7.90961	7.15394	5.40328	6.02785	5.62668	6.21069	7.04928	5.68594	78.8503	93.4155	-0.24455	0.46077	0.91606	FALSE	78.4172	77.6075	0.014975	0.93868	1	FALSE
101244720	NC_015438.3	+	96570735	96571700	966	49	76	89	87	93	53	69	94	103	6.4635	9.90267	10.3296	10.9332	12.1547	9.01147	10.9636	12.1368	12.8912	8.8986	10.6998	11.9972	65.1311	81.6633	-0.32634	0.27346	0.73266	FALSE	64.7822	94.4137	-0.5434	0.10111	0.31316	FALSE
101244722	NC_015438.3	+	89896023	89902054	1046	163	193	218	208	198	167	172	259	211	19.8566	23.2242	23.3667	24.14	23.8986	26.2229	25.2393	30.883	24.3884	22.1492	24.7539	26.8369	175.6	205.02	-0.22347	0.35923	0.8274	FALSE	174.725	228.477	-0.38697	0.12519	0.36333	FALSE
101244724	NC_015439.3	-	22885088	22893011	4470	122	113	123	140	130	104	106	114	86	4.28137	3.91713	3.79797	4.68066	4.52019	4.70439	4.48084	3.91589	2.86354	3.99882	4.63508	3.75342	110.089	133.229	-0.27524	0.28826	0.74957	FALSE	109.582	110.972	-0.018192	1	1	FALSE
101244725	NC_015447.3	-	61029950	61031903	1954	16	51	19	10	14	9	12	6	6	1.04338	3.2852	1.09019	0.621271	0.904572	0.75651	0.942619	0.382982	0.371243	1.80626	0.760784	0.565615	26.7418	11.7467	1.1868	0.18575	0.60147	FALSE	26.5808	9.01584	1.5599	0.10315	0.31762	FALSE
101244726	NC_015447.3	-	62874678	62878362	2485	1544	1513	2039	1644	1850	1355	916	1203	1313	98.0277	94.8872	113.905	99.4398	116.376	110.889	70.0532	74.7601	79.095	102.273	108.902	74.6361	1555.89	1728.92	-0.15213	0.40674	0.87024	FALSE	1548.42	1220.37	0.34348	0.085377	0.27824	FALSE
101244727	NC_015447.3	+	63777325	63788904	2166	146	137	166	109	128	88	112	124	86	8.58901	7.96119	8.59255	6.10905	7.4609	6.673	7.93669	7.14028	4.80034	8.38092	6.74765	6.62577	137.622	115.565	0.252	0.32026	0.78651	FALSE	136.977	116.831	0.22951	0.37614	0.72522	FALSE
101244728	NC_015439.3	-	52935669	52937993	813	14	39	46	30	21	22	20	34	21	2.19425	6.03796	6.34365	4.47957	3.26113	4.44456	3.77589	5.21603	3.12292	4.85862	4.06175	4.03828	29.9131	26.185	0.19204	0.64129	1	FALSE	29.7345	26.6978	0.15542	0.74975	1	FALSE
101244729	NC_015448.3	+	1538691	1544884	1619	102	99	86	85	64	57	86	85	89	8.27846	7.93691	6.14145	6.57241	5.14659	5.9631	8.40773	6.7526	6.85365	7.45227	5.89404	7.33799	88.7212	73.3131	0.27521	0.37044	0.83888	FALSE	88.3157	93.8865	-0.088247	0.805	1	FALSE
101244730	NC_015439.3	-	48504628	48511486	1395	42	56	54	50	51	39	41	41	63	3.83915	5.0564	4.34313	4.35424	4.61899	4.59514	4.51441	3.66837	5.46399	4.41289	4.52279	4.54892	46.6247	49.8914	-0.097695	0.81384	1	FALSE	46.3874	51.7232	-0.15708	0.70082	0.97992	FALSE
101244731	NC_015448.3	+	3574072	3575322	584	0	0	0	0	0	0	0	2	0	0	0	0	0	0	0	0	0.427139	0	0	0	0.14238	0	0	NA	NA	NA	NA	0	0.669419	#NAME?	0.76749	1	FALSE
101244732	NC_015448.3	-	4709099	4709790	692	157	127	145	26	102	111	40	53	84	28.9096	23.1001	23.4928	4.56113	18.6095	26.3459	8.87225	9.5526	14.6759	25.1675	16.5055	11.0336	132.066	90.4995	0.54528	0.19404	0.61555	FALSE	131.483	62.2671	1.0783	0.00079218	0.0069355	UP
101244733	NC_015439.3	+	45709710	45714751	2047	162	180	173	205	196	181	236	266	213	10.0843	11.068	9.47546	12.1574	12.0887	14.523	17.6959	16.2075	12.5804	10.2093	12.923	15.4946	158.431	209.562	-0.40352	0.091097	0.39241	FALSE	157.667	258.271	-0.71201	0.005627	0.034189	DOWN
101244734	NC_015448.3	+	8765049	8769231	818	0	4	1	2	0	1	0	0	1	0	0.707124	0.157468	0.341001	0	0.230684	0	0	0.169806	0.288197	0.190562	0.0566018	1.55324	1.08331	0.51983	0.94541	1	FALSE	1.5416	0.330765	2.2205	0.64497	0.94748	FALSE
101244735	NC_015439.3	-	42368256	42374070	3107	70	72	79	47	64	39	37	32	41	2.87082	2.9168	2.85074	1.83638	2.60063	2.06167	1.82785	1.28458	1.59542	2.87945	2.16623	1.56928	67.8226	53.1701	0.35115	0.29642	0.75857	FALSE	67.4991	39.7596	0.76357	0.042113	0.16606	FALSE
101244736	NC_015439.3	+	40901911	40904432	896	758	494	803	842	1112	1002	845	847	1834	107.798	69.3961	100.48	114.08	156.688	183.678	144.753	117.904	247.47	92.558	151.482	170.042	628.855	1074.72	-0.77315	0.011151	0.091571	FALSE	626.151	1243.82	-0.9902	0.036725	0.15012	FALSE
101244737	NC_015439.3	+	36409540	36415251	2583	112	140	158	135	119	113	99	130	123	6.34849	7.83876	7.88012	7.29026	6.68329	8.25617	6.75956	7.21271	6.61516	7.35579	7.40991	6.86248	125.324	131.99	-0.074768	0.84924	1	FALSE	124.69	125.636	-0.010909	0.99114	1	FALSE
101244738	NC_015448.3	-	51150284	51164943	4026	164	137	126	144	138	119	114	145	161	6.92885	5.71749	4.68394	5.79611	5.7768	6.48056	5.80167	5.99637	6.45396	5.77676	6.01782	6.084	132.137	143.727	-0.12131	0.63552	1	FALSE	131.561	149.504	-0.18446	0.46934	0.81147	FALSE
101244740	NC_015448.3	+	52831304	52836936	1566	59	66	76	64	70	63	54	45	88	4.80075	5.30479	5.44119	4.96128	5.64347	6.60763	5.29275	3.58404	6.79396	5.18224	5.73746	5.22358	61.5133	71.1568	-0.2101	0.57697	0.98744	FALSE	61.2109	66.7727	-0.12547	0.74296	1	FALSE
101244741	NC_015448.3	-	54871959	54876450	4324	281	250	296	208	257	114	137	166	153	8.28075	7.2773	7.675	5.8396	7.5039	4.33028	4.86312	4.78822	4.27797	7.74435	5.89126	4.6431	253.891	200.961	0.33729	0.16684	0.56393	FALSE	252.726	163.515	0.62815	0.012219	0.064091	FALSE
101244742	NC_015439.3	+	43914565	43916663	1316	0	0	1	1	0	1	1	7	7	0	0	0.0851954	0.0922465	0	0.124808	0.116634	0.663428	0.643093	0.0283985	0.0723513	0.474385	0.282585	0.761652	-1.4304	0.95067	1	FALSE	0.280826	5.0769	-4.1762	0.051172	0.19112	FALSE
101244743	NC_015448.3	-	55765862	55768806	841	503	411	481	412	436	366	343	423	403	76.2116	61.5123	64.1241	59.4712	65.4531	71.4795	62.6005	62.733	57.935	67.2826	65.4679	61.0895	429.072	435.891	-0.022748	0.96207	1	FALSE	427.162	418.454	0.029715	0.89977	1	FALSE
101244744	NC_015448.3	+	53368401	53369141	741	0	0	0	0	0	0	0	0	0	0	0	0	0	0	0	0	0	0	0	0	0	0	0	NA	NA	NA	NA	0	0	NA	NA	NA	NA
101244745	NC_015449.3	+	374939	377215	845	102	94	131	46	57	49	50	49	39	15.3813	14.0019	17.3815	6.60856	8.51643	9.52437	9.08224	7.23254	5.58007	15.5882	8.21645	7.29829	99.8492	54.9633	0.86128	0.0031269	0.034952	UP	99.3769	50.2297	0.98437	0.0028297	0.019763	UP
101244746	NC_015449.3	+	2243947	2246071	1205	0	0	0	33	6	31	23	38	88	0	0	0	3.32455	0.628643	4.22543	2.92968	3.93322	8.82932	0	2.72621	5.23074	0	26.2132	#NAME?	9.98e-05	0.002265	DOWN	0	51.4537	#NAME?	9.4e-07	2.13e-05	DOWN
101244747	NC_015440.3	-	3437710	3439921	877	20	5	22	3	3	6	13	7	5	2.90589	0.717606	2.81252	0.415267	0.431878	1.12369	2.27522	0.99552	0.68929	2.14534	0.656947	1.32001	14.2699	4.58426	1.6382	0.04206	0.23588	FALSE	14.217	9.43836	0.59101	0.38519	0.73475	FALSE
101244748	NC_015440.3	-	5058568	5061086	1848	1	0	2	1	0	0	2	0	0	0.068952	0	0.121339	0.0656907	0	0	0.166115	0	0	0.0634303	0.0218969	0.0553715	0.888407	0.321661	1.4657	0.88323	1	FALSE	0.884795	0.837165	0.079831	1	1	FALSE
101244750	NC_015440.3	+	8209413	8220721	1833	737	693	776	750	677	521	565	663	639	51.2335	47.5868	47.4648	49.6712	46.63	46.6844	47.3114	45.1131	42.1473	48.7617	47.6619	44.8573	677.653	691.484	-0.029149	0.86059	1	FALSE	674.506	669.77	0.010165	0.94652	1	FALSE
101244751	NC_015449.3	-	60102149	60104015	685	527	615	605	332	298	172	129	252	109	98.0322	113.006	99.0232	58.8374	54.9244	41.2415	28.9054	45.884	19.2383	103.354	51.6678	31.3426	536.673	279.75	0.9399	3.22e-06	0.00011916	UP	534.04	174.397	1.6146	6.72e-12	4.44e-10	UP
101244752	NC_015440.3	+	53923477	53926471	1411	97	90	118	89	56	36	58	51	39	9.66385	8.85702	10.3439	8.44744	5.52786	4.62305	6.96045	4.97338	3.6866	9.62159	6.19945	5.20681	93.2888	62.7484	0.57213	0.072112	0.33851	FALSE	92.8497	54.2478	0.77533	0.016729	0.081848	FALSE
101244753	NC_015449.3	-	58598533	58601649	2771	20	27	18	20	16	19	18	25	34	0.919692	1.22643	0.728297	0.876192	0.728993	1.1262	0.997047	1.12527	1.48345	0.95814	0.91046	1.20192	20.1282	20.0162	0.0080534	0.98966	1	FALSE	20.0279	27.1482	-0.43884	0.39118	0.7413	FALSE
101244754	NC_015449.3	+	16747249	16750122	1192	0	1	0	0	0	0	0	1	0	0	0.105594	0	0	0	0	0	0.104635	0	0.035198	0	0.0348782	0.317664	0	Inf	1	1	FALSE	0.315193	0.334709	-0.086674	1	1	FALSE
101244755	NC_015440.3	-	70306505	70310162	1799	226	245	297	156	198	117	108	110	88	16.0076	17.1416	18.5096	10.5269	13.8955	10.682	9.21451	7.62629	5.91403	17.2196	11.7014	7.58494	234.807	166.294	0.49774	0.028005	0.17705	FALSE	233.658	111.132	1.0721	3.55e-05	0.00049397	UP
101244756	NC_015440.3	+	67777817	67779320	1408	551	519	742	775	617	540	718	720	751	49.8652	46.396	59.0845	66.8197	55.3251	62.9923	78.2711	63.7796	64.4865	51.7819	61.7124	68.8457	552.649	688.298	-0.31667	0.09588	0.40528	FALSE	550.01	789.937	-0.52228	0.017709	0.085599	FALSE
101244757	NW_020442522.1	+	12273	12716	444	0	0	0	0	0	0	0	1	0	0	0	0	0	0	0	0	0.280911	0	0	0	0.093637	0	0	NA	NA	NA	NA	0	0.334709	#NAME?	0.97801	1	FALSE
101244758	NC_015440.3	+	67371629	67373592	1964	31	18	19	16	19	13	23	28	24	2.01126	1.15358	1.08464	0.988972	1.22138	1.08717	1.79749	1.77815	1.47741	1.41649	1.09918	1.68435	21.1074	17.0689	0.30638	0.61605	1	FALSE	21.0266	26.9376	-0.35741	0.50748	0.84822	FALSE
101244759	NC_015440.3	-	64948233	64953322	1047	497	380	436	328	425	220	163	222	233	60.4865	45.6828	46.6887	38.0306	51.2486	34.5122	23.8957	26.4459	26.9055	50.9527	41.2638	25.749	404.568	341.042	0.24644	0.30469	0.76682	FALSE	402.815	219.603	0.87522	0.00023662	0.0025084	UP
101244760	NW_020443624.1	+	177	1247	948	0	0	0	0	0	0	0	0	0	0	0	0	0	0	0	0	0	0	0	0	0	0	0	NA	NA	NA	NA	0	0	NA	NA	NA	NA
101244761	NC_015440.3	+	63161557	63164605	998	86	68	96	98	84	51	54	75	76	10.9804	8.57619	10.7848	11.9207	10.6265	8.39337	8.30506	9.37308	9.20693	10.1138	10.3135	8.96169	76.5277	81.3836	-0.088757	0.71813	1	FALSE	76.1827	72.8448	0.064638	0.87457	1	FALSE
101244762	NC_015440.3	+	66059398	66062787	3390	76	91	81	93	81	59	100	82	114	2.85669	3.37876	2.67891	3.33034	3.01665	2.85857	4.52772	3.01693	4.06572	2.97145	3.06852	3.87012	76.3628	82.3159	-0.1083	0.69196	1	FALSE	75.9883	107.012	-0.49392	0.12837	0.36953	FALSE
101244763	NC_015441.3	+	5978505	6006028	3536	217	224	266	365	272	290	202	374	486	8.83979	9.01358	9.53426	14.1655	10.9785	15.2275	9.91207	14.9127	18.7846	9.12921	13.4571	14.5365	216.467	333.796	-0.62482	0.0039345	0.041552	DOWN	215.425	370.487	-0.78224	0.013806	0.070498	FALSE
101244764	NC_015441.3	+	4632471	4636478	3081	1	3	1	2	2	0	0	0	1	0.0413578	0.122559	0.0363899	0.0788032	0.0819555	0	0	0	0.039241	0.0667689	0.0535862	0.0130803	1.55881	1.29621	0.26615	1	1	FALSE	1.54955	0.330765	2.228	0.6441	0.94733	FALSE
101244765	NC_015441.3	-	219340	222961	719	38	50	45	46	49	40	59	52	49	6.73447	8.753	7.01707	7.76666	8.60413	9.13751	12.5951	9.02041	8.23946	7.50151	8.50277	9.95167	40.8825	48.3918	-0.24328	0.54318	0.96926	FALSE	40.6762	58.3087	-0.51953	0.21496	0.52068	FALSE
101244766	NC_015441.3	+	55033455	55038256	1857	84	80	88	43	51	45	43	49	52	5.7639	5.42243	5.31304	2.81101	3.46735	3.98013	3.55415	3.29106	3.3855	5.49979	3.4195	3.41024	77.4325	50.2797	0.62296	0.045716	0.24938	FALSE	77.0721	51.5996	0.57885	0.1045	0.32054	FALSE
101244768	NC_015441.3	-	58584388	58587721	1292	27	22	46	63	70	45	35	29	52	2.96589	2.38715	4.44603	6.59308	7.61868	6.37164	4.63116	3.11811	5.41972	3.26636	6.86113	4.38967	28.7149	62.9153	-1.1316	0.0025168	0.029848	DOWN	28.5771	41.5567	-0.54022	0.25905	0.5828	FALSE
101244769	NC_015441.3	-	59691237	59695841	1437	136	149	135	182	177	146	160	256	242	12.1356	13.1333	10.5993	15.4721	15.6489	16.7927	17.1977	22.3596	20.4889	11.9561	15.9712	20.0154	129.441	180.562	-0.48019	0.046616	0.25325	FALSE	128.823	232.704	-0.85311	0.00079709	0.0069719	DOWN
101244770	NC_015442.3	-	3102698	3104732	959	58	76	70	46	51	37	25	56	33	7.70652	9.97495	8.18374	5.82297	6.71415	6.33694	4.0013	7.28318	4.16032	8.62174	6.29136	5.14827	62.6712	47.7247	0.39306	0.25176	0.70192	FALSE	62.3548	40.1235	0.63605	0.11696	0.34724	FALSE
101244772	NC_015442.3	-	22145531	22161943	1553	392	409	399	500	405	366	418	538	539	33.3667	34.3888	29.8829	40.5465	34.1565	40.1565	42.8582	44.8242	43.531	32.5462	38.2865	43.7378	369.385	454.077	-0.29781	0.12899	0.48517	FALSE	367.635	533.323	-0.53673	0.013483	0.069207	FALSE
101244773	NC_015442.3	+	64156667	64157613	587	41	32	34	40	36	26	23	16	39	8.90009	6.86164	6.49401	8.27232	7.74291	7.27498	6.01408	3.39965	8.03264	7.41858	7.7634	5.81546	33.0259	36.0582	-0.12673	0.7502	1	FALSE	32.8831	27.8826	0.23798	0.65027	0.95161	FALSE
101244774	NC_015443.3	+	24530566	24532189	1259	4	2	3	0	0	0	0	1	9	0.40484	0.199949	0.267158	0	0	0	0	0.0990663	0.864268	0.290649	0	0.321112	2.77603	0	Inf	0.13394	0.49616	FALSE	2.76543	3.31159	-0.26002	0.86974	1	FALSE
101244775	NC_015443.3	+	36248824	36250430	730	0	0	0	0	0	0	0	0	0	0	0	0	0	0	0	0	0	0	0	0	0	0	0	NA	NA	NA	NA	0	0	NA	NA	NA	NA
101244776	NC_015443.3	-	37558819	37562607	2302	398	406	505	340	436	233	150	235	244	22.0306	22.1992	24.5957	17.93	23.9123	16.6244	10.0015	12.7325	12.8149	22.9418	19.4889	11.8497	400.325	354.212	0.17656	0.40982	0.87242	FALSE	398.396	222.151	0.84267	0.00039401	0.0038617	UP
101244777	NC_015443.3	-	39760663	39763759	2033	349	341	384	477	357	279	380	492	562	21.8744	21.1122	21.1771	28.4831	22.1702	22.5405	28.6897	30.1842	33.4219	21.3879	24.3979	30.7652	329.646	392.73	-0.25262	0.18244	0.59574	FALSE	328.095	509.628	-0.63533	0.0037673	0.024828	DOWN
101244778	NC_015443.3	+	37741345	37754066	4283	692	683	803	686	674	530	481	566	579	20.9895	20.4637	21.4306	19.8234	20.2557	20.7214	17.5741	16.8041	16.6632	20.9613	20.2668	17.0138	667.56	673.878	-0.013589	0.9723	1	FALSE	664.395	582.297	0.19029	0.35664	0.70279	FALSE
101244779	NC_015443.3	+	39072954	39076280	1522	0	0	0	0	0	0	0	0	0	0	0	0	0	0	0	0	0	0	0	0	0	0	0	NA	NA	NA	NA	0	0	NA	NA	NA	NA
101244780	NC_015443.3	-	48387938	48393864	1603	34	64	77	119	51	50	58	137	147	2.70268	5.0253	5.38554	9.01196	4.01676	5.1231	5.55359	10.6595	11.087	4.37117	6.05061	9.10006	53.0796	76.9259	-0.53531	0.27829	0.73812	FALSE	52.7828	118.755	-1.1699	0.0060359	0.036178	DOWN
101244781	NC_015444.3	+	536205	539347	1972	203	279	199	171	192	155	216	202	129	14.4266	19.5857	12.4436	11.5777	13.5195	14.1987	18.4907	14.0515	8.69844	15.4853	13.0986	13.7469	210.48	185.88	0.17931	0.42584	0.88518	FALSE	209.421	200.694	0.061411	0.79989	1	FALSE
101244782	NC_015444.3	+	1648416	1659091	2909	146	117	137	123	112	102	110	136	108	6.39526	5.06242	5.28018	5.13295	4.86087	5.75908	5.80402	5.83105	4.48861	5.57929	5.25097	5.37456	123.073	121.005	0.024451	0.89864	1	FALSE	122.53	127.287	-0.054957	0.87249	1	FALSE
101244783	NC_015444.3	-	2762626	2767464	1848	79	91	92	62	75	46	57	61	62	5.44721	6.19805	5.58159	4.07282	5.12388	4.08839	4.73427	4.11699	4.05622	5.74228	4.42836	4.30249	80.441	64.6659	0.31493	0.32448	0.79157	FALSE	80.0468	64.7839	0.30521	0.36001	0.70673	FALSE
101244784	NC_015444.3	+	13309855	13311099	1245	0	1	0	0	0	0	0	0	0	0	0.101099	0	0	0	0	0	0	0	0.0336996	0	0	0.317664	0	Inf	1	1	FALSE	0.315193	0	Inf	1	1	FALSE
101244786	NC_015444.3	-	62475957	62476924	968	18	16	12	6	8	7	3	7	13	2.36944	2.08047	1.38988	0.752457	1.04341	1.18773	0.475692	0.901933	1.62368	1.9466	0.994533	1.00043	14.2919	7.62146	0.90706	0.21216	0.64398	FALSE	14.2296	7.89866	0.84921	0.33534	0.68003	FALSE
101244787	NC_015444.3	-	55629441	55643467	4356	740	633	760	922	906	709	877	1002	1053	21.6467	18.2908	19.5613	25.695	26.2591	26.7335	30.9023	28.6901	29.2262	19.8329	26.2292	29.6062	655.041	904.284	-0.46519	0.009711	0.082718	FALSE	652.071	1050.77	-0.68835	0.00089259	0.0076244	DOWN
101244788	NC_015444.3	+	67587815	67591714	3615	12	27	18	7	12	8	12	11	15	0.422982	0.940094	0.55826	0.235069	0.419095	0.363478	0.50951	0.379521	0.501666	0.640445	0.339214	0.463566	17.5423	9.68889	0.85644	0.18742	0.60395	FALSE	17.4428	13.6663	0.35201	0.60742	0.9227	FALSE
101244789	NC_015444.3	+	66880271	66886063	1301	56	106	56	72	94	73	44	86	62	5.48478	10.2552	4.82595	6.71832	9.122	9.216	5.19105	8.24466	5.76164	6.85531	8.35211	6.39912	67.5984	85.9647	-0.34675	0.3457	0.81329	FALSE	67.2327	67.7101	-0.010207	0.92942	1	FALSE
101244790	NC_015445.3	-	2130329	2136176	1788	174	167	191	159	167	128	140	145	140	12.9887	12.314	12.545	11.3076	12.3516	12.3161	12.5885	10.5946	9.91577	12.6159	11.9917	11.033	163.267	161.979	0.011424	0.95153	1	FALSE	162.502	153.441	0.082767	0.72077	0.99427	FALSE
101244792	NC_015445.3	+	3209391	3214596	1024	48	59	75	80	71	60	65	78	92	6.38447	7.7518	8.77744	10.1375	9.35691	10.2869	10.4142	10.155	11.6106	7.6379	9.92708	10.7266	55.4514	75.3099	-0.44161	0.18439	0.59915	FALSE	55.1692	83.7456	-0.60215	0.085569	0.27873	FALSE
101244793	NC_015445.3	+	54560219	54565235	1969	130	109	126	112	113	68	64	44	92	8.41291	6.96782	7.17459	6.90523	7.24557	5.67231	4.98901	2.78714	5.64903	7.51844	6.6077	4.47506	112.252	102.834	0.12643	0.7058	1	FALSE	111.749	71.9469	0.63525	0.042268	0.16654	FALSE
101244795	NC_015445.3	-	62943767	62944448	682	231	202	286	210	190	116	83	72	157	43.1595	37.2806	47.0169	37.3801	35.173	27.9364	18.6799	13.1674	27.8322	42.4857	33.4965	19.8931	219.655	180.612	0.28235	0.23755	0.68171	FALSE	218.631	110.772	0.98091	0.00027331	0.0028446	UP
101244796	NC_015445.3	+	62029628	62033000	1572	15	17	62	460	265	291	444	831	589	1.21587	1.36117	4.42193	35.5231	21.283	30.4044	43.3521	65.9326	45.2996	2.33299	29.0702	51.5281	27.7691	362.509	-3.7065	9.41e-15	1.4e-12	DOWN	27.6166	658.815	-4.5763	2.98e-24	6.88e-22	DOWN
101244797	NC_015445.3	+	60614893	60617188	1282	62	65	86	67	68	57	78	73	127	6.44918	6.67872	7.87109	6.63964	7.0083	7.6425	9.77323	7.43256	12.5343	6.99966	7.09681	9.91336	64.9912	68.829	-0.082773	0.86053	1	FALSE	64.6734	99.0904	-0.61557	0.061713	0.21937	FALSE
101244798	NC_015445.3	+	63238735	63241957	1868	24	14	14	21	22	13	20	23	29	1.63713	0.943337	0.840279	1.36473	1.48691	1.14304	1.64336	1.53569	1.87695	1.14025	1.33156	1.68533	16.1612	19.6565	-0.28248	0.59049	0.99496	FALSE	16.0997	25.6621	-0.67261	0.22864	0.54109	FALSE
101244799	NC_015446.3	+	4751710	4754499	832	577	488	477	658	522	440	679	669	896	88.3693	73.8265	64.2787	96.0082	79.2112	86.8612	125.264	100.289	130.202	75.4915	87.3602	118.585	476.321	575.653	-0.27327	0.13049	0.4887	FALSE	474.221	804.503	-0.76254	0.00029441	0.0030256	DOWN
101244800	NC_015446.3	+	1439880	1444250	1434	328	1	90	0	395	387	150	1	1	29.1456	0.0877742	7.03664	0	34.7766	44.326	16.0554	0.0869766	0.0843107	12.09	26.3675	5.4089	131.772	299.222	-1.1832	0.39383	0.85977	FALSE	131.58	63.4528	1.0522	0.50893	0.84946	FALSE
101244801	NC_015438.3	+	427598	430809	1632	4	2	0	4	0	0	0	1	2	0.312312	0.15425	0	0.29754	0	0	0	0.0764243	0.148164	0.155521	0.09918	0.0748627	1.92828	1.28664	0.5837	0.97086	1	FALSE	1.92296	0.996239	0.94876	0.84649	1	FALSE
101244802	NC_015446.3	-	591914	597035	1525	225	199	224	263	217	166	171	237	278	18.8002	16.4248	16.4684	20.9359	17.9651	17.8787	17.211	19.3834	22.0398	17.2311	18.9265	19.5447	199.243	228.474	-0.1975	0.34798	0.8159	FALSE	198.336	242.856	-0.29216	0.21337	0.51833	FALSE
101244803	NC_015438.3	+	42717617	42744839	558	0	0	0	0	0	0	0	0	0	0	0	0	0	0	0	0	0	0	0	0	0	0	0	NA	NA	NA	NA	0	0	NA	NA	NA	NA
101244804	NC_015438.3	-	77387174	77392552	2207	58	48	50	50	66	37	46	63	47	3.43747	2.81008	2.60738	2.82317	3.87565	2.82657	3.28397	3.65472	2.64296	2.95164	3.17513	3.19388	48.1249	53.908	-0.16372	0.61287	1	FALSE	47.9128	55.8874	-0.22211	0.5686	0.89485	FALSE
101244805	NC_015438.3	+	78471537	78477427	969	1529	1312	1342	1459	1566	1142	1168	1467	1537	201.063	170.422	155.275	182.784	204.036	193.57	185.012	188.824	191.771	175.587	193.463	188.535	1290.23	1482.98	-0.20087	0.22792	0.66734	FALSE	1284.49	1488.31	-0.21248	0.26426	0.59	FALSE
101244806	NC_015438.3	-	78927298	78929328	1091	11	3	1	0	2	0	1	0	0	1.28474	0.346109	0.102766	0	0.231443	0	0.140687	0	0	0.577873	0.0771478	0.0468958	4.79119	0.652889	2.8755	0.22201	0.65866	FALSE	4.78097	0.418583	3.5137	0.14377	0.39848	FALSE
101244808	NC_015438.3	+	81915088	81920550	1116	1505	1535	1607	2123	1583	1440	1929	2316	2365	171.839	173.125	161.445	230.936	179.084	211.931	265.306	258.837	256.212	168.803	207.317	260.118	1428.2	1833.23	-0.36019	0.033907	0.20353	FALSE	1421.44	2364.89	-0.73442	0.0001939	0.0021092	DOWN
101244809	NC_015438.3	+	83177136	83178778	1643	164	138	176	136	145	93	73	100	96	12.7191	10.572	12.0101	10.0486	11.1422	9.29698	6.8197	7.59126	7.06424	11.7671	10.1626	7.1584	146.583	131.999	0.15119	0.57268	0.98525	FALSE	145.917	95.7809	0.60734	0.03783	0.15344	FALSE
101244810	NC_015446.3	-	69938003	69939449	1286	3	0	0	13	8	15	5	10	14	0.297255	0	0	1.22718	0.785396	1.91579	0.596772	0.969864	1.31619	0.099085	1.30945	0.960942	0.969712	13.393	-3.7878	0.00051591	0.0084809	DOWN	0.969428	10.0707	-3.3769	0.0072367	0.041872	DOWN
101244811	NC_015446.3	+	72294744	72305268	1578	159	131	147	210	224	157	145	68	197	12.8392	10.4491	10.4444	16.1554	17.9218	16.3414	14.1039	5.37469	15.0935	11.2442	16.8062	11.5241	134.549	209.751	-0.64055	0.0054628	0.053528	FALSE	133.951	148.615	-0.14987	0.76356	1	FALSE
101244812	NC_015447.3	-	305696	309710	1740	19	19	22	19	17	16	9	14	29	1.46641	1.44851	1.49399	1.39705	1.29999	1.59173	0.83671	1.05763	2.12365	1.46964	1.42959	1.33933	18.394	18.701	-0.023878	1	1	FALSE	18.3065	18.0454	0.020732	1	1	FALSE
101244813	NC_015438.3	+	95574005	95575122	1118	33	56	66	11	12	7	11	14	10	3.76115	6.30467	6.61873	1.19442	1.35512	1.02838	1.51019	1.56185	1.08141	5.56151	1.19264	1.38448	47.1066	10.5355	2.1607	7.21e-06	0.00023875	UP	46.849	12.598	1.8948	0.00017145	0.0019038	UP
101244814	NC_015438.3	+	97420233	97425552	1388	121	124	145	114	116	82	134	121	117	11.1082	11.2447	11.7125	9.97059	10.5514	9.70334	14.8182	10.873	10.1913	11.3552	10.0751	11.9608	119.477	110.616	0.11117	0.68378	1	FALSE	118.904	135.289	-0.18625	0.58825	0.90938	FALSE
101244815	NC_015438.3	-	97808922	97815857	2007	210	226	230	289	216	226	227	304	289	13.3328	14.1735	12.8485	17.4806	13.5877	18.4951	17.3603	18.892	17.4093	13.4516	16.5211	17.8872	204.666	262.91	-0.36129	0.11033	0.44246	FALSE	203.684	292.361	-0.52142	0.029936	0.1284	FALSE
101244816	NC_015438.3	+	86754327	86757522	3196	50	30	29	53	62	36	26	38	32	1.99348	1.18149	1.01733	2.01314	2.4492	1.85009	1.24867	1.48296	1.21053	1.39744	2.10414	1.31405	33.8867	53.1273	-0.64873	0.07015	0.33241	FALSE	33.7569	34.1866	-0.018248	0.94968	1	FALSE
101244817	NC_015447.3	-	42683300	42685408	2109	0	1	0	0	0	1	0	3	1	0	0.0596814	0	0	0	0.077879	0	0.177417	0.0573265	0.0198938	0.0259597	0.078248	0.317664	0.439991	-0.46997	1	1	FALSE	0.315193	1.33489	-2.0824	0.6407	0.94637	FALSE
101244818	NC_015438.3	+	96529338	96531824	1786	0	0	0	0	0	0	0	0	0	0	0	0	0	0	0	0	0	0	0	0	0	0	0	NA	NA	NA	NA	0	0	NA	NA	NA	NA
101244819	NC_015439.3	-	25810589	25815479	2030	270	350	477	273	234	151	154	270	184	21.3294	27.3118	33.1556	20.5463	18.3156	15.3759	14.6543	20.8776	13.7916	27.2656	18.0793	16.4412	333.249	230.64	0.53096	0.025627	0.16643	FALSE	331.52	215.694	0.62011	0.01794	0.086464	FALSE
101244820	NC_015439.3	+	4401339	4420234	3802	79	86	73	80	67	53	58	50	90	2.77848	2.98776	2.25905	2.68057	2.33478	2.40273	2.45719	1.72129	3.00335	2.6751	2.47269	2.39394	73.4835	70.9242	0.051144	0.91417	1	FALSE	73.1352	70.7821	0.047181	0.92261	1	FALSE
101244821	NC_015439.3	-	55328916	55332264	2694	74	80	101	86	59	38	37	60	38	3.50012	3.73773	4.20335	3.87531	2.76499	2.31677	2.10806	2.77783	1.70537	3.81374	2.98569	2.19709	77.8737	63.6427	0.29114	0.39829	0.8642	FALSE	77.4914	48.1392	0.68683	0.055903	0.20406	FALSE
101244822	NC_015447.3	+	65376363	65380336	3184	13	18	34	18	12	10	16	5	16	0.520258	0.711566	1.19723	0.686286	0.475826	0.51585	0.771306	0.195861	0.607545	0.809685	0.559321	0.524904	19.5279	14.1071	0.46911	0.41579	0.87651	FALSE	19.4224	13.6631	0.50744	0.37087	0.71951	FALSE
101244823	NC_015447.3	-	63452035	63455960	2658	0	3	0	0	0	0	0	0	0	0	0.142063	0	0	0	0	0	0	0	0.0473545	0	0	0.952992	0	Inf	0.63633	1	FALSE	0.945579	0	Inf	0.67622	0.96553	FALSE
101244824	NC_015439.3	-	51982562	51985341	2780	291	281	276	348	302	253	300	337	390	13.3382	12.7226	11.1311	15.1964	13.7152	14.9476	16.5637	15.1195	16.961	12.3973	14.6197	16.2147	261.319	321.842	-0.30054	0.14293	0.5166	FALSE	260.112	367.37	-0.4981	0.030606	0.13042	FALSE
101244825	NC_015439.3	+	50285996	50294827	3378	283	289	309	278	265	220	250	248	332	10.6752	10.7685	10.2558	9.99058	9.90435	10.6969	11.3595	9.1568	11.8826	10.5665	10.1973	10.7996	270.6	272.727	-0.0113	0.99221	1	FALSE	269.315	297.467	-0.14344	0.55628	0.88487	FALSE
101244826	NC_015448.3	-	2610725	2611583	859	58	37	56	97	72	77	162	161	117	8.60367	5.42156	7.30915	13.7083	10.5823	14.7229	28.9469	23.3768	16.4674	7.11146	13.0045	22.9303	46.3261	88.5844	-0.93523	0.0039016	0.04126	DOWN	46.1307	160.398	-1.7979	3.54e-06	6.65e-05	DOWN
101244827	NC_015439.3	+	47379032	47380949	1229	39	51	91	66	71	61	59	95	76	4.04354	5.22317	8.3016	6.51925	7.29367	8.1522	7.36851	9.64103	7.47642	5.8561	7.32171	8.16199	54.5223	71.2466	-0.38597	0.29545	0.75782	FALSE	54.2326	81.6319	-0.58997	0.10016	0.3111	FALSE
101244828	NC_015439.3	+	46439270	46444913	2933	390	356	331	491	454	354	426	508	567	16.9434	15.2776	12.6528	20.3224	19.5426	19.8238	22.2934	21.6025	23.3724	14.9579	19.8963	22.4228	332.687	461.898	-0.47341	0.013391	0.10428	FALSE	331.188	535.892	-0.69429	0.0014601	0.011501	DOWN
101244829	NC_015448.3	+	4628679	4631689	2683	0	1	0	0	0	0	0	0	0	0	0.0469132	0	0	0	0	0	0	0	0.0156377	0	0	0.317664	0	Inf	1	1	FALSE	0.315193	0	Inf	1	1	FALSE
101244831	NC_015439.3	-	39925406	39928598	2065	5225	6824	6161	4254	6358	3100	1668	6198	2744	353.578	456.147	366.837	274.254	426.295	270.401	135.964	410.538	176.184	392.187	323.65	240.895	5597.66	4807.85	0.21943	0.40566	0.86994	FALSE	5569.47	3680.34	0.5977	0.20113	0.49872	FALSE
101244832	NC_015448.3	+	33752994	33795210	6490	1671	1666	1679	1398	1409	1028	917	1269	1245	32.8081	32.3107	29.0054	26.1498	27.4098	26.0163	21.6872	24.3876	23.193	31.3747	26.5253	23.0893	1543.82	1361.95	0.18083	0.3018	0.76278	FALSE	1536.59	1220.39	0.33239	0.10685	0.32518	FALSE
101244833	NC_015439.3	-	38816462	38819464	1121	154	164	167	113	111	80	78	101	69	19.922	20.9567	19.0087	13.9267	14.2274	13.3398	12.1545	12.789	8.46924	19.9625	13.8313	11.1376	149.067	107.782	0.46784	0.068658	0.32776	FALSE	148.354	89.2779	0.73267	0.011127	0.059482	FALSE
101244834	NC_015439.3	+	37953843	37955583	802	0	0	0	0	0	0	0	0	0	0	0	0	0	0	0	0	0	0	0	0	0	0	0	NA	NA	NA	NA	0	0	NA	NA	NA	NA
101244835	NC_015439.3	+	47113545	47115861	1438	1	1	0	0	3	3	0	0	2	0.0886115	0.08753	0	0	0.263392	0.342657	0	0	0.168152	0.0587138	0.202016	0.0560508	0.640902	2.29931	-1.843	0.50594	0.94656	FALSE	0.638336	0.66153	-0.051491	1	1	FALSE
101244837	NC_015439.3	+	35837628	35839103	1476	21	29	16	11	36	25	13	18	19	1.81293	2.47302	1.21536	0.904715	3.07933	2.78196	1.35188	1.52103	1.55632	1.83377	2.25533	1.47641	20.5216	26.29	-0.35737	0.57152	0.985	FALSE	20.4198	17.7509	0.20208	0.79685	1	FALSE
101244838	NC_015449.3	-	1338598	1343419	2717	1228	1295	1576	1133	1215	797	809	853	925	59.9295	62.4279	67.674	52.6779	58.7502	50.1358	47.5578	40.7468	42.8318	63.3438	53.8546	43.7121	1253.66	1111.74	0.17333	0.32534	0.79187	FALSE	1247.58	930.098	0.42367	0.030445	0.12997	FALSE
101244839	NC_015440.3	-	441520	446417	3826	0	2	0	1	0	0	0	0	0	0	0.0657962	0	0.0317293	0	0	0	0	0	0.0219321	0.0105764	0	0.635328	0.321661	0.98196	1	1	FALSE	0.630386	0	Inf	0.84107	1	FALSE
101244840	NC_015440.3	+	47786306	47796456	884	33	28	41	25	29	14	18	31	16	4.75675	3.98677	5.20001	3.43315	4.14176	2.60119	3.12536	4.37382	2.18826	4.64784	3.39204	3.22915	31.1474	23.6683	0.39616	0.43151	0.89067	FALSE	31.003	23.2027	0.41811	0.41496	0.76455	FALSE
101244841	NC_015449.3	-	3296645	3310989	3085	181	187	177	175	176	113	128	142	165	10.0102	10.2159	8.61317	9.22064	9.64428	8.0555	8.52721	7.68701	8.65831	9.61309	8.97348	8.29085	167.927	163.464	0.038859	0.94178	1	FALSE	167.136	155.683	0.10241	0.71665	0.99149	FALSE
101244842	NC_015440.3	+	3010861	3021814	3452	392	367	406	331	335	244	252	251	324	14.4699	13.3817	13.1864	11.6403	12.2522	11.6096	11.2049	9.0689	11.3477	13.6793	11.834	10.5405	358.021	323.186	0.14768	0.47175	0.92425	FALSE	356.363	296.663	0.26452	0.24546	0.5646	FALSE
101244843	NC_015449.3	+	11252460	11254574	1438	725	732	1037	548	566	382	393	550	415	64.2433	64.072	80.8523	46.2623	49.6932	43.6316	41.9482	47.7041	34.8916	69.7225	46.529	41.5146	759.917	529.114	0.52226	0.0040556	0.042554	UP	756.216	485.86	0.63826	0.0022152	0.016215	UP
101244844	NC_015440.3	+	9311457	9315839	411	0	0	0	3	0	2	5	3	0	0	0	0	0.886105	0	0.799254	1.86727	0.910398	0	0	0.561786	0.92589	0	1.84496	#NAME?	0.27451	0.73384	FALSE	0	3.09704	#NAME?	0.12429	0.36147	FALSE
101244846	NC_015440.3	-	36740163	36758232	2877	119	91	125	105	115	75	81	89	68	5.88869	4.44816	5.44258	4.95014	5.63846	4.78388	4.82822	4.31087	3.19274	5.25981	5.12416	4.11061	102.696	104.315	-0.022567	0.92774	1	FALSE	102.24	86.1863	0.24643	0.39593	0.74595	FALSE
101244847	NC_015449.3	+	54711203	54713663	1220	17	17	13	3	15	5	12	2	6	1.88858	1.86553	1.27073	0.317514	1.65108	0.715984	1.60582	0.217479	0.63244	1.67494	0.894859	0.818581	14.5689	8.0616	0.85376	0.2589	0.71287	FALSE	14.5024	7.677	0.91768	0.20689	0.50779	FALSE
101244848	NC_015449.3	-	50681588	50689884	374	0	0	0	0	0	0	0	0	0	0	0	0	0	0	0	0	0	0	0	0	0	0	0	NA	NA	NA	NA	0	0	NA	NA	NA	NA
101244849	NC_015449.3	+	63027642	63034083	1145	318	347	378	435	355	282	352	454	410	35.3892	38.1452	37.0134	46.12	39.1438	40.452	47.1864	49.4541	43.2923	36.8492	41.9053	46.6442	319.836	379.888	-0.24824	0.20623	0.63451	FALSE	318.284	434.913	-0.45041	0.047043	0.17967	FALSE
101244850	NC_015440.3	-	60988693	60998945	5252	647	593	786	660	605	464	440	594	616	16.5216	14.9579	17.6601	16.0564	15.3072	15.2726	13.5342	14.847	14.9249	16.3799	15.5454	14.4354	619.621	613.951	0.013263	0.93121	1	FALSE	616.712	586.745	0.071864	0.74777	1	FALSE
101244851	NC_015449.3	+	67893210	67898348	3287	327	301	320	335	346	237	222	330	343	12.9041	11.7331	11.111	12.5945	13.5284	12.0553	10.5527	12.7467	12.8427	11.9161	12.7261	12.0474	291.743	324.984	-0.15567	0.41825	0.87878	FALSE	290.405	316.832	-0.12565	0.5393	0.87297	FALSE
101244852	NC_015449.3	+	67383699	67385851	1396	0	1	0	8	8	8	2	6	20	0	0.0901634	0	0.695681	0.723509	0.941242	0.2199	0.536065	1.73211	0.0300545	0.786811	0.829359	0.317664	8.70477	-4.7762	0.0022983	0.027883	DOWN	0.315193	9.46072	-4.9076	0.030238	0.12933	FALSE
101244853	NC_015449.3	-	66278752	66281579	1324	39	28	57	31	40	26	44	50	38	3.89765	2.76416	5.0123	2.9516	3.96086	3.34934	5.29691	4.89116	3.60334	3.89137	3.4206	4.59713	37.6082	34.469	0.12575	0.74802	1	FALSE	37.4351	47.7222	-0.35027	0.45699	0.80109	FALSE
101244854	NC_015440.3	+	68558702	68563388	965	275	314	387	348	304	233	273	395	329	36.3123	40.9561	44.9631	43.7782	39.7728	39.6575	43.4225	51.053	41.2193	40.7438	41.0695	45.2316	297.997	313.695	-0.074064	0.73116	1	FALSE	296.514	355.305	-0.26095	0.26401	0.58977	FALSE
101244856	NW_020444631.1	+	1304	2414	1111	0	0	0	0	0	0	0	0	0	0	0	0	0	0	0	0	0	0	0	0	0	0	0	NA	NA	NA	NA	0	0	NA	NA	NA	NA
101244857	NC_015440.3	+	69097111	69101163	3950	64	55	91	62	63	46	37	46	60	2.27732	1.93319	2.84911	2.10181	2.22114	2.10984	1.5859	1.60216	2.02572	2.35321	2.14426	1.73793	63.8739	60.7486	0.072377	0.81214	1	FALSE	63.5719	50.7301	0.32555	0.3863	0.7361	FALSE
101244858	NC_015441.3	+	2499306	2527065	1374	97	116	139	134	142	118	116	105	163	16.613	19.6246	20.9466	21.8644	24.0966	26.0499	23.9312	17.6022	26.4878	19.0614	24.0036	22.6738	107.482	141.377	-0.39544	0.14404	0.51881	FALSE	106.942	137.615	-0.36381	0.22292	0.53216	FALSE
101244859	NC_015441.3	-	1515499	1518143	1299	85	86	105	89	67	54	57	79	79	8.33794	8.33307	9.06259	8.31738	6.51186	6.82781	6.73512	7.58525	7.35275	8.57787	7.21902	7.22437	84.4657	74.2591	0.1858	0.549	0.97249	FALSE	84.0605	76.4317	0.13726	0.69592	0.97685	FALSE
101244860	NC_015441.3	-	644431	645861	538	4	1	0	0	3	0	1	0	0	0.947385	0.233956	0	0	0.70401	0	0.285297	0	0	0.39378	0.23467	0.0950991	1.61061	0.979333	0.71774	0.9468	1	FALSE	1.60776	0.418583	1.9415	0.62894	0.94013	FALSE
101244861	NC_015441.3	-	52491527	52497933	1097	197	175	175	157	163	114	123	148	159	22.8828	20.0792	17.8856	17.374	18.7595	17.0685	17.2099	16.827	17.5236	20.2825	17.734	17.1868	168.721	153.87	0.13293	0.61194	1	FALSE	167.962	153.614	0.12883	0.65627	0.95599	FALSE
101244862	NC_015441.3	-	46652353	46655637	1077	0	0	0	0	0	0	0	0	0	0	0	0	0	0	0	0	0	0	0	0	0	0	0	NA	NA	NA	NA	0	0	NA	NA	NA	NA
101244863	NC_015441.3	+	55830618	55832456	1839	17	11	27	25	21	15	20	12	23	1.17792	0.752882	1.64609	1.6503	1.44171	1.3397	1.66928	0.813863	1.51209	1.1923	1.47724	1.33174	16.6191	21.4967	-0.37127	0.52158	0.95579	FALSE	16.5429	19.9958	-0.27349	0.73426	1	FALSE
101244864	NC_015441.3	+	62076262	62079105	1716	15260	14927	16931	10143	12723	7054	5444	6392	7428	1133.15	1094.89	1106.21	717.554	936.078	675.173	486.946	464.591	523.343	1111.42	776.268	491.627	14458.8	10519.7	0.45886	0.0061084	0.0583	FALSE	14390.7	6875.15	1.0657	2.95e-08	9.69e-07	UP
101244865	NC_015441.3	+	63267617	63270639	2683	0	0	2	2	2	2	4	1	2	0	0	0.083576	0.090493	0.0941129	0.122435	0.228833	0.0464869	0.0901241	0.0278587	0.102347	0.121815	0.565169	2.17619	-1.9451	0.51507	0.95226	FALSE	0.561652	2.67057	-2.2494	0.44964	0.79457	FALSE
101244866	NC_015441.3	-	64905118	64907896	1586	112	69	79	127	117	100	86	141	98	8.99837	5.47598	5.58465	9.72089	9.3137	10.356	8.32291	11.0884	7.47059	6.68633	9.79688	8.96062	80.4456	123.044	-0.61309	0.024273	0.16029	FALSE	80.1256	115.607	-0.5289	0.075733	0.25499	FALSE
101244867	NC_015441.3	+	66450745	66455369	1550	69	52	81	109	82	83	121	134	81	6.02206	4.48298	6.2202	9.06315	7.09089	9.33731	12.7207	11.4473	6.70755	5.57508	8.49712	10.2919	61.7113	98.3487	-0.67237	0.028122	0.17754	FALSE	61.4338	122.291	-0.99322	0.0079568	0.045181	DOWN
101244868	NC_015441.3	+	64799328	64806276	4967	558	536	584	428	486	299	405	403	459	14.3149	13.5827	13.1823	10.4606	12.3533	9.88721	12.5153	10.1196	11.1725	13.6933	10.9003	11.2691	515.664	427.88	0.26922	0.17766	0.58598	FALSE	513.259	456.235	0.16991	0.41024	0.75973	FALSE
101244869	NC_015442.3	-	1076524	1079455	2724	20	31	48	33	23	22	19	29	32	0.93556	1.43242	1.97563	1.47066	1.06601	1.32652	1.0706	1.32783	1.42028	1.44787	1.28773	1.2729	29.8764	27.8028	0.10377	0.79452	1	FALSE	29.7135	28.2441	0.073168	0.89758	1	FALSE
101244870	NC_015442.3	-	2238373	2239329	773	0	0	0	0	0	0	0	2	0	0	0	0	0	0	0	0	0.322702	0	0	0	0.107567	0	0	NA	NA	NA	NA	0	0.669419	#NAME?	0.76749	1	FALSE
101244871	NC_015442.3	+	5634535	5638810	1471	33	32	51	27	33	12	48	25	14	2.85858	2.73812	3.88714	2.22821	2.83231	1.33988	5.00851	2.11972	1.15066	3.16128	2.13347	2.75963	35.2439	24.7374	0.51068	0.29059	0.75203	FALSE	35.072	33.0904	0.083907	0.77586	1	FALSE
101244872	NC_015442.3	+	3379431	3384673	2515	0	1	0	0	0	0	0	0	0	0	0.0513329	0	0	0	0	0	0	0	0.017111	0	0	0.317664	0	Inf	1	1	FALSE	0.315193	0	Inf	1	1	FALSE
101244873	NC_015442.3	-	65835951	65839206	1356	121	91	88	48	71	36	27	35	30	11.3704	8.4469	7.27604	4.29722	6.61056	4.36053	3.05621	3.21929	2.67481	9.0311	5.08944	2.98344	92.8866	54.4569	0.77035	0.015816	0.11722	FALSE	92.4955	32.9395	1.4896	6.17e-05	0.00079506	UP
101244875	NC_015443.3	-	1319580	1326582	4643	64	91	75	82	102	59	49	55	42	2.15914	3.03257	2.22631	2.63556	3.40952	2.56568	1.99126	1.81622	1.34442	2.47268	2.87025	1.7173	70.7885	85.633	-0.27465	0.33234	0.79932	FALSE	70.4256	52.8117	0.41524	0.23812	0.55482	FALSE
101244876	NC_015443.3	-	2390583	2398132	2067	40	55	50	28	19	18	13	25	7	2.74915	3.73395	3.02366	1.83339	1.29385	1.59463	1.07625	1.68183	0.456478	3.16892	1.57395	1.07152	44.5302	23.1288	0.9451	0.025631	0.16643	FALSE	44.3026	16.1247	1.4581	0.0032378	0.022036	UP
101244877	NC_015443.3	+	4680960	4696688	3303	234	211	212	270	236	200	243	264	279	9.23414	8.22489	7.36106	10.1508	9.22749	10.1732	11.551	10.1974	10.4464	8.27336	9.85051	10.7316	202.573	251.887	-0.31434	0.14768	0.52552	FALSE	201.656	282.362	-0.48565	0.047127	0.17989	FALSE
101244878	NC_015443.3	+	24433132	24438586	1727	0	0	0	0	0	0	0	1	1	0	0	0	0	0	0	0	0.0722203	0.0700067	0	0	0.047409	0	0	NA	NA	NA	NA	0	0.665474	#NAME?	0.76816	1	FALSE
101244879	NC_015443.3	+	47580261	47583017	1608	77	82	90	50	38	42	37	71	105	6.24942	6.57401	6.4271	3.86613	3.05579	4.39386	3.61728	5.64041	8.08577	6.41684	3.77193	5.78115	76.3703	46.9675	0.70135	0.027064	0.17316	FALSE	76.0022	73.9822	0.038861	1	1	FALSE
101244880	NC_015443.3	+	43984677	43987893	1069	79	68	77	87	92	87	84	107	103	9.41669	8.00658	8.07579	9.87978	10.8655	13.3671	12.0609	12.4841	11.6491	8.49969	11.3708	12.0647	68.8959	96.2966	-0.48307	0.11886	0.46166	FALSE	68.585	105.044	-0.61502	0.05395	0.19879	FALSE
101244881	NC_015443.3	-	42144114	42145938	1097	0	0	0	0	0	0	0	0	0	0	0	0	0	0	0	0	0	0	0	0	0	0	0	NA	NA	NA	NA	0	0	NA	NA	NA	NA
101244882	NC_015443.3	-	39215296	39216847	793	384	456	426	342	296	177	208	363	303	61.7031	72.3782	60.2294	52.355	47.1257	36.6604	40.2596	57.0933	46.1957	64.7702	45.3804	47.8495	389.359	284.514	0.4526	0.035143	0.20854	FALSE	387.447	308.786	0.32739	0.17869	0.46065	FALSE
101244883	NC_015443.3	-	42292763	42305599	3472	311	307	394	231	294	172	224	248	221	11.8827	11.5867	13.2456	8.40856	11.1299	8.47089	10.3094	9.27486	8.01177	12.2383	9.33645	9.19866	309.388	245.957	0.33101	0.11831	0.46106	FALSE	307.907	249.869	0.30132	0.17773	0.45915	FALSE
101244884	NC_015443.3	-	48972061	48973737	1677	36	67	71	51	51	33	49	62	25	2.73538	5.02872	4.74676	3.69184	3.83952	3.23205	4.4848	4.61116	1.80235	4.17029	3.5878	3.63277	52.9835	47.5731	0.1554	0.67997	1	FALSE	52.6897	49.5316	0.089171	0.78263	1	FALSE
101244886	NC_015444.3	+	64418212	64419931	1009	45	36	49	187	123	174	327	291	273	5.6829	4.49084	5.44474	22.4986	15.3905	28.324	49.7435	35.9711	32.7117	5.20616	22.0711	39.4754	39.8282	176.862	-2.1508	2.84e-06	0.00010726	DOWN	39.6488	324.576	-3.0332	4.24e-15	4.24e-13	DOWN
101244887	NC_015444.3	-	59676222	59679979	1856	359	464	285	264	314	182	139	214	191	24.6471	31.467	17.2163	17.2676	21.3595	16.1061	11.4952	14.3809	12.4419	24.4435	18.2444	12.7727	343.975	267.5	0.36276	0.25944	0.7136	FALSE	342.293	192.987	0.82673	0.012958	0.067093	FALSE
101244888	NC_015444.3	-	61453689	61467373	7922	1207	1185	1334	1238	1254	914	991	983	1058	19.4143	18.8278	18.8796	18.9711	19.9849	18.9499	19.2008	15.4764	16.1467	19.0406	19.302	16.9413	1143.55	1209.73	-0.081168	0.63415	1	FALSE	1138.16	1093.78	0.057374	0.72258	0.99572	FALSE
101244889	NC_015444.3	+	66115331	66119147	1761	610	763	746	1174	800	814	988	1546	1415	52.1666	64.4546	56.1338	95.6505	67.7865	89.7294	101.777	129.412	114.816	57.585	84.3888	115.335	650.361	996.938	-0.61626	0.0030136	0.034058	DOWN	647.105	1399.05	-1.1124	3.96e-08	1.26e-06	DOWN
101244892	NC_015445.3	-	49684584	49687697	1127	1141	1060	1117	1724	1328	1215	1587	1788	2235	129.006	118.385	111.122	185.703	148.769	177.072	216.139	197.877	239.765	119.505	170.515	217.927	1021.18	1522.65	-0.57634	0.00083316	0.012354	DOWN	1016.49	2002.01	-0.97785	8.48e-07	1.94e-05	DOWN
101244893	NC_015445.3	-	64816563	64817770	1111	25	32	16	18	24	26	10	18	22	2.86731	3.62537	1.61465	1.96682	2.72732	3.84376	1.38155	2.02074	2.39409	2.70244	2.84597	1.93213	22.7675	25.0643	-0.13866	0.85796	1	FALSE	22.658	17.4874	0.3737	0.60255	0.91907	FALSE
101244894	NC_015445.3	-	60931847	60932802	772	236	290	630	197	174	118	138	152	107	38.9532	47.2821	91.4946	30.9781	28.4559	25.1051	27.4373	24.5572	16.7571	59.2433	28.1797	22.9172	346.435	172.087	1.0094	0.060699	0.30343	FALSE	344.588	144.032	1.2585	0.025617	0.11378	FALSE
101244896	NC_015446.3	+	2358621	2365394	2505	542	698	578	407	352	240	210	374	293	28.1892	35.8596	26.4505	20.1667	18.1391	16.0895	13.1563	19.0396	14.4588	30.1664	18.1318	15.5516	560.258	351.422	0.67289	0.00065759	0.01031	UP	557.465	309.998	0.84662	0.00020651	0.0022254	UP
101244897	NC_015438.3	+	3901644	3905354	1462	0	0	0	2	1	0	0	0	0	0	0	0	0.166069	0.0863559	0	0	0	0	0	0.0841416	0	0	0.969766	#NAME?	0.55115	0.97249	FALSE	0	0	NA	NA	NA	NA
101244898	NC_015446.3	-	14397549	14398880	1113	0	1	0	0	0	0	0	0	0	0	0.113089	0	0	0	0	0	0	0	0.0376964	0	0	0.317664	0	Inf	1	1	FALSE	0.315193	0	Inf	1	1	FALSE
101244899	NC_015438.3	+	69300739	69302040	1302	0	0	0	0	0	0	2	0	1	0	0	0	0	0	0	0.235776	0	0.0928583	0	0	0.109545	0	0	NA	NA	NA	NA	0	1.16793	#NAME?	0.56176	0.88874	FALSE
101244900	NC_015438.3	-	79661969	79668983	2892	0	0	0	31	8	20	28	212	120	0	0	0	1.30127	0.349246	1.13587	1.48607	9.14301	5.01666	0	0.928797	5.21525	0	21.3829	#NAME?	5.02e-06	0.00017586	DOWN	0	122.37	#NAME?	2.46e-06	4.84e-05	DOWN
101244901	NC_015446.3	-	67386232	67397268	2622	164	131	182	114	134	88	87	100	121	7.97003	6.28861	7.78235	5.2781	6.45226	5.51248	5.09291	4.75685	5.57936	7.347	5.74761	5.14304	146.055	119.132	0.29395	0.24412	0.6915	FALSE	145.396	109.91	0.40366	0.15693	0.42216	FALSE
101244902	NC_015446.3	-	69448656	69451144	805	173	204	193	359	231	251	301	405	516	27.3841	31.897	26.8803	54.1382	36.2289	51.2123	57.3919	62.7496	77.4971	28.7205	47.1932	65.8795	175.262	301.323	-0.78179	0.0013213	0.017906	DOWN	174.402	432.225	-1.3094	2.14e-08	7.3e-07	DOWN
101244903	NC_015438.3	-	86446927	86452410	1865	128	141	180	129	148	96	157	117	114	8.74541	9.51604	10.821	8.39685	10.019	8.45452	12.9211	7.82454	7.39023	9.69414	8.95678	9.37863	137.03	132.047	0.053441	0.83529	1	FALSE	136.353	142.586	-0.064481	0.97261	1	FALSE
101244904	NC_015438.3	-	87527339	87529436	702	386	370	303	457	523	445	718	496	908	70.0647	66.3408	48.3925	79.0287	94.0598	104.117	156.988	88.1244	156.38	61.5993	92.4017	133.831	327.928	513.525	-0.64705	0.00096596	0.013875	DOWN	326.445	766.893	-1.2322	0.0011388	0.0093636	DOWN
101244905	NC_015446.3	+	71863431	71872294	3706	691	740	855	733	724	508	576	676	725	24.9361	26.3785	27.1482	25.2007	25.8869	23.6299	25.0383	23.8782	24.824	26.1543	24.9058	24.5801	700.038	695.639	0.0090959	0.97658	1	FALSE	696.641	707.172	-0.021646	0.93732	1	FALSE
101244906	NC_015438.3	+	88450495	88455654	832	235	279	345	399	426	300	403	476	469	35.991	42.2082	46.4909	58.2177	64.6437	59.2236	74.3467	71.3568	68.1524	41.5634	60.695	71.2853	262.081	399.405	-0.60784	0.0027865	0.03204	DOWN	260.762	483.139	-0.8897	0.0001128	0.0013395	DOWN
101244907	NC_015438.3	+	89341071	89342924	1237	0	0	1	0	0	0	0	0	0	0	0	0.0906364	0	0	0	0	0	0	0.0302121	0	0	0.282585	0	Inf	1	1	FALSE	0.280826	0	Inf	1	1	FALSE
101244908	NC_015447.3	+	3146988	3150801	2026	56	74	91	78	67	49	72	68	88	3.52207	4.59736	5.03587	4.6737	4.17518	3.9724	5.45472	4.18621	5.2514	4.3851	4.27376	4.96411	67.3236	68.5209	-0.025431	0.95379	1	FALSE	66.9754	82.0055	-0.29209	0.42668	0.77546	FALSE
101244909	NC_015438.3	-	93272681	93282294	2964	1003	1040	1311	1099	1180	717	644	805	640	47.4937	48.6447	54.6212	49.5781	55.3615	43.7625	36.7326	37.3107	28.754	50.2532	49.5674	34.2658	1025.05	1054.18	-0.040437	0.77428	1	FALSE	1020.08	750.698	0.44237	0.026104	0.11547	FALSE
101244910	NC_015447.3	+	600791	605118	1280	88	109	112	48	53	54	52	60	60	9.17615	11.2272	10.2759	4.76843	5.47576	7.25804	6.53148	6.12395	5.93625	10.2264	5.83408	6.19723	94.7198	56.5008	0.74539	0.0099853	0.084402	FALSE	94.2451	61.6947	0.61127	0.063947	0.22529	FALSE
101244911	NC_015438.3	-	83156893	83163844	1838	1467	1445	1526	1195	1267	907	857	972	1149	101.703	98.9551	93.0853	78.9274	87.0303	81.051	71.5674	65.9588	75.5799	97.9145	82.3363	71.0353	1364.44	1197.06	0.18881	0.27832	0.73812	FALSE	1358.04	1064.11	0.35188	0.081883	0.27041	FALSE
101244912	NC_015447.3	-	40162674	40164559	1280	194	202	203	138	175	131	114	129	134	19.3126	19.8636	17.7811	13.088	17.2611	16.8096	13.6702	12.5699	12.6569	18.9857	15.7196	12.9657	184.241	159.156	0.21115	0.34587	0.81345	FALSE	183.366	135.218	0.43944	0.10017	0.3111	FALSE
101244913	NC_015447.3	+	50358274	50359793	1211	0	0	0	20	4	11	5	9	8	0	0	0	2.00489	0.417019	1.49192	0.633732	0.926937	0.798689	0	1.30461	0.786452	0	12.5789	#NAME?	0.00016664	0.0034533	DOWN	0	7.75142	#NAME?	0.0023339	0.016927	DOWN
[truncated: 31,136 more rows]
